# Supplementary material for: Infection with a Virulent Strain of Wolbachia Disrupts Genome Wide-Patterns of Cytosine Methylation in the Mosquito Aedes aegypti
Source: PLoS One. 2013 Jun 19;8(6):e66482. doi: 10.1371/journal.pone.0066482 (PMC3686743; doi:10.1371/journal.pone.0066482)
Supplement: Table S1 — List of naturally methylated genes in A. aegypti. A. aegypti gene ID and description were compiled from Vectorbase [41]. Drosophila melanogaster gene ID and description were compiled from Flybase [64]. (XLSX) [file pone.0066482.s003.xlsx]

## Sheet: Sheet1
Table S1. Naturally methylated genes in A. aegypti
A. aegypti Gene ID	A. aegypti description	D. melanogaster homolog Gene ID	D. melanogaster biological process
AAEL000015	PHD finger transcription factor [Source:VB External Description;Acc:AAEL000015]	FBgn0051151	-
AAEL000054	mixed-lineage leukemia protein, mll [Source:VB External Description;Acc:AAEL000054]	FBgn0003862	germ cell migration ; GO:0008354 | inferred from mutant phenotype <newline> germ cell migration ; GO:0008354 | traceable author statement <newline> chromatin-mediated maintenance of transcription ; GO:0048096 | non-traceable author statement <newline> histone methylation ; GO:0016571 | inferred from direct assay <newline> histone methylation ; GO:0016571 | traceable author statement <newline> his…
AAEL000069	gustatory receptor 64a, putative [Source:VB External Description;Acc:AAEL000069]	FBgn0045479	sensory perception of taste ; GO:0050909 | inferred from sequence or structural similarity <newline> sensory perception of taste ; GO:0050909 | non-traceable author statement <newline> sensory perception of sweet taste ; GO:0050916 | inferred from genetic interaction with Gr64b, Gr64c, Gr64d, Gr64e, Gr64f <newline> detection of glucose ; GO:0051594 | inferred from mutant phenotype <newline> detec…
AAEL000092	glutathionetransferase [Source:VB External Description;Acc:AAEL000092]	no homolog
AAEL000099	Clip-domain serine protease, family B. [Source:VB External Description;Acc:AAEL000099]	no homolog
AAEL000102	conserved hypothetical protein [Source:VB External Description;Acc:AAEL000102]	FBgn0037819	-
AAEL000121	dihydropyridine-sensitive l-type calcium channel [Source:VB External Description;Acc:AAEL000121]	FBgn0033870	0
AAEL000167	hypothetical protein [Source:VB External Description;Acc:AAEL000167]	no homolog
AAEL000192	hypothetical protein [Source:VB External Description;Acc:AAEL000192]	FBgn0030256	0
AAEL000233	membrane-associated guanylate kinase, putative [Source:VB External Description;Acc:AAEL000233]	no homolog
AAEL000243	leucine-rich transmembrane protein [Source:VB External Description;Acc:AAEL000243]	FBgn0069968	0
AAEL000263	Zinc finger protein jing homolog [Source:VB External Description;Acc:AAEL000263]	FBgn0086655	specification of segmental identity, maxillary segment ; GO:0007382 | inferred from expression pattern AND inferred from genetic interaction with Dfd <newline> border follicle cell migration ; GO:0007298 | inferred from mutant phenotype <newline> central nervous system development ; GO:0007417 | inferred from mutant phenotype <newline> open tracheal system development ; GO:0007424 | inferred from…
AAEL000267	conserved hypothetical protein [Source:VB External Description;Acc:AAEL000267]	no homolog
AAEL000268	lipase [Source:VB External Description;Acc:AAEL000268]	FBgn0034166	lipid metabolic process ; GO:0006629 | inferred from electronic annotation with InterPro:IPR000734
AAEL000294	conserved hypothetical protein [Source:VB External Description;Acc:AAEL000294]	no homolog
AAEL000295	hypothetical protein [Source:VB External Description;Acc:AAEL000295]	FBgn0034987	neurogenesis ; GO:0022008 | inferred from mutant phenotype
AAEL000324	tyrosine-protein kinase drl [Source:VB External Description;Acc:AAEL000324]	FBgn0024245	axon guidance ; GO:0007411 | inferred from mutant phenotype <newline> muscle attachment ; GO:0016203 | inferred from mutant phenotype <newline> protein phosphorylation ; GO:0006468 | inferred from sequence or structural similarity with UniProtKB:P34925 <newline> signal transduction ; GO:0007165 | inferred from mutant phenotype <newline> protein phosphorylation ; GO:0006468 | non-traceable author …
AAEL000337	hypothetical protein [Source:VB External Description;Acc:AAEL000337]	no homolog
AAEL000360	DNAJ homolog subfamily B member, putative [Source:VB External Description;Acc:AAEL000360]	FBgn0035273	response to heat ; GO:0009408 | inferred from sequence or structural similarity with EMBL:AF088983 <newline> protein folding ; GO:0006457 | inferred from electronic annotation with InterPro:IPR002939, InterPro:IPR003095, InterPro:IPR008971
AAEL000425	conserved hypothetical protein [Source:VB External Description;Acc:AAEL000425]	FBgn0027914	0
AAEL000441	hypothetical protein [Source:VB External Description;Acc:AAEL000441]	FBgn0037260	-
AAEL000446	tight junction protein [Source:VB External Description;Acc:AAEL000446]	FBgn0003177	0
AAEL000455	conserved hypothetical protein [Source:VB External Description;Acc:AAEL000455]	FBgn0052544	biological_process ; GO:0008150 | no biological data available
AAEL000466	voltage and ligand gated potassium channel [Source:VB External Description;Acc:AAEL000466]	FBgn0000535	flight behavior ; GO:0007629 | inferred from mutant phenotype <newline> potassium ion transport ; GO:0006813 | traceable author statement <newline> courtship behavior ; GO:0007619 | traceable author statement <newline> behavioral response to ether ; GO:0048150 | non-traceable author statement <newline> courtship behavior ; GO:0007619 | non-traceable author statement <newline> learning or memory ;…
AAEL000473	hypothetical protein [Source:VB External Description;Acc:AAEL000473]	no homolog
AAEL000486	chaperonin [Source:VB External Description;Acc:AAEL000486]	FBgn0037632	protein folding ; GO:0006457 | inferred from sequence or structural similarity with UniProtKB:Q99832 <newline> mitotic spindle organization ; GO:0007052 | inferred from mutant phenotype <newline> cytoplasmic microtubule organization ; GO:0031122 | inferred from mutant phenotype <newline> neurogenesis ; GO:0022008 | inferred from mutant phenotype
AAEL000487	hypothetical protein [Source:VB External Description;Acc:AAEL000487]	FBgn0038564	-
AAEL000502	NADPH FAD oxidoreductase [Source:VB External Description;Acc:AAEL000502]	FBgn0038429	oxidation-reduction process ; GO:0055114 | inferred from electronic annotation with InterPro:IPR001433, InterPro:IPR001709, InterPro:IPR003097, InterPro:IPR017927, InterPro:IPR017938, InterPro:IPR023173
AAEL000542	conserved hypothetical protein [Source:VB External Description;Acc:AAEL000542]	FBgn0039177	carotenoid biosynthetic process ; GO:0016117 | inferred from electronic annotation with InterPro:IPR008671
AAEL000569	omega-crystallin, putative [Source:VB External Description;Acc:AAEL000569]	FBgn0086757	centrosome cycle ; GO:0007098 | inferred from mutant phenotype <newline> protein targeting to Golgi ; GO:0000042 | inferred from electronic annotation with InterPro:IPR000237
AAEL000577	DNA binding protein elf-1 [Source:VB External Description;Acc:AAEL000577]	FBgn0004586	0
AAEL000595	beat protein [Source:VB External Description;Acc:AAEL000595]	FBgn0039089	-
AAEL000597	cadherin [Source:VB External Description;Acc:AAEL000597]	FBgn0015609	calcium-dependent cell-cell adhesion ; GO:0016339 | inferred from physical interaction with Î±-Cat AND inferred from physical interaction with arm AND inferred from sequence or structural similarity with shg AND inferred from sequence or structural similarity with MGD:Cdh2; MGI:MGI:88355 <newline> homophilic cell adhesion ; GO:0007156 | inferred from direct assay <newline> calcium-dependent cell-…
AAEL000613	odorant receptor [Source:VB External Description;Acc:AAEL000613]	no homolog
AAEL000646	n-acetylgalactosaminyltransferase [Source:VB External Description;Acc:AAEL000646]	FBgn0035375	oligosaccharide biosynthetic process ; GO:0009312 | inferred from direct assay
AAEL000656	pangolin [Source:VB External Description;Acc:AAEL000656]	FBgn0085432	embryonic pattern specification ; GO:0009880 | inferred from mutant phenotype <newline> imaginal disc-derived wing morphogenesis ; GO:0007476 | inferred from mutant phenotype <newline> regulation of transcription, DNA-dependent ; GO:0006355 | inferred from sequence or structural similarity with MGD:Tcf7l2; MGI:MGI:1202879 <newline> segment polarity determination ; GO:0007367 | non-traceable autho…
AAEL000663	conserved hypothetical protein [Source:VB External Description;Acc:AAEL000663]	FBgn0036502	-
AAEL000675	hypothetical protein [Source:VB External Description;Acc:AAEL000675]	no homolog
AAEL000683	conserved hypothetical protein [Source:VB External Description;Acc:AAEL000683]	FBgn0032856	-
AAEL000688	hyperpolarization activated cyclic nucleotide-gated potassium channel [Source:VB External Description;Acc:AAEL000688]	no homolog
AAEL000693	fkbp-rapamycin associated protein [Source:VB External Description;Acc:AAEL000693]	FBgn0021796	growth ; GO:0040007 | traceable author statement <newline> response to nutrient ; GO:0007584 | traceable author statement <newline> phosphorylation ; GO:0016310 | non-traceable author statement <newline> detection of nutrient ; GO:0009594 | traceable author statement <newline> positive regulation of cell size ; GO:0045793 | traceable author statement <newline> positive regulation of organ growth …
AAEL000729	hypothetical protein [Source:VB External Description;Acc:AAEL000729]	FBgn0052169	0
AAEL000742	conserved hypothetical protein [Source:VB External Description;Acc:AAEL000742]	FBgn0001253	imaginal disc eversion ; GO:0007561 | traceable author statement
AAEL000747	conserved hypothetical protein [Source:VB External Description;Acc:AAEL000747]	FBgn0028383	0
AAEL000764	hypothetical protein [Source:VB External Description;Acc:AAEL000764]	no homolog
AAEL000817	rhomboid [Source:VB External Description;Acc:AAEL000817]	FBgn0041723	signal transduction ; GO:0007165 | inferred from sequence or structural similarity with EMBL:BC023469 <newline> sleep ; GO:0030431 | inferred from mutant phenotype <newline> regulation of epidermal growth factor receptor signaling pathway ; GO:0042058 | inferred from genetic interaction with Egfr inferred from genetic interaction with sty inferred from genetic interaction with aos inferred from g…
AAEL000818	conserved hypothetical protein [Source:VB External Description;Acc:AAEL000818]	FBgn0052447	G-protein coupled glutamate receptor signaling pathway ; GO:0007216 | inferred from sequence or structural similarity <newline> G-protein coupled receptor signaling pathway ; GO:0007186 | inferred from electronic annotation with InterPro:IPR017978
AAEL000839	O-fucosyltransferase, putative [Source:VB External Description;Acc:AAEL000839]	FBgn0033901	negative regulation of Notch signaling pathway ; GO:0045746 | inferred from mutant phenotype <newline> endocytosis ; GO:0006897 | inferred from mutant phenotype <newline> protein catabolic process ; GO:0030163 | inferred from mutant phenotype <newline> lateral inhibition ; GO:0046331 | inferred from mutant phenotype <newline> protein O-linked glycosylation ; GO:0006493 | inferred from sequence or…
AAEL000851	conserved hypothetical protein [Source:VB External Description;Acc:AAEL000851]	no homolog
AAEL000869	zinc finger protein [Source:VB External Description;Acc:AAEL000869]	FBgn0002573	peripheral nervous system development ; GO:0007422 | traceable author statement <newline> peripheral nervous system development ; GO:0007422 | inferred from mutant phenotype <newline> photoreceptor cell morphogenesis ; GO:0008594 | inferred from genetic interaction with ro AND inferred from mutant phenotype <newline> compound eye photoreceptor development ; GO:0042051 | inferred from mutant pheno…
AAEL000874	Apaf-1 Related Killer [Source:VB External Description;Acc:AAEL000874]	no homolog
AAEL000906	guanyl-nucleotide exchange factor [Source:VB External Description;Acc:AAEL000906]	FBgn0026179	central nervous system development ; GO:0007417 | inferred from mutant phenotype <newline> myoblast fusion ; GO:0007520 | inferred from mutant phenotype <newline> myoblast fusion ; GO:0007520 | non-traceable author statement <newline> inter-male aggressive behavior ; GO:0002121 | inferred from mutant phenotype <newline> actin cytoskeleton organization ; GO:0030036 | inferred from mutant phenotype…
AAEL000919	hypothetical protein [Source:VB External Description;Acc:AAEL000919]	no homolog
AAEL000925	leucine-zipper-like transcriptional regulator 1 (LZTR-1) [Source:VB External Description;Acc:AAEL000925]	FBgn0040344	-
AAEL000927	hypothetical protein [Source:VB External Description;Acc:AAEL000927]	no homolog
AAEL000952	conserved hypothetical protein [Source:VB External Description;Acc:AAEL000952]	FBgn0029999	-
AAEL000987	60S ribosomal protein L8 [Source:VB External Description;Acc:AAEL000987]	FBgn0024939	0
AAEL001035	anterior fat body protein [Source:VB External Description;Acc:AAEL001035]	FBgn0038257	-
AAEL001037	ribosomal RNA methyltransferase [Source:VB External Description;Acc:AAEL001037]	FBgn0030720	rRNA processing ; GO:0006364 | inferred from sequence or structural similarity with UniProtKB:O42832 <newline> RNA methylation ; GO:0001510 | inferred from electronic annotation with InterPro:IPR015507
AAEL001068	myosin light chain 2V, putative [Source:VB External Description;Acc:AAEL001068]	FBgn0053098	-
AAEL001093	PHD finger protein [Source:VB External Description;Acc:AAEL001093]	FBgn0031091	-
AAEL001099	DEAD box polypeptide [Source:VB External Description;Acc:AAEL001099]	FBgn0027321	0
AAEL001101	ATP-dependent transporter [Source:VB External Description;Acc:AAEL001101]	FBgn0030321	-
AAEL001112	conserved hypothetical protein [Source:VB External Description;Acc:AAEL001112]	FBgn0035402	protein deubiquitination ; GO:0016579 | traceable author statement <newline> ubiquitin-dependent protein catabolic process ; GO:0006511 | inferred from electronic annotation with InterPro:IPR001394, InterPro:IPR018200
AAEL001114	amino acid transporter [Source:VB External Description;Acc:AAEL001114]	FBgn0050394	amino acid transmembrane transport ; GO:0003333 | inferred from sequence or structural similarity with Eaat1
AAEL001120	conserved hypothetical protein [Source:VB External Description;Acc:AAEL001120]	no homolog
AAEL001124	conserved hypothetical protein [Source:VB External Description;Acc:AAEL001124]	FBgn0036397	biological_process ; GO:0008150 | no biological data available
AAEL001131	splicing factor, putative [Source:VB External Description;Acc:AAEL001131]	no homolog
AAEL001149	conserved hypothetical protein [Source:VB External Description;Acc:AAEL001149]	FBgn0024232	biological_process ; GO:0008150 | no biological data available
AAEL001169	Ribosome biogenesis protein BOP1 homolog [Source:VB External Description;Acc:AAEL001169]	FBgn0028744	ribosome biogenesis ; GO:0042254 | inferred from sequence or structural similarity with MGD:Bop1; MGI:MGI:1334460 <newline> neurogenesis ; GO:0022008 | inferred from mutant phenotype <newline> rRNA processing ; GO:0006364 | inferred from electronic annotation with InterPro:IPR012953 <newline> regulation of cell cycle ; GO:0051726 | inferred from electronic annotation with InterPro:IPR012953
AAEL001191	conserved hypothetical protein [Source:VB External Description;Acc:AAEL001191]	no homolog
AAEL001194	fatty acid synthase [Source:VB External Description;Acc:AAEL001194]	FBgn0027571	oxidation-reduction process ; GO:0055114 | inferred from electronic annotation with InterPro:IPR013149, InterPro:IPR023102 <newline> biosynthetic process ; GO:0009058 | inferred from electronic annotation with InterPro:IPR000794, InterPro:IPR001031
AAEL001213	conserved hypothetical protein [Source:VB External Description;Acc:AAEL001213]	no homolog
AAEL001224	odorant receptor [Source:VB External Description;Acc:AAEL001224]	no homolog
AAEL001234	trypsin [Source:VB External Description;Acc:AAEL001234]	FBgn0034776	proteolysis ; GO:0006508 | inferred from electronic annotation with InterPro:IPR001254, InterPro:IPR001314, InterPro:IPR018114
AAEL001273	Sec24B protein, putative [Source:VB External Description;Acc:AAEL001273]	FBgn0033460	ER to Golgi vesicle-mediated transport ; GO:0006888 | inferred from sequence or structural similarity with EMBL:AJ131245; protein_id:CAA10335 <newline> intracellular protein transport ; GO:0006886 | inferred from electronic annotation with InterPro:IPR006895, InterPro:IPR006896, InterPro:IPR006900
AAEL001275	ef-hand protein nucb1 [Source:VB External Description;Acc:AAEL001275]	FBgn0052190	-
AAEL001284	hypothetical protein [Source:VB External Description;Acc:AAEL001284]	no homolog
AAEL001289	permease, putative [Source:VB External Description;Acc:AAEL001289]	no homolog
AAEL001316	conserved hypothetical protein [Source:VB External Description;Acc:AAEL001316]	no homolog
AAEL001349	zinc finger protein [Source:VB External Description;Acc:AAEL001349]	FBgn0037275	-
AAEL001352	scaffold attachment factor b [Source:VB External Description;Acc:AAEL001352]	FBgn0039229	regulation of alternative nuclear mRNA splicing, via spliceosome ; GO:0000381 | inferred from mutant phenotype
AAEL001361	brahma associated protein 170kD, putative [Source:VB External Description;Acc:AAEL001361]	FBgn0042085	positive regulation of transcription, DNA-dependent ; GO:0045893 | inferred from direct assay <newline> phagocytosis, engulfment ; GO:0006911 | inferred from mutant phenotype <newline> protein stabilization ; GO:0050821 | inferred from mutant phenotype <newline> imaginal disc-derived wing margin morphogenesis ; GO:0008587 | inferred from mutant phenotype <newline> imaginal disc-derived wing vein …
AAEL001368	kek1 [Source:VB External Description;Acc:AAEL001368]	FBgn0015399	negative regulation of epidermal growth factor receptor signaling pathway ; GO:0042059 | inferred from genetic interaction with Egfr AND inferred from genetic interaction with grk AND inferred from mutant phenotype <newline> negative regulation of epidermal growth factor receptor signaling pathway ; GO:0042059 | traceable author statement <newline> negative regulation of epidermal growth factor-a…
AAEL001375	Y-box binding protein [Source:VB External Description;Acc:AAEL001375]	FBgn0022959	oogenesis ; GO:0048477 | non-traceable author statement <newline> nuclear mRNA splicing, via spliceosome ; GO:0000398 | inferred by curator from GO:0071011|GO:0071013 <newline> regulation of transcription, DNA-dependent ; GO:0006355 | inferred from electronic annotation with InterPro:IPR002059
AAEL001398	guanine nucleotide exchange factor [Source:VB External Description;Acc:AAEL001398]	FBgn0027593	0
AAEL001400	DNA-directed RNA polymerases III 12.5 kDa polypeptide, putative [Source:VB External Description;Acc:AAEL001400]	FBgn0061362	regulation of transcription from RNA polymerase III promoter ; GO:0006359 | inferred from sequence or structural similarity with UniProtKB:Q9Y2Y1
AAEL001404	conserved hypothetical protein [Source:VB External Description;Acc:AAEL001404]	no homolog
AAEL001410	snf2 histone linker phd ring helicase [Source:VB External Description;Acc:AAEL001410]	FBgn0035689	neurogenesis ; GO:0022008 | inferred from mutant phenotype
AAEL001411	myosin heavy chain, nonmuscle or smooth muscle [Source:VB External Description;Acc:AAEL001411]	FBgn0005634	dorsal closure ; GO:0007391 | inferred from mutant phenotype <newline> muscle attachment ; GO:0016203 | NOT inferred from genetic interaction with l(2)gl <newline> muscle contraction ; GO:0006936 | inferred from mutant phenotype <newline> myofibril assembly ; GO:0030239 | inferred from mutant phenotype <newline> sarcomere organization ; GO:0045214 | inferred from mutant phenotype <newline> dorsal…
AAEL001412	conserved hypothetical protein [Source:VB External Description;Acc:AAEL001412]	FBgn0061361	translation ; GO:0006412 | inferred from sequence or structural similarity with EMBL:AE010357; protein_id:AAM01850.1 <newline> transcription, DNA-dependent ; GO:0006351 | inferred from electronic annotation with InterPro:IPR001222, InterPro:IPR001529, InterPro:IPR012164
AAEL001414	conserved hypothetical protein [Source:VB External Description;Acc:AAEL001414]	no homolog
AAEL001435	Spaetzle-likecytokine. [Source:VB External Description;Acc:AAEL001435]	FBgn0052242	0
AAEL001439	mitochondrial ribosomal protein, L22, putative [Source:VB External Description;Acc:AAEL001439]	FBgn0030786	translation ; GO:0006412 | inferred from sequence or structural similarity with EMBL:AA772054
AAEL001451	DNA repair protein Rad62, putative [Source:VB External Description;Acc:AAEL001451]	FBgn0032251	-
AAEL001457	guanylatte cyclase alpha 1 subunit [Source:VB External Description;Acc:AAEL001457]	FBgn0013972	positive phototaxis ; GO:0046956 | inferred from mutant phenotype <newline> rhodopsin mediated phototransduction ; GO:0009586 | inferred from mutant phenotype <newline> cGMP biosynthetic process ; GO:0006182 | inferred from electronic annotation with InterPro:IPR011645 <newline> intracellular signal transduction ; GO:0035556 | inferred from electronic annotation with InterPro:IPR001054, InterPro:…
AAEL001459	deltex [Source:VB External Description;Acc:AAEL001459]	FBgn0000524	Notch signaling pathway ; GO:0007219 | inferred from genetic interaction with N <newline> Notch signaling pathway ; GO:0007219 | inferred from physical interaction with N <newline> negative regulation of Notch signaling pathway ; GO:0045746 | inferred from direct assay <newline> positive regulation of Notch signaling pathway ; GO:0045747 | inferred from direct assay <newline> Wnt receptor signali…
AAEL001466	conserved hypothetical protein [Source:VB External Description;Acc:AAEL001466]	FBgn0086221	0
AAEL001469	kek1 [Source:VB External Description;Acc:AAEL001469]	FBgn0039862	lateral inhibition ; GO:0046331 | inferred from mutant phenotype <newline> negative regulation of epidermal growth factor receptor signaling pathway ; GO:0042059 | NOT inferred from mutant phenotype
AAEL001471	hypothetical protein [Source:VB External Description;Acc:AAEL001471]	FBgn0003231	viral infectious cycle ; GO:0019058 | non-traceable author statement
AAEL001474	conserved hypothetical protein [Source:VB External Description;Acc:AAEL001474]	FBgn0063368	-
AAEL001482	hypothetical protein [Source:VB External Description;Acc:AAEL001482]	FBgn0032723	mitotic spindle elongation ; GO:0000022 | inferred from mutant phenotype <newline> metabolic process ; GO:0008152 | inferred from electronic annotation with InterPro:IPR000873
AAEL001516	vesicle associated protein, putative [Source:VB External Description;Acc:AAEL001516]	FBgn0033339	RNA splicing ; GO:0008380 | inferred from electronic annotation with InterPro:IPR004098
AAEL001566	bone morphogenetic protein [Source:VB External Description;Acc:AAEL001566]	FBgn0004885	imaginal disc-derived wing vein morphogenesis ; GO:0008586 | inferred from mutant phenotype <newline> axon guidance ; GO:0007411 | inferred from mutant phenotype <newline> motor axon guidance ; GO:0008045 | inferred from mutant phenotype <newline> defasciculation of motor neuron axon ; GO:0007415 | inferred from mutant phenotype <newline> negative regulation of gene expression ; GO:0010629 | infe…
AAEL001594	conserved hypothetical protein [Source:VB External Description;Acc:AAEL001594]	FBgn0030005	-
AAEL001602	conserved hypothetical protein [Source:VB External Description;Acc:AAEL001602]	FBgn0034128	-
AAEL001664	hypothetical protein [Source:VB External Description;Acc:AAEL001664]	no homolog
AAEL001668	enolase [Source:VB External Description;Acc:AAEL001668]	FBgn0000579	glycolysis ; GO:0006096 | non-traceable author statement <newline> glycolysis ; GO:0006096 | inferred from electronic annotation with InterPro:IPR000941, InterPro:IPR020809, InterPro:IPR020810, InterPro:IPR020811
AAEL001671	hypothetical protein [Source:VB External Description;Acc:AAEL001671]	FBgn0086673	biological_process ; GO:0008150 | no biological data available
AAEL001676	defective proboscis extension response, putative [Source:VB External Description;Acc:AAEL001676]	FBgn0040726	salt aversion ; GO:0035199 | non-traceable author statement <newline> salt aversion ; GO:0035199 | inferred from mutant phenotype <newline> sensory perception of salty taste ; GO:0050914 | inferred from mutant phenotype
AAEL001823	hypothetical protein [Source:VB External Description;Acc:AAEL001823]	FBgn0005696	DNA-dependent DNA replication ; GO:0006261 | inferred from sequence or structural similarity <newline> DNA replication ; GO:0006260 | inferred from electronic annotation with InterPro:IPR007185
AAEL001838	conserved hypothetical protein [Source:VB External Description;Acc:AAEL001838]	FBgn0031776	protein folding ; GO:0006457 | inferred from electronic annotation with InterPro:IPR002777
AAEL001841	conserved hypothetical protein [Source:VB External Description;Acc:AAEL001841]	no homolog
AAEL001852	conserved hypothetical protein [Source:VB External Description;Acc:AAEL001852]	FBgn0058042	-
AAEL001871	conserved hypothetical protein [Source:VB External Description;Acc:AAEL001871]	FBgn0031777	methylation ; GO:0032259 | inferred from electronic annotation with InterPro:IPR002052
AAEL001879	conserved hypothetical protein [Source:VB External Description;Acc:AAEL001879]	FBgn0033627	-
AAEL001914	scavenger receptor, putative [Source:VB External Description;Acc:AAEL001914]	FBgn0031571	-
AAEL001918	hypothetical protein [Source:VB External Description;Acc:AAEL001918]	FBgn0000719	terminal region determination ; GO:0007362 | inferred from genetic interaction with tor <newline> torso signaling pathway ; GO:0008293 | inferred from genetic interaction with tor <newline> posterior midgut invagination ; GO:0007374 | inferred from mutant phenotype <newline> regulation of development, heterochronic ; GO:0040034 | inferred from mutant phenotype <newline> ventral furrow formation ;…
AAEL001921	hypothetical protein [Source:VB External Description;Acc:AAEL001921]	FBgn0035376	0
AAEL001932	IMDpathway signalling, Fas-Associated Death Domain (FADD). [Source:VB External Description;Acc:AAEL001932]	FBgn0038928	defense response ; GO:0006952 | non-traceable author statement <newline> signal transduction ; GO:0007165 | non-traceable author statement <newline> immune response ; GO:0006955 | inferred from mutant phenotype <newline> apoptotic process ; GO:0006915 | non-traceable author statement <newline> sperm individualization ; GO:0007291 | inferred from mutant phenotype <newline> defense response to Gram…
AAEL001933	membrane associated ring finger 1,8 [Source:VB External Description;Acc:AAEL001933]	FBgn0035983	wing disc development ; GO:0035220 | inferred from genetic interaction with Bx <newline> chaeta development ; GO:0022416 | inferred from genetic interaction with Chi
AAEL001937	selenium-binding protein [Source:VB External Description;Acc:AAEL001937]	FBgn0038115	-
AAEL001946	four and a half lim domains [Source:VB External Description;Acc:AAEL001946]	FBgn0036672	0
AAEL001990	hypothetical protein [Source:VB External Description;Acc:AAEL001990]	no homolog
AAEL002032	hypothetical protein [Source:VB External Description;Acc:AAEL002032]	no homolog
AAEL002058	hypothetical protein [Source:VB External Description;Acc:AAEL002058]	no homolog
AAEL002075	conserved hypothetical protein [Source:VB External Description;Acc:AAEL002075]	no homolog
AAEL002082	latent nuclear antigen, putative [Source:VB External Description;Acc:AAEL002082]	FBgn0027574	biological_process ; GO:0008150 | no biological data available <newline> cell communication ; GO:0007154 | inferred from electronic annotation with InterPro:IPR001683 <newline> metabolic process ; GO:0008152 | inferred from electronic annotation with InterPro:IPR001736
AAEL002083	DEAD box ATP-dependent RNA helicase [Source:VB External Description;Acc:AAEL002083]	FBgn0035720	-
AAEL002084	suppressor of defective silencing [Source:VB External Description;Acc:AAEL002084]	FBgn0031036	-
AAEL002122	conserved hypothetical protein [Source:VB External Description;Acc:AAEL002122]	FBgn0035507	0
AAEL002124	Clip-domain serine protease, family D. [Source:VB External Description;Acc:AAEL002124]	FBgn0035501	proteolysis ; GO:0006508 | non-traceable author statement <newline> proteolysis ; GO:0006508 | inferred from electronic annotation with InterPro:IPR001254, InterPro:IPR001314, InterPro:IPR018114
AAEL002151	conserved hypothetical protein [Source:VB External Description;Acc:AAEL002151]	no homolog
AAEL002168	conserved hypothetical protein [Source:VB External Description;Acc:AAEL002168]	FBgn0038108	-
AAEL002169	conserved hypothetical protein [Source:VB External Description;Acc:AAEL002169]	no homolog
AAEL002174	dolichyl-diphosphooligosaccharide protein glycosyltransferase [Source:VB External Description;Acc:AAEL002174]	FBgn0014868	protein N-linked glycosylation ; GO:0006487 | non-traceable author statement <newline> Golgi organization ; GO:0007030 | inferred from mutant phenotype <newline> lipid particle organization ; GO:0034389 | inferred from mutant phenotype <newline> neurogenesis ; GO:0022008 | inferred from mutant phenotype <newline> protein N-linked glycosylation via asparagine ; GO:0018279 | inferred from electroni…
AAEL002194	uricase [Source:VB External Description;Acc:AAEL002194]	FBgn0003961	allantoin biosynthetic process ; GO:0019428 | traceable author statement <newline> oxidation-reduction process ; GO:0055114 | inferred from electronic annotation with InterPro:IPR019842 <newline> purine base metabolic process ; GO:0006144 | inferred from electronic annotation with InterPro:IPR019842
AAEL002221	calcium and integrin-binding protein 1 [Source:VB External Description;Acc:AAEL002221]	no homolog
AAEL002235	hypothetical protein [Source:VB External Description;Acc:AAEL002235]	FBgn0051678	lateral inhibition ; GO:0046331 | inferred from mutant phenotype
AAEL002251	conserved hypothetical protein [Source:VB External Description;Acc:AAEL002251]	FBgn0010905	olfactory behavior ; GO:0042048 | inferred from mutant phenotype <newline> inter-male aggressive behavior ; GO:0002121 | inferred from mutant phenotype
AAEL002278	guanylate cyclase, putative [Source:VB External Description;Acc:AAEL002278]	FBgn0037028	actin filament organization ; GO:0007015 | inferred from mutant phenotype <newline> cell adhesion ; GO:0007155 | inferred from mutant phenotype <newline> regulation of cell shape ; GO:0008360 | inferred from mutant phenotype
AAEL002294	sulphate transporter [Source:VB External Description;Acc:AAEL002294]	no homolog
AAEL002299	high affinity copper transporter, putative [Source:VB External Description;Acc:AAEL002299]	no homolog
AAEL002300	conserved hypothetical protein [Source:VB External Description;Acc:AAEL002300]	no homolog
AAEL002306	hect E3 ubiquitin ligase [Source:VB External Description;Acc:AAEL002306]	FBgn0031107	protein ubiquitination ; GO:0016567 | inferred from electronic annotation with InterPro:IPR010606
AAEL002317	Insulin-like receptor Precursor (MIR)(EC 2.7.10.1) [Contains Insulin-like receptor alpha chain;Insulin-like receptor beta chain] [Source:VB External Description;Acc:AAEL002317]	FBgn0013984	embryonic development via the syncytial blastoderm ; GO:0001700 | inferred from expression pattern <newline> insulin receptor signaling pathway ; GO:0008286 | inferred from sequence or structural similarity <newline> insulin receptor signaling pathway ; GO:0008286 | inferred from direct assay <newline> imaginal disc growth ; GO:0007446 | inferred from mutant phenotype <newline> regulation of mult…
AAEL002323	casein kinase [Source:VB External Description;Acc:AAEL002323]	FBgn0039908	protein phosphorylation ; GO:0006468 | non-traceable author statement <newline> protein phosphorylation ; GO:0006468 | inferred from electronic annotation with InterPro:IPR000719
AAEL002335	atbf1 [Source:VB External Description;Acc:AAEL002335]	FBgn0004607	nervous system development ; GO:0007399 | inferred from expression pattern <newline> imaginal disc-derived wing morphogenesis ; GO:0007476 | inferred from mutant phenotype <newline> central nervous system development ; GO:0007417 | non-traceable author statement <newline> regulation of transcription, DNA-dependent ; GO:0006355 | inferred from sequence or structural similarity with UniProtKB:Q15911
AAEL002363	hypothetical protein [Source:VB External Description;Acc:AAEL002363]	FBgn0039908	protein phosphorylation ; GO:0006468 | non-traceable author statement <newline> protein phosphorylation ; GO:0006468 | inferred from electronic annotation with InterPro:IPR000719
AAEL002392	conserved hypothetical protein [Source:VB External Description;Acc:AAEL002392]	FBgn0035237	-
AAEL002394	conserved hypothetical protein [Source:VB External Description;Acc:AAEL002394]	FBgn0035677	-
AAEL002413	sphingomyelin phosphodiesterase [Source:VB External Description;Acc:AAEL002413]	FBgn0039769	sphingomyelin metabolic process ; GO:0006684 | inferred from sequence or structural similarity with UniProtKB:P17405 <newline> sphingomyelin catabolic process ; GO:0006685 | inferred from electronic annotation with InterPro:IPR011160
AAEL002453	conserved hypothetical protein [Source:VB External Description;Acc:AAEL002453]	no homolog
AAEL002454	conserved hypothetical protein [Source:VB External Description;Acc:AAEL002454]	no homolog
AAEL002465	conserved hypothetical protein [Source:VB External Description;Acc:AAEL002465]	FBgn0034346	metabolic process ; GO:0008152 | inferred from electronic annotation with InterPro:IPR017849, InterPro:IPR017850
AAEL002471	proto-oncogene tyrosine-protein kinase src [Source:VB External Description;Acc:AAEL002471]	FBgn0004603	cell communication ; GO:0007154 | inferred from direct assay <newline> negative regulation of epidermal growth factor receptor signaling pathway ; GO:0042059 | inferred from genetic interaction with Ras85D <newline> transmembrane receptor protein tyrosine kinase signaling pathway ; GO:0007169 | inferred from genetic interaction with phl <newline> protein phosphorylation ; GO:0006468 | non-traceab…
AAEL002488	DEAD box ATP-dependent RNA helicase [Source:VB External Description;Acc:AAEL002488]	FBgn0015075	embryonic development via the syncytial blastoderm ; GO:0001700 | inferred from expression pattern <newline> regulation of translational initiation ; GO:0006446 | inferred from sequence or structural similarity with UniProtKB:Q92499 <newline> spliceosome assembly ; GO:0000245 | inferred from sequence or structural similarity with UniProtKB:Q92499 <newline> ribosome biogenesis ; GO:0042254 | infer…
AAEL002506	glutamate receptor, ionotropic kainate 1, 2, 3 (glur5, glur6, glur7) [Source:VB External Description;Acc:AAEL002506]	FBgn0026255	ion transport ; GO:0006811 | inferred from electronic annotation with InterPro:IPR001508
AAEL002519	serine collagenase 1 precursor, putative [Source:VB External Description;Acc:AAEL002519]	no homolog
AAEL002522	adenosine deaminase acting on RNA (adar)-2 [Source:VB External Description;Acc:AAEL002522]	FBgn0026086	response to hypoxia ; GO:0001666 | traceable author statement <newline> adenosine to inosine editing ; GO:0006382 | inferred from mutant phenotype <newline> adult behavior ; GO:0030534 | inferred from mutant phenotype <newline> adult locomotory behavior ; GO:0008344 | inferred from mutant phenotype <newline> regulation of membrane potential ; GO:0042391 | inferred from mutant phenotype <newline> …
AAEL002531	conserved hypothetical protein [Source:VB External Description;Acc:AAEL002531]	no homolog
AAEL002532	conserved hypothetical protein [Source:VB External Description;Acc:AAEL002532]	FBgn0004655	sister chromatid cohesion ; GO:0007062 | inferred from mutant phenotype <newline> female meiosis chromosome segregation ; GO:0016321 | inferred from mutant phenotype
AAEL002548	conserved hypothetical protein [Source:VB External Description;Acc:AAEL002548]	FBgn0026317	cellular response to hypoxia ; GO:0071456 | inferred from mutant phenotype <newline> negative regulation of cell growth ; GO:0030308 | inferred from genetic interaction with gig AND inferred from mutant phenotype <newline> negative regulation of cell proliferation ; GO:0008285 | inferred from genetic interaction with gig <newline> negative regulation of organ growth ; GO:0046621 | inferred from m…
AAEL002569	serine/threonine kinase [Source:VB External Description;Acc:AAEL002569]	FBgn0004461	0
AAEL002576	sodium/solute symporter [Source:VB External Description;Acc:AAEL002576]	FBgn0038652	transmembrane transport ; GO:0055085 | inferred from electronic annotation with InterPro:IPR001734
AAEL002594	P21-activated kinase, pak [Source:VB External Description;Acc:AAEL002594]	FBgn0014001	cell adhesion ; GO:0007155 | inferred from direct assay <newline> axon guidance ; GO:0007411 | inferred from mutant phenotype AND inferred from physical interaction with dock <newline> JNK cascade ; GO:0007254 | non-traceable author statement <newline> dorsal closure ; GO:0007391 | traceable author statement <newline> axon guidance ; GO:0007411 | traceable author statement <newline> axon guidance…
AAEL002628	hypothetical protein [Source:VB External Description;Acc:AAEL002628]	no homolog
AAEL002640	discoidin domain receptor [Source:VB External Description;Acc:AAEL002640]	FBgn0053531	protein phosphorylation ; GO:0006468 | non-traceable author statement <newline> transmembrane receptor protein tyrosine kinase signaling pathway ; GO:0007169 | inferred from sequence or structural similarity with HGNC_gene:DDR2; HGNC:2731; OMIM:191311 <newline> cell adhesion ; GO:0007155 | inferred from electronic annotation with InterPro:IPR000421 <newline> protein phosphorylation ; GO:0006468 |…
AAEL002718	chitin synthase [Source:VB External Description;Acc:AAEL002718]	FBgn0001311	regulation of tube diameter, open tracheal system ; GO:0035158 | inferred from mutant phenotype <newline> regulation of tube length, open tracheal system ; GO:0035159 | inferred from mutant phenotype <newline> chitin-based embryonic cuticle biosynthetic process ; GO:0008362 | inferred from mutant phenotype <newline> cuticle chitin biosynthetic process ; GO:0006035 | inferred from mutant phenotype…
AAEL002776	conserved hypothetical protein [Source:VB External Description;Acc:AAEL002776]	FBgn0020439	response to anoxia ; GO:0034059 | inferred from mutant phenotype
AAEL002799	hypothetical protein [Source:VB External Description;Acc:AAEL002799]	no homolog
AAEL002800	DNA polymerase epsilon, catalytic subunit [Source:VB External Description;Acc:AAEL002800]	FBgn0020756	DNA-dependent DNA replication ; GO:0006261 | inferred from direct assay <newline> response to DNA damage stimulus ; GO:0006974 | inferred from mutant phenotype <newline> neurogenesis ; GO:0022008 | inferred from mutant phenotype
AAEL002802	WD-repeat protein [Source:VB External Description;Acc:AAEL002802]	FBgn0039067	histone acetylation ; GO:0016573 | inferred from direct assay <newline> regulation of transcription, DNA-dependent ; GO:0006355 | inferred from electronic annotation with InterPro:IPR007582
AAEL002813	coupling factor, putative [Source:VB External Description;Acc:AAEL002813]	FBgn0016119	proton transport ; GO:0015992 | non-traceable author statement <newline> proton transport ; GO:0015992 | inferred from sequence or structural similarity with UniProtKB:P18859 <newline> lateral inhibition ; GO:0046331 | inferred from mutant phenotype <newline> ATP synthesis coupled proton transport ; GO:0015986 | inferred from electronic annotation with InterPro:IPR008387, InterPro:IPR016349
AAEL002851	tubulin beta chain [Source:VB External Description;Acc:AAEL002851]	FBgn0003887	microtubule-based process ; GO:0007017 | inferred from sequence or structural similarity with UniProtKB:P05218 <newline> muscle attachment ; GO:0016203 | traceable author statement <newline> centrosome duplication ; GO:0051298 | inferred from mutant phenotype <newline> microtubule-based movement ; GO:0007018 | inferred from electronic annotation with InterPro:IPR002453 <newline> protein polymeriz…
AAEL002862	tensin [Source:VB External Description;Acc:AAEL002862]	FBgn0000244	cytoskeletal anchoring at plasma membrane ; GO:0007016 | inferred from sequence or structural similarity <newline> apposition of dorsal and ventral imaginal disc-derived wing surfaces ; GO:0007475 | inferred from mutant phenotype <newline> imaginal disc-derived wing morphogenesis ; GO:0007476 | inferred from mutant phenotype <newline> imaginal disc-derived wing morphogenesis ; GO:0007476 | non-tr…
AAEL002866	cyclin l [Source:VB External Description;Acc:AAEL002866]	FBgn0040394	neurogenesis ; GO:0022008 | inferred from mutant phenotype <newline> regulation of transcription, DNA-dependent ; GO:0006355 | inferred from electronic annotation with InterPro:IPR015429 <newline> regulation of cyclin-dependent protein kinase activity ; GO:0000079 | inferred from electronic annotation with InterPro:IPR015429 <newline> RNA processing ; GO:0006396 | inferred from electronic annotat…
AAEL002874	apolipoprotein a binding protein [Source:VB External Description;Acc:AAEL002874]	FBgn0030178	biological_process ; GO:0008150 | no biological data available
AAEL002879	heterogeneous nuclear ribonucleoprotein r [Source:VB External Description;Acc:AAEL002879]	FBgn0038826	nuclear mRNA splicing, via spliceosome ; GO:0000398 | inferred by curator from GO:0071011 <newline> neurogenesis ; GO:0022008 | inferred from mutant phenotype
AAEL002881	NADH:ubiquinone dehydrogenase, putative [Source:VB External Description;Acc:AAEL002881]	FBgn0052230	mitochondrial electron transport, NADH to ubiquinone ; GO:0006120 | inferred from sequence or structural similarity with UniProtKB:O00483
AAEL002896	conserved hypothetical protein [Source:VB External Description;Acc:AAEL002896]	FBgn0030219	0
AAEL002920	hypothetical protein [Source:VB External Description;Acc:AAEL002920]	no homolog
AAEL002931	hypothetical protein [Source:VB External Description;Acc:AAEL002931]	no homolog
AAEL002937	hypothetical protein [Source:VB External Description;Acc:AAEL002937]	FBgn0030331	transmembrane transport ; GO:0055085 | inferred from electronic annotation with InterPro:IPR011701
AAEL002949	Osiris, putative [Source:VB External Description;Acc:AAEL002949]	FBgn0037424	biological_process ; GO:0008150 | no biological data available
AAEL002972	brain chitinase and chia [Source:VB External Description;Acc:AAEL002972]	FBgn0038180	chitin catabolic process ; GO:0006032 | inferred from direct assay
AAEL002983	conserved hypothetical protein [Source:VB External Description;Acc:AAEL002983]	FBgn0034504	-
AAEL002987	kinesin heavy chain [Source:VB External Description;Acc:AAEL002987]	FBgn0004387	microtubule-based movement ; GO:0007018 | inferred from sequence or structural similarity <newline> microtubule-based movement ; GO:0007018 | inferred from sequence or structural similarity with UniProtKB:O43896 <newline> cell communication ; GO:0007154 | inferred from electronic annotation with InterPro:IPR001683
AAEL003023	conserved hypothetical protein [Source:VB External Description;Acc:AAEL003023]	no homolog
AAEL003042	conserved hypothetical protein [Source:VB External Description;Acc:AAEL003042]	no homolog
AAEL003049	pupal cuticle protein 78E, putative [Source:VB External Description;Acc:AAEL003049]	FBgn0039805	-
AAEL003101	hypothetical protein [Source:VB External Description;Acc:AAEL003101]	no homolog
AAEL003108	protein-tyrosine phosphatase, non-receptor type nt5 [Source:VB External Description;Acc:AAEL003108]	FBgn0035133	0
AAEL003109	atlastin [Source:VB External Description;Acc:AAEL003109]	FBgn0039213	membrane fusion ; GO:0061025 | inferred from direct assay <newline> regulation of synaptic growth at neuromuscular junction ; GO:0008582 | inferred from mutant phenotype <newline> neuromuscular junction development ; GO:0007528 | inferred from mutant phenotype <newline> regulation of microtubule depolymerization ; GO:0031114 | inferred from mutant phenotype <newline> endoplasmic reticulum membran…
AAEL003134	conserved hypothetical protein [Source:VB External Description;Acc:AAEL003134]	no homolog
AAEL003137	conserved hypothetical protein [Source:VB External Description;Acc:AAEL003137]	FBgn0035710	biological_process ; GO:0008150 | no biological data available
AAEL003145	bestrophin 2,3,4 [Source:VB External Description;Acc:AAEL003145]	FBgn0040238	chloride transport ; GO:0006821 | inferred from direct assay <newline> cell volume homeostasis ; GO:0006884 | inferred from direct assay
AAEL003146	conserved hypothetical protein [Source:VB External Description;Acc:AAEL003146]	no homolog
AAEL003155	dynein heavy chain [Source:VB External Description;Acc:AAEL003155]	FBgn0039510	microtubule-based movement ; GO:0007018 | inferred from sequence or structural similarity <newline> microtubule-based movement ; GO:0007018 | inferred from electronic annotation with InterPro:IPR004273
AAEL003158	conserved hypothetical protein [Source:VB External Description;Acc:AAEL003158]	FBgn0038833	regulation of transcription, DNA-dependent ; GO:0006355 | inferred from sequence or structural similarity with UniProtKB:P13297
AAEL003178	conserved hypothetical protein [Source:VB External Description;Acc:AAEL003178]	no homolog
AAEL003192	mfs transporter [Source:VB External Description;Acc:AAEL003192]	FBgn0038938	neurogenesis ; GO:0022008 | inferred from mutant phenotype <newline> transmembrane transport ; GO:0055085 | inferred from electronic annotation with InterPro:IPR005828
AAEL003204	conserved hypothetical protein [Source:VB External Description;Acc:AAEL003204]	FBgn0058042	-
AAEL003205	conserved hypothetical protein [Source:VB External Description;Acc:AAEL003205]	no homolog
AAEL003243	Clip-domain serine protease, family B. [Source:VB External Description;Acc:AAEL003243]	FBgn0039494	proteolysis ; GO:0006508 | non-traceable author statement <newline> defense response to Gram-positive bacterium ; GO:0050830 | inferred from mutant phenotype <newline> innate immune response ; GO:0045087 | inferred from mutant phenotype <newline> positive regulation of Toll signaling pathway ; GO:0045752 | inferred from mutant phenotype <newline> defense response ; GO:0006952 | inferred from muta…
AAEL003252	hypothetical protein [Source:VB External Description;Acc:AAEL003252]	FBgn0085412	-
AAEL003294	fibrinogen and fibronectin [Source:VB External Description;Acc:AAEL003294]	no homolog
AAEL003331	hypothetical protein [Source:VB External Description;Acc:AAEL003331]	FBgn0033920	0
AAEL003362	hypothetical protein [Source:VB External Description;Acc:AAEL003362]	no homolog
AAEL003388	axis inhibition protein, axin [Source:VB External Description;Acc:AAEL003388]	FBgn0026597	negative regulation of Wnt receptor signaling pathway ; GO:0030178 | inferred from direct assay <newline> Wnt receptor signaling pathway ; GO:0016055 | inferred from sequence or structural similarity with UniProtKB:O35625 <newline> negative regulation of Wnt receptor signaling pathway ; GO:0030178 | non-traceable author statement <newline> phagocytosis, engulfment ; GO:0006911 | inferred from mut…
AAEL003391	tankyrase [Source:VB External Description;Acc:AAEL003391]	FBgn0027508	cytoskeletal anchoring at plasma membrane ; GO:0007016 | inferred from sequence or structural similarity with EMBL:L40632 <newline> wing disc development ; GO:0035220 | inferred from genetic interaction with Bx <newline> chaeta development ; GO:0022416 | inferred from genetic interaction with Ssdp inferred from genetic interaction with Chi
AAEL003424	zinc carboxypeptidase [Source:VB External Description;Acc:AAEL003424]	FBgn0032144	neurogenesis ; GO:0022008 | inferred from mutant phenotype <newline> proteolysis ; GO:0006508 | inferred from electronic annotation with InterPro:IPR000834, InterPro:IPR003146
AAEL003444	Caspase(Short). [Source:VB External Description;Acc:AAEL003444]	FBgn0028381	programmed cell death ; GO:0012501 | traceable author statement <newline> apoptotic process ; GO:0006915 | inferred from mutant phenotype <newline> larval midgut histolysis ; GO:0035069 | NOT inferred from mutant phenotype <newline> proteolysis ; GO:0006508 | inferred from electronic annotation with InterPro:IPR001309, InterPro:IPR002138, InterPro:IPR002398, InterPro:IPR011600, InterPro:IPR016129
AAEL003499	calsyntenin-1 precursor [Source:VB External Description;Acc:AAEL003499]	FBgn0039928	calcium-dependent cell-cell adhesion ; GO:0016339 | inferred from sequence or structural similarity <newline> synaptic transmission ; GO:0007268 | non-traceable author statement <newline> synaptic transmission ; GO:0007268 | inferred from sequence or structural similarity with UniProtKB:Q9EPL2 <newline> homophilic cell adhesion ; GO:0007156 | inferred from electronic annotation with InterPro:IPR0…
AAEL003522	protein arginine n-methyltransferase [Source:VB External Description;Acc:AAEL003522]	FBgn0032329	-
AAEL003529	zinc finger protein [Source:VB External Description;Acc:AAEL003529]	FBgn0034878	mitosis ; GO:0007067 | non-traceable author statement <newline> DNA endoreduplication ; GO:0042023 | inferred from mutant phenotype <newline> DNA replication ; GO:0006260 | inferred from mutant phenotype <newline> regulation of gene silencing ; GO:0060968 | inferred from mutant phenotype
AAEL003542	conserved hypothetical protein [Source:VB External Description;Acc:AAEL003542]	FBgn0031875	biological_process ; GO:0008150 | no biological data available
AAEL003545	carboxylesterase [Source:VB External Description;Acc:AAEL003545]	FBgn0033943	-
AAEL003575	hypothetical protein [Source:VB External Description;Acc:AAEL003575]	FBgn0051462	-
AAEL003599	conserved hypothetical protein [Source:VB External Description;Acc:AAEL003599]	FBgn0030876	oxidation-reduction process ; GO:0055114 | inferred from electronic annotation with InterPro:IPR016692
AAEL003606	purine biosynthesis protein 6, pur6 [Source:VB External Description;Acc:AAEL003606]	FBgn0020513	inter-male aggressive behavior ; GO:0002121 | inferred from mutant phenotype <newline> 'de novo' IMP biosynthetic process ; GO:0006189 | inferred from electronic annotation with InterPro:IPR000031
AAEL003607	fibrinogen and fibronectin [Source:VB External Description;Acc:AAEL003607]	no homolog
AAEL003608	inositol 1,4,5-trisphosphate receptor [Source:VB External Description;Acc:AAEL003608]	FBgn0010051	flight behavior ; GO:0007629 | inferred from mutant phenotype <newline> molting cycle, chitin-based cuticle ; GO:0007591 | inferred from genetic interaction with rut <newline> response to oxidative stress ; GO:0006979 | inferred from mutant phenotype <newline> mushroom body development ; GO:0016319 | inferred from mutant phenotype <newline> nuclear division ; GO:0000280 | inferred from direct ass…
AAEL003650	inhibitor of growth protein, ing1 [Source:VB External Description;Acc:AAEL003650]	FBgn0038546	-
AAEL003688	conserved hypothetical protein [Source:VB External Description;Acc:AAEL003688]	FBgn0033638	-
AAEL003702	conserved hypothetical protein [Source:VB External Description;Acc:AAEL003702]	no homolog
AAEL003733	hypothetical protein [Source:VB External Description;Acc:AAEL003733]	FBgn0052479	ubiquitin-dependent protein catabolic process ; GO:0006511 | inferred from electronic annotation with InterPro:IPR001394, InterPro:IPR018200
AAEL003748	cytochrome P450 [Source:VB External Description;Acc:AAEL003748]	no homolog
AAEL003758	sorting nexin [Source:VB External Description;Acc:AAEL003758]	FBgn0032005	intracellular protein transport ; GO:0006886 | inferred from sequence or structural similarity with EMBL:U83194 <newline> canonical Wnt receptor signaling pathway ; GO:0060070 | NOT inferred from mutant phenotype
AAEL003765	calcium-activated potassium channel alpha chain [Source:VB External Description;Acc:AAEL003765]	FBgn0003429	potassium ion transport ; GO:0006813 | inferred from direct assay <newline> circadian rhythm ; GO:0007623 | inferred from mutant phenotype <newline> response to drug ; GO:0042493 | inferred from mutant phenotype <newline> potassium ion transport ; GO:0006813 | non-traceable author statement <newline> male courtship behavior, veined wing generated song production ; GO:0045433 | non-traceable autho…
AAEL003789	exportin, putative [Source:VB External Description;Acc:AAEL003789]	FBgn0001337	intracellular protein transport ; GO:0006886 | inferred from electronic annotation with InterPro:IPR001494
AAEL003790	conserved hypothetical protein [Source:VB External Description;Acc:AAEL003790]	FBgn0040913	0
AAEL003834	metalloproteinase, putative [Source:VB External Description;Acc:AAEL003834]	FBgn0039069	proteolysis ; GO:0006508 | inferred from electronic annotation with InterPro:IPR001506, InterPro:IPR006026
AAEL003846	histone H4 [Source:VB External Description;Acc:AAEL003846]	FBgn0053873	chromatin assembly or disassembly ; GO:0006333 | inferred from sequence or structural similarity with UniProtKB:P84040 <newline> nucleosome assembly ; GO:0006334 | inferred from electronic annotation with InterPro:IPR001951, InterPro:IPR019809
AAEL003850	histone H3 [Source:VB External Description;Acc:AAEL003850]	FBgn0053842	chromatin assembly or disassembly ; GO:0006333 | inferred from sequence or structural similarity with UniProtKB:P02299 <newline> nucleosome assembly ; GO:0006334 | inferred from electronic annotation with InterPro:IPR000164
AAEL003873	glycerol-3-phosphate dehydrogenase [Source:VB External Description;Acc:AAEL003873]	FBgn0022160	glycerol metabolic process ; GO:0006071 | inferred from sequence or structural similarity with UniProtKB:P43304 <newline> glycerophosphate shuttle ; GO:0006127 | inferred from mutant phenotype <newline> flight behavior ; GO:0007629 | inferred from mutant phenotype <newline> neurogenesis ; GO:0022008 | inferred from mutant phenotype <newline> glycerol-3-phosphate metabolic process ; GO:0006072 | i…
AAEL003878	hypothetical protein [Source:VB External Description;Acc:AAEL003878]	FBgn0030360	-
AAEL003908	nuclear pore complex protein nup107 [Source:VB External Description;Acc:AAEL003908]	FBgn0027868	SMAD protein import into nucleus ; GO:0007184 | inferred from mutant phenotype
AAEL003926	GTP-binding protein lepa [Source:VB External Description;Acc:AAEL003926]	FBgn0024182	translation ; GO:0006412 | inferred from sequence or structural similarity with EMBL:U89415
AAEL003936	conserved hypothetical protein [Source:VB External Description;Acc:AAEL003936]	FBgn0003065	-
AAEL003939	eukaryotic translation initiation factor 2-alpha kinase 3 (pancreatic eif2-alpha kinase) [Source:VB External Description;Acc:AAEL003939]	FBgn0037327	negative regulation of translation ; GO:0017148 | non-traceable author statement <newline> response to unfolded protein ; GO:0006986 | non-traceable author statement <newline> ER overload response ; GO:0006983 | non-traceable author statement <newline> protein phosphorylation ; GO:0006468 | non-traceable author statement <newline> regulation of translational initiation in response to stress ; GO:…
AAEL003976	conserved hypothetical protein [Source:VB External Description;Acc:AAEL003976]	FBgn0034722	positive regulation of histone H3-K4 methylation ; GO:0051571 | inferred from mutant phenotype <newline> positive regulation of Notch signaling pathway ; GO:0045747 | inferred from genetic interaction with N <newline> positive regulation of transcription, DNA-dependent ; GO:0045893 | inferred from mutant phenotype <newline> transcription initiation, DNA-dependent ; GO:0006352 | inferred from elec…
AAEL004100	hypothetical protein [Source:VB External Description;Acc:AAEL004100]	no homolog
AAEL004124	mitochondrial glutamate carrier, putative [Source:VB External Description;Acc:AAEL004124]	FBgn0039223	transmembrane transport ; GO:0055085 | inferred from electronic annotation with InterPro:IPR002067
AAEL004127	acyl-coa dehydrogenase [Source:VB External Description;Acc:AAEL004127]	FBgn0038742	transcription initiation from RNA polymerase II promoter ; GO:0006367 | inferred from sequence or structural similarity <newline> dendrite morphogenesis ; GO:0048813 | inferred from mutant phenotype <newline> oxidation-reduction process ; GO:0055114 | inferred from electronic annotation with InterPro:IPR006089, InterPro:IPR006090, InterPro:IPR006091, InterPro:IPR006092, InterPro:IPR009075, InterP…
AAEL004130	conserved hypothetical protein [Source:VB External Description;Acc:AAEL004130]	FBgn0025776	regulation of transcription, DNA-dependent ; GO:0006355 | inferred from sequence or structural similarity with EMBL:AY436761 <newline> ventral cord development ; GO:0007419 | non-traceable author statement <newline> dorsal/ventral pattern formation ; GO:0009953 | traceable author statement <newline> neuroblast fate determination ; GO:0007400 | traceable author statement <newline> ventral cord dev…
AAEL004164	conserved hypothetical protein [Source:VB External Description;Acc:AAEL004164]	no homolog
AAEL004169	conserved hypothetical protein [Source:VB External Description;Acc:AAEL004169]	FBgn0053229	biological_process ; GO:0008150 | no biological data available
AAEL004180	conserved hypothetical protein [Source:VB External Description;Acc:AAEL004180]	FBgn0031713	oxidation-reduction process ; GO:0055114 | inferred from electronic annotation with InterPro:IPR000689, InterPro:IPR010971, InterPro:IPR018168 <newline> ubiquinone biosynthetic process ; GO:0006744 | inferred from electronic annotation with InterPro:IPR010971
AAEL004196	Galectin. [Source:VB External Description;Acc:AAEL004196]	FBgn0052226	biological_process ; GO:0008150 | no biological data available
AAEL004197	hypothetical protein [Source:VB External Description;Acc:AAEL004197]	no homolog
AAEL004202	hypothetical protein [Source:VB External Description;Acc:AAEL004202]	no homolog
AAEL004209	opioid-binding protein/cell adhesion molecule, putative [Source:VB External Description;Acc:AAEL004209]	FBgn0034723	-
AAEL004235	kinesin-like protein Klp10A [Source:VB External Description;Acc:AAEL004235]	FBgn0030268	mitotic sister chromatid segregation ; GO:0000070 | inferred from mutant phenotype <newline> mitotic anaphase A ; GO:0000091 | inferred from direct assay <newline> mitotic spindle organization ; GO:0007052 | inferred from mutant phenotype <newline> spindle organization ; GO:0007051 | inferred from mutant phenotype <newline> centrosome duplication ; GO:0051298 | inferred from mutant phenotype <new…
AAEL004241	kinesin heavy chain [Source:VB External Description;Acc:AAEL004241]	FBgn0002948	meiotic chromosome segregation ; GO:0045132 | inferred from mutant phenotype <newline> microtubule-based movement ; GO:0007018 | inferred from sequence or structural similarity <newline> establishment of meiotic spindle orientation ; GO:0051296 | inferred from mutant phenotype <newline> distributive segregation ; GO:0032837 | inferred from mutant phenotype <newline> spindle assembly involved in f…
AAEL004255	zinc finger protein [Source:VB External Description;Acc:AAEL004255]	FBgn0035625	regulation of tube architecture, open tracheal system ; GO:0035152 | inferred from mutant phenotype <newline> negative regulation of transcription from RNA polymerase II promoter ; GO:0000122 | inferred from direct assay <newline> cellular response to ecdysone ; GO:0071390 | inferred from expression pattern
AAEL004266	pre-mRNA cleavage factor im, 25kD subunit [Source:VB External Description;Acc:AAEL004266]	FBgn0035987	mRNA cleavage ; GO:0006379 | inferred from sequence or structural similarity with EMBL:AJ001810; protein_id:CAA05026.1 <newline> mRNA cleavage ; GO:0006379 | inferred from sequence or structural similarity with NCBI_NP:008937
AAEL004286	hypothetical protein [Source:VB External Description;Acc:AAEL004286]	FBgn0050149	0
AAEL004320	WOC protein, putative [Source:VB External Description;Acc:AAEL004320]	FBgn0010328	telomere capping ; GO:0016233 | inferred from mutant phenotype <newline> ecdysone biosynthetic process ; GO:0006697 | inferred from mutant phenotype <newline> regulation of transcription, DNA-dependent ; GO:0006355 | inferred from mutant phenotype <newline> neurogenesis ; GO:0022008 | inferred from mutant phenotype <newline> regulation of transcription from RNA polymerase II promoter ; GO:0006357…
AAEL004327	valyl-tRNA synthetase [Source:VB External Description;Acc:AAEL004327]	FBgn0027079	valyl-tRNA aminoacylation ; GO:0006438 | inferred from sequence or structural similarity with SGD_LOCUS:VAS1; SGD:S0003326 <newline> neurogenesis ; GO:0022008 | inferred from mutant phenotype
AAEL004329	rab gdp-dissociation inhibitor [Source:VB External Description;Acc:AAEL004329]	FBgn0026378	intracellular protein transport ; GO:0006886 | inferred from sequence or structural similarity with UniProtKB:P24386 <newline> neurotransmitter secretion ; GO:0007269 | non-traceable author statement <newline> vesicle-mediated transport ; GO:0016192 | non-traceable author statement <newline> protein geranylgeranylation ; GO:0018344 | inferred from sequence or structural similarity with UniProtKB:…
AAEL004346	hypothetical protein [Source:VB External Description;Acc:AAEL004346]	no homolog
AAEL004357	neuroligin, [Source:VB External Description;Acc:AAEL004357]	FBgn0083975	-
AAEL004358	conserved hypothetical protein [Source:VB External Description;Acc:AAEL004358]	FBgn0002783	chromatin remodeling ; GO:0006338 | non-traceable author statement <newline> positive regulation of transcription, DNA-dependent ; GO:0045893 | inferred from direct assay <newline> oogenesis ; GO:0048477 | non-traceable author statement <newline> imaginal disc-derived wing margin morphogenesis ; GO:0008587 | inferred from mutant phenotype <newline> imaginal disc-derived wing vein morphogenesis ; …
AAEL004364	conserved hypothetical protein [Source:VB External Description;Acc:AAEL004364]	FBgn0038597	neurogenesis ; GO:0022008 | inferred from mutant phenotype
AAEL004370	conserved hypothetical protein [Source:VB External Description;Acc:AAEL004370]	FBgn0030996	-
AAEL004381	capicua protein [Source:VB External Description;Acc:AAEL004381]	FBgn0028386	0
AAEL004384	hypothetical protein [Source:VB External Description;Acc:AAEL004384]	no homolog
AAEL004394	nuclear pore complex protein nup98 [Source:VB External Description;Acc:AAEL004394]	FBgn0039120	phagocytosis, engulfment ; GO:0006911 | inferred from mutant phenotype <newline> SMAD protein import into nucleus ; GO:0007184 | inferred from mutant phenotype <newline> germ-line stem cell maintenance ; GO:0030718 | inferred from mutant phenotype
AAEL004399	GPCR Glycoprotein Hormone Family [Source:VB External Description;Acc:AAEL004399]	FBgn0016650	G-protein coupled receptor signaling pathway ; GO:0007186 | inferred from sequence or structural similarity <newline> G-protein coupled receptor signaling pathway ; GO:0007186 | inferred from electronic annotation with InterPro:IPR000276, InterPro:IPR002131
AAEL004410	protein phosphatase [Source:VB External Description;Acc:AAEL004410]	FBgn0031952	protein dephosphorylation ; GO:0006470 | non-traceable author statement <newline> protein dephosphorylation ; GO:0006470 | inferred from electronic annotation with InterPro:IPR000340
AAEL004419	ATP-dependent RNA helicase [Source:VB External Description;Acc:AAEL004419]	FBgn0033160	nuclear mRNA splicing, via spliceosome ; GO:0000398 | inferred from sequence or structural similarity with NCBI_NP:011395 AND inferred from sequence or structural similarity with SGD_LOCUS:PRP43; SGD:S0003088 <newline> nuclear mRNA splicing, via spliceosome ; GO:0000398 | inferred by curator from GO:0071011|GO:0071013 <newline> neurogenesis ; GO:0022008 | inferred from mutant phenotype
AAEL004464	organic cation transporter [Source:VB External Description;Acc:AAEL004464]	FBgn0038404	transmembrane transport ; GO:0055085 | inferred from electronic annotation with InterPro:IPR005829, InterPro:IPR011701
AAEL004514	conserved hypothetical protein [Source:VB External Description;Acc:AAEL004514]	FBgn0028475	-
AAEL004545	conserved hypothetical protein [Source:VB External Description;Acc:AAEL004545]	FBgn0029685	lateral inhibition ; GO:0046331 | inferred from mutant phenotype
AAEL004606	Mod(mdg4)-54.5, putative [Source:VB External Description;Acc:AAEL004606]	no homolog
AAEL004616	actin [Source:VB External Description;Acc:AAEL004616]	FBgn0011743	cytoskeleton organization ; GO:0007010 | inferred from sequence or structural similarity with SGD_LOCUS:ACT1; SGD:S0001855 <newline> cytoskeleton organization ; GO:0007010 | inferred from sequence or structural similarity
AAEL004648	hypothetical protein [Source:VB External Description;Acc:AAEL004648]	FBgn0010433	R8 cell fate commitment ; GO:0007460 | inferred from mutant phenotype <newline> cell fate commitment ; GO:0045165 | inferred from mutant phenotype <newline> optic lobe placode development ; GO:0001748 | inferred from mutant phenotype <newline> Bolwig's organ morphogenesis ; GO:0001746 | inferred from expression pattern <newline> compound eye morphogenesis ; GO:0001745 | traceable author statement…
AAEL004658	hypothetical protein [Source:VB External Description;Acc:AAEL004658]	FBgn0050015	-
AAEL004664	conserved hypothetical protein [Source:VB External Description;Acc:AAEL004664]	FBgn0085425	potassium ion transmembrane transport ; GO:0071805 | inferred from electronic annotation with InterPro:IPR003280
AAEL004710	spingomyelin synthetase [Source:VB External Description;Acc:AAEL004710]	no homolog
AAEL004717	cyclin-dependent kinase 5 activator [Source:VB External Description;Acc:AAEL004717]	FBgn0027491	protein phosphorylation ; GO:0006468 | inferred from sequence or structural similarity <newline> axonogenesis ; GO:0007409 | inferred from mutant phenotype inferred from genetic interaction with Cdk5 <newline> motor axon guidance ; GO:0008045 | inferred from mutant phenotype <newline> adult locomotory behavior ; GO:0008344 | inferred from mutant phenotype <newline> determination of adult lifespan…
AAEL004724	0	no homolog
AAEL004745	pupal cuticle protein, putative [Source:VB External Description;Acc:AAEL004745]	FBgn0051876	neurogenesis ; GO:0022008 | inferred from mutant phenotype
AAEL004762	pupal cuticle protein, putative [Source:VB External Description;Acc:AAEL004762]	FBgn0051876	neurogenesis ; GO:0022008 | inferred from mutant phenotype
AAEL004792	hypothetical protein [Source:VB External Description;Acc:AAEL004792]	no homolog
AAEL004801	hypothetical protein [Source:VB External Description;Acc:AAEL004801]	no homolog
AAEL004817	conserved hypothetical protein [Source:VB External Description;Acc:AAEL004817]	FBgn0034804	-
AAEL004835	conserved hypothetical protein [Source:VB External Description;Acc:AAEL004835]	FBgn0035148	regulation of Wnt receptor signaling pathway ; GO:0030111 | inferred from electronic annotation with InterPro:IPR017268
AAEL004874	limd1 [Source:VB External Description;Acc:AAEL004874]	FBgn0030530	positive regulation of organ growth ; GO:0046622 | inferred from mutant phenotype <newline> positive regulation of imaginal disc growth ; GO:0045572 | inferred from mutant phenotype <newline> hippo signaling cascade ; GO:0035329 | inferred from mutant phenotype
AAEL004942	helicase [Source:VB External Description;Acc:AAEL004942]	FBgn0000212	imaginal disc-derived wing vein specification ; GO:0007474 | inferred from mutant phenotype <newline> chromatin-mediated maintenance of transcription ; GO:0048096 | non-traceable author statement <newline> hemocyte proliferation ; GO:0035172 | traceable author statement <newline> muscle organ development ; GO:0007517 | inferred from mutant phenotype <newline> dendrite morphogenesis ; GO:0048813 |…
AAEL004944	hypothetical protein [Source:VB External Description;Acc:AAEL004944]	FBgn0037109	transcription from RNA polymerase II promoter ; GO:0006366 | inferred from mutant phenotype <newline> transcription initiation from RNA polymerase II promoter ; GO:0006367 | inferred from sequence or structural similarity <newline> transcription from RNA polymerase II promoter ; GO:0006366 | inferred from sequence or structural similarity with EMBL:AF055994 <newline> regulation of transcription f…
AAEL004969	conserved hypothetical protein [Source:VB External Description;Acc:AAEL004969]	FBgn0032136	lipid transport ; GO:0006869 | inferred from electronic annotation with InterPro:IPR001747, InterPro:IPR009454, InterPro:IPR011030, InterPro:IPR015255, InterPro:IPR015816, InterPro:IPR015817, InterPro:IPR015818, InterPro:IPR015819
AAEL004975	zinc finger protein [Source:VB External Description;Acc:AAEL004975]	FBgn0028878	-
AAEL004982	conserved hypothetical protein [Source:VB External Description;Acc:AAEL004982]	FBgn0028879	-
AAEL004992	lachesin, putative [Source:VB External Description;Acc:AAEL004992]	FBgn0051708	-
AAEL005021	conserved hypothetical protein [Source:VB External Description;Acc:AAEL005021]	FBgn0031496	-
AAEL005022	Mediator of RNA polymerase II transcription subunit 15 (Mediator complex subunit 15) [Source:VB External Description;Acc:AAEL005022]	FBgn0027592	transcription initiation from RNA polymerase II promoter ; GO:0006367 | inferred from sequence or structural similarity <newline> regulation of transcription from RNA polymerase II promoter ; GO:0006357 | inferred from electronic annotation with InterPro:IPR019087
AAEL005026	ATP-dependent bile acid permease [Source:VB External Description;Acc:AAEL005026]	no homolog
AAEL005037	seryl-tRNA synthetase [Source:VB External Description;Acc:AAEL005037]	FBgn0031497	seryl-tRNA aminoacylation ; GO:0006434 | inferred from sequence or structural similarity with UniProtKB:P49591
AAEL005045	ATP-dependent bile acid permease [Source:VB External Description;Acc:AAEL005045]	FBgn0032456	response to methotrexate ; GO:0031427 | inferred from expression pattern <newline> transmembrane transport ; GO:0055085 | inferred from electronic annotation with InterPro:IPR001140, InterPro:IPR011527
AAEL005057	hypothetical protein [Source:VB External Description;Acc:AAEL005057]	no homolog
AAEL005061	sec10 [Source:VB External Description;Acc:AAEL005061]	FBgn0027103	neurotransmitter secretion ; GO:0007269 | non-traceable author statement <newline> synaptic vesicle docking involved in exocytosis ; GO:0016081 | non-traceable author statement <newline> synaptic vesicle targeting ; GO:0016080 | non-traceable author statement <newline> vesicle-mediated transport ; GO:0016192 | inferred from sequence or structural similarity <newline> vesicle-mediated transport ; …
AAEL005066	lysosomal trafficking regulator [Source:VB External Description;Acc:AAEL005066]	FBgn0035296	0
AAEL005080	protein phosphatase-5 [Source:VB External Description;Acc:AAEL005080]	FBgn0005777	protein dephosphorylation ; GO:0006470 | inferred from sequence or structural similarity <newline> protein dephosphorylation ; GO:0006470 | non-traceable author statement <newline> mitotic cell cycle ; GO:0000278 | inferred from mutant phenotype <newline> protein dephosphorylation ; GO:0006470 | inferred from electronic annotation with InterPro:IPR011236
AAEL005099	rap GTPase-activating protein [Source:VB External Description;Acc:AAEL005099]	FBgn0030444	0
AAEL005130	zinc finger protein [Source:VB External Description;Acc:AAEL005130]	FBgn0033252	-
AAEL005135	conserved hypothetical protein [Source:VB External Description;Acc:AAEL005135]	FBgn0025390	chitin metabolic process ; GO:0006030 | inferred from electronic annotation with InterPro:IPR002557
AAEL005147	conserved hypothetical protein [Source:VB External Description;Acc:AAEL005147]	FBgn0005659	germ cell migration ; GO:0008354 | inferred from mutant phenotype <newline> regulation of transcription, DNA-dependent ; GO:0006355 | inferred from electronic annotation with InterPro:IPR000418
AAEL005164	conserved hypothetical protein [Source:VB External Description;Acc:AAEL005164]	no homolog
AAEL005174	hypothetical protein [Source:VB External Description;Acc:AAEL005174]	FBgn0050492	0
AAEL005203	conserved hypothetical protein [Source:VB External Description;Acc:AAEL005203]	FBgn0034614	biological_process ; GO:0008150 | no biological data available
AAEL005214	hypothetical protein [Source:VB External Description;Acc:AAEL005214]	no homolog
AAEL005231	hypothetical protein [Source:VB External Description;Acc:AAEL005231]	FBgn0052529	-
AAEL005268	hypothetical protein [Source:VB External Description;Acc:AAEL005268]	FBgn0052369	proteolysis ; GO:0006508 | inferred from electronic annotation with InterPro:IPR003111
AAEL005280	hypothetical protein [Source:VB External Description;Acc:AAEL005280]	no homolog
AAEL005284	receptor tyrosine phosphatase type r2a [Source:VB External Description;Acc:AAEL005284]	FBgn0000464	protein dephosphorylation ; GO:0006470 | inferred from direct assay <newline> axon guidance ; GO:0007411 | inferred from mutant phenotype <newline> motor axon guidance ; GO:0008045 | inferred from mutant phenotype <newline> motor axon guidance ; GO:0008045 | traceable author statement <newline> protein dephosphorylation ; GO:0006470 | non-traceable author statement <newline> axon guidance ; GO:00…
AAEL005301	conserved hypothetical protein [Source:VB External Description;Acc:AAEL005301]	FBgn0040890	intracellular transport ; GO:0046907 | inferred from mutant phenotype
AAEL005302	beta-1,4-galactosyltransferase [Source:VB External Description;Acc:AAEL005302]	FBgn0027538	sperm individualization ; GO:0007291 | inferred from mutant phenotype <newline> N-acetylglucosamine metabolic process ; GO:0006044 | inferred from direct assay <newline> adult locomotory behavior ; GO:0008344 | inferred from mutant phenotype <newline> neuromuscular junction development ; GO:0007528 | inferred from mutant phenotype <newline> glycolipid biosynthetic process ; GO:0009247 | inferred …
AAEL005304	conserved hypothetical protein [Source:VB External Description;Acc:AAEL005304]	FBgn0022085	0
AAEL005317	titin (connectin) [Source:VB External Description;Acc:AAEL005317]	FBgn0052311	-
AAEL005373	GPCR (Rhod)opsin Family [Source:VB External Description;Acc:AAEL005373]	no homolog
AAEL005378	set domain protein [Source:VB External Description;Acc:AAEL005378]	FBgn0034926	0
AAEL005380	mixed-lineage leukemia protein, mll [Source:VB External Description;Acc:AAEL005380]	FBgn0023518	histone methylation ; GO:0016571 | inferred from direct assay <newline> progression of morphogenetic furrow involved in compound eye morphogenesis ; GO:0007458 | inferred from genetic interaction with hh AND inferred from mutant phenotype <newline> smoothened signaling pathway ; GO:0007224 | non-traceable author statement <newline> compound eye development ; GO:0048749 | inferred from mutant phen…
AAEL005381	Dissatisfaction (Dsf) [Source:VB External Description;Acc:AAEL005381]	FBgn0015381	somatic sex determination ; GO:0018993 | non-traceable author statement <newline> courtship behavior ; GO:0007619 | non-traceable author statement <newline> sex determination ; GO:0007530 | traceable author statement <newline> mating behavior ; GO:0007617 | non-traceable author statement <newline> copulation ; GO:0007620 | non-traceable author statement <newline> oviposition ; GO:0018991 | non-tr…
AAEL005416	oxidase/peroxidase [Source:VB External Description;Acc:AAEL005416]	FBgn0039222	0
AAEL005425	conserved hypothetical protein [Source:VB External Description;Acc:AAEL005425]	FBgn0037218	protein phosphorylation ; GO:0006468 | non-traceable author statement <newline> synaptic vesicle uncoating ; GO:0016191 | traceable author statement <newline> Notch signaling pathway ; GO:0007219 | inferred from mutant phenotype <newline> compound eye morphogenesis ; GO:0001745 | inferred from mutant phenotype <newline> sperm individualization ; GO:0007291 | inferred from mutant phenotype <newlin…
AAEL005438	conserved hypothetical protein [Source:VB External Description;Acc:AAEL005438]	FBgn0029736	Golgi organization ; GO:0007030 | inferred from mutant phenotype <newline> regulation of Rab GTPase activity ; GO:0032313 | inferred from electronic annotation with InterPro:IPR000195 <newline> protein phosphorylation ; GO:0006468 | inferred from electronic annotation with InterPro:IPR000719
AAEL005469	hypothetical protein [Source:VB External Description;Acc:AAEL005469]	FBgn0030243	-
AAEL005508	NADH-ubiquinone oxidoreductase 24 kda subunit [Source:VB External Description;Acc:AAEL005508]	FBgn0030853	mitochondrial electron transport, NADH to ubiquinone ; GO:0006120 | inferred from sequence or structural similarity with UniProtKB:P19404
AAEL005511	hypothetical protein [Source:VB External Description;Acc:AAEL005511]	no homolog
AAEL005512	speckle-type poz protein [Source:VB External Description;Acc:AAEL005512]	FBgn0086364	0
AAEL005528	conserved hypothetical protein [Source:VB External Description;Acc:AAEL005528]	FBgn0015778	Ras protein signal transduction ; GO:0007265 | inferred from genetic interaction with Rho1 <newline> ommatidial rotation ; GO:0016318 | inferred from mutant phenotype <newline> compound eye photoreceptor fate commitment ; GO:0001752 | inferred from mutant phenotype <newline> nuclear mRNA splicing, via spliceosome ; GO:0000398 | inferred by curator from GO:0071011|GO:0071013 <newline> transport ; …
AAEL005532	RHO kinase, putative [Source:VB External Description;Acc:AAEL005532]	FBgn0026181	protein phosphorylation ; GO:0006468 | inferred from sequence or structural similarity <newline> Rho protein signal transduction ; GO:0007266 | inferred from physical interaction with Rho1 <newline> protein phosphorylation ; GO:0006468 | non-traceable author statement <newline> dorsal closure ; GO:0007391 | traceable author statement <newline> ommatidial rotation ; GO:0016318 | non-traceable auth…
AAEL005544	YTH domain protein [Source:VB External Description;Acc:AAEL005544]	FBgn0039261	-
AAEL005619	defective proboscis extension response, putative [Source:VB External Description;Acc:AAEL005619]	FBgn0053481	sensory perception of chemical stimulus ; GO:0007606 | inferred from sequence or structural similarity with dpr
AAEL005622	conserved hypothetical protein [Source:VB External Description;Acc:AAEL005622]	FBgn0052036	chitin metabolic process ; GO:0006030 | inferred from electronic annotation with InterPro:IPR002557
AAEL005628	conserved hypothetical protein [Source:VB External Description;Acc:AAEL005628]	FBgn0030177	neurogenesis ; GO:0022008 | inferred from mutant phenotype
AAEL005636	eukariotic translation initiation factor 2b, epsilon subunit [Source:VB External Description;Acc:AAEL005636]	FBgn0023512	translational initiation ; GO:0006413 | inferred from sequence or structural similarity <newline> translational initiation ; GO:0006413 | inferred from sequence or structural similarity with SGD_LOCUS:GCD6; SGD:S000002619 <newline> RNA metabolic process ; GO:0016070 | inferred from electronic annotation with InterPro:IPR016021
AAEL005643	guanine nucleotide exchange factor [Source:VB External Description;Acc:AAEL005643]	FBgn0021873	axon target recognition ; GO:0007412 | inferred from mutant phenotype <newline> hemocyte migration ; GO:0035099 | inferred from mutant phenotype <newline> regulation of embryonic cell shape ; GO:0016476 | inferred from mutant phenotype <newline> substrate-dependent cell migration, cell extension ; GO:0006930 | inferred from mutant phenotype <newline> compound eye development ; GO:0048749 | inferr…
AAEL005653	leukocyte receptor cluster (lrc) member 4 protein [Source:VB External Description;Acc:AAEL005653]	FBgn0031815	lipid modification ; GO:0030258 | inferred from mutant phenotype
AAEL005667	LIM domain-binding protein, putative [Source:VB External Description;Acc:AAEL005667]	FBgn0083919	muscle structure development ; GO:0061061 | inferred from mutant phenotype
AAEL005733	myosin heavy chain, nonmuscle or smooth muscle [Source:VB External Description;Acc:AAEL005733]	FBgn0086783	striated muscle contraction ; GO:0006941 | traceable author statement <newline> myofibril assembly ; GO:0030239 | inferred from mutant phenotype <newline> muscle cell differentiation ; GO:0042692 | inferred from mutant phenotype <newline> locomotion ; GO:0040011 | inferred from mutant phenotype <newline> muscle contraction ; GO:0006936 | inferred from mutant phenotype <newline> skeletal muscle my…
AAEL005738	yellow protein precursor [Source:VB External Description;Acc:AAEL005738]	FBgn0032601	biological_process ; GO:0008150 | no biological data available
AAEL005740	AMP dependent ligase [Source:VB External Description;Acc:AAEL005740]	FBgn0027348	long-chain fatty acid metabolic process ; GO:0001676 | inferred from mutant phenotype
AAEL005818	conserved hypothetical protein [Source:VB External Description;Acc:AAEL005818]	no homolog
AAEL005856	signal recognition particle receptor alpha subunit (sr-alpha) [Source:VB External Description;Acc:AAEL005856]	FBgn0010391	axonogenesis ; GO:0007409 | inferred from expression pattern <newline> regulation of protein secretion ; GO:0050708 | inferred from expression pattern <newline> SRP-dependent cotranslational protein targeting to membrane ; GO:0006614 | inferred from electronic annotation with InterPro:IPR000897, InterPro:IPR013822 <newline> GTP catabolic process ; GO:0006184 | inferred from electronic annotation …
AAEL005875	ionotropic glutamate receptor-invertebrate [Source:VB External Description;Acc:AAEL005875]	no homolog
AAEL005908	rolling pebbles [Source:VB External Description;Acc:AAEL005908]	FBgn0041096	myoblast fusion ; GO:0007520 | non-traceable author statement <newline> myoblast fusion ; GO:0007520 | inferred from mutant phenotype <newline> myoblast fusion ; GO:0007520 | traceable author statement <newline> anterior Malpighian tubule development ; GO:0061327 | inferred from mutant phenotype
AAEL005920	hypothetical protein [Source:VB External Description;Acc:AAEL005920]	no homolog
AAEL005927	d-lactate dehydrognease 2, [Source:VB External Description;Acc:AAEL005927]	no homolog
AAEL005970	conserved hypothetical protein [Source:VB External Description;Acc:AAEL005970]	FBgn0034060	biological_process ; GO:0008150 | no biological data available
AAEL005974	homeobox protein dbx [Source:VB External Description;Acc:AAEL005974]	FBgn0035292	0
AAEL006014	heme peroxidase [Source:VB External Description;Acc:AAEL006014]	FBgn0004577	eggshell chorion assembly ; GO:0007306 | non-traceable author statement <newline> phagocytosis, engulfment ; GO:0006911 | inferred from mutant phenotype <newline> neurogenesis ; GO:0022008 | inferred from mutant phenotype <newline> oxidation-reduction process ; GO:0055114 | inferred from electronic annotation with InterPro:IPR002007, InterPro:IPR010255, InterPro:IPR019791 <newline> response to ox…
AAEL006019	voltage-gated sodium channel [Source:VB External Description;Acc:AAEL006019]	FBgn0003036	0
AAEL006040	coatomer [Source:VB External Description;Acc:AAEL006040]	FBgn0025724	ER to Golgi vesicle-mediated transport ; GO:0006888 | non-traceable author statement <newline> Golgi vesicle budding ; GO:0048194 | non-traceable author statement <newline> retrograde vesicle-mediated transport, Golgi to ER ; GO:0006890 | non-traceable author statement <newline> regulation of lipid storage ; GO:0010883 | inferred from direct assay <newline> intracellular protein transport ; GO:00…
AAEL006043	gc-rich sequence DNA-binding factor [Source:VB External Description;Acc:AAEL006043]	FBgn0037466	nuclear mRNA splicing, via spliceosome ; GO:0000398 | inferred by curator from GO:0071011|GO:0071013 <newline> regulation of transcription, DNA-dependent ; GO:0006355 | inferred from electronic annotation with InterPro:IPR012890, InterPro:IPR022783
AAEL006050	nuclear RNA export factor 2 (NXF2), putative [Source:VB External Description;Acc:AAEL006050]	FBgn0036640	mRNA export from nucleus ; GO:0006406 | inferred from sequence or structural similarity <newline> mRNA export from nucleus ; GO:0006406 | non-traceable author statement <newline> mRNA transport ; GO:0051028 | inferred from electronic annotation with InterPro:IPR005637
AAEL006062	neuralized [Source:VB External Description;Acc:AAEL006062]	FBgn0002932	germ-line stem cell maintenance ; GO:0030718 | inferred from mutant phenotype <newline> ectoderm development ; GO:0007398 | traceable author statement <newline> mesoderm development ; GO:0007498 | inferred from mutant phenotype <newline> peripheral nervous system development ; GO:0007422 | inferred from mutant phenotype <newline> ovarian follicle cell development ; GO:0030707 | traceable author s…
AAEL006076	GPCR Galanin/Allatostatin Family [Source:VB External Description;Acc:AAEL006076]	FBgn0039595	G-protein coupled receptor signaling pathway ; GO:0007186 | inferred from sequence or structural similarity <newline> G-protein coupled receptor signaling pathway ; GO:0007186 | inferred from sequence or structural similarity with AlstR
AAEL006082	transcription initiation factor TFIID subunit 1 [Source:VB External Description;Acc:AAEL006082]	FBgn0010355	transcription initiation from RNA polymerase II promoter ; GO:0006367 | inferred from sequence or structural similarity with HGNC_gene:TAF1; HGNC:11535; OMIM:313650 AND inferred from sequence or structural similarity with SGD_LOCUS:TAF1; SGD:S0001039 <newline> protein complex assembly ; GO:0006461 | non-traceable author statement <newline> regulation of transcription, DNA-dependent ; GO:0006355 |…
AAEL006094	conserved hypothetical protein [Source:VB External Description;Acc:AAEL006094]	no homolog
AAEL006097	0	FBgn0032057	-
AAEL006104	0	FBgn0032057	-
AAEL006126	conserved hypothetical protein [Source:VB External Description;Acc:AAEL006126]	no homolog
AAEL006137	serine protease inhibitor (serpin) homologue - unlikely to be inhibitory. [Source:VB External Description;Acc:AAEL006137]	FBgn0037772	-
AAEL006138	hypothetical protein [Source:VB External Description;Acc:AAEL006138]	no homolog
AAEL006167	runt [Source:VB External Description;Acc:AAEL006167]	FBgn0003300	germ-band extension ; GO:0007377 | traceable author statement <newline> sex determination, establishment of X:A ratio ; GO:0007540 | traceable author statement <newline> regulation of transcription from RNA polymerase II promoter ; GO:0006357 | non-traceable author statement <newline> sex determination, establishment of X:A ratio ; GO:0007540 | non-traceable author statement <newline> periodic pa…
AAEL006229	hypothetical protein [Source:VB External Description;Acc:AAEL006229]	no homolog
AAEL006232	GPCR Orphan/Putative Class D Family [Source:VB External Description;Acc:AAEL006232]	no homolog
AAEL006314	upstream transcription factor [Source:VB External Description;Acc:AAEL006314]	FBgn0029711	transcription, DNA-dependent ; GO:0006351 | inferred from sequence or structural similarity with UniProtKB:Q63665
AAEL006341	conserved hypothetical protein [Source:VB External Description;Acc:AAEL006341]	FBgn0036481	-
AAEL006347	Apyrase Precursor (EC 3.6.1.5)(Adenosine diphosphatase)(ATP-diphosphohydrolase)(ATP-diphosphatase)(ADPase)(Allergen Aed a 1) [Source:VB External Description;Acc:AAEL006347]	FBgn0030264	0
AAEL006362	mitochondrial solute carrier [Source:VB External Description;Acc:AAEL006362]	FBgn0028646	transport ; GO:0006810 | non-traceable author statement <newline> mitochondrial transport ; GO:0006839 | inferred from sequence or structural similarity with UniProtKB:O75746 AND inferred from sequence or structural similarity with UniProt:Q9UJS0 <newline> transmembrane transport ; GO:0055085 | inferred from electronic annotation with InterPro:IPR002067
AAEL006372	sulphate transporter [Source:VB External Description;Acc:AAEL006372]	no homolog
AAEL006411	timeless protein [Source:VB External Description;Acc:AAEL006411]	FBgn0014396	locomotor rhythm ; GO:0045475 | inferred from genetic interaction with jet <newline> mating behavior ; GO:0007617 | inferred from mutant phenotype <newline> circadian behavior ; GO:0048512 | inferred from mutant phenotype <newline> circadian rhythm ; GO:0007623 | non-traceable author statement <newline> eclosion rhythm ; GO:0008062 | non-traceable author statement <newline> locomotor rhythm ; GO:…
AAEL006433	conserved hypothetical protein [Source:VB External Description;Acc:AAEL006433]	FBgn0031993	-
AAEL006436	phosphorylase b kinase beta, kpbb [Source:VB External Description;Acc:AAEL006436]	FBgn0031995	glycogen metabolic process ; GO:0005977 | non-traceable author statement <newline> glycogen metabolic process ; GO:0005977 | inferred from electronic annotation with InterPro:IPR008734
AAEL006437	conserved hypothetical protein [Source:VB External Description;Acc:AAEL006437]	FBgn0027599	protein folding ; GO:0006457 | inferred from electronic annotation with InterPro:IPR003095
AAEL006447	GATA transcription factor (GATAb) [Source:VB External Description;Acc:AAEL006447]	FBgn0032223	regulation of transcription, DNA-dependent ; GO:0006355 | inferred from electronic annotation with InterPro:IPR000679, InterPro:IPR013088
AAEL006452	n-acetylgalactosaminyltransferase [Source:VB External Description;Acc:AAEL006452]	FBgn0027558	oligosaccharide biosynthetic process ; GO:0009312 | inferred from direct assay <newline> O-glycan processing ; GO:0016266 | inferred from direct assay <newline> regulation of cell adhesion mediated by integrin ; GO:0033628 | inferred from mutant phenotype <newline> protein O-linked glycosylation ; GO:0006493 | inferred from direct assay inferred from mutant phenotype <newline> extracellular matri…
AAEL006455	calcium-activated potassium channel [Source:VB External Description;Acc:AAEL006455]	FBgn0029761	potassium ion transport ; GO:0006813 | inferred from sequence or structural similarity with UniProtKB:P70604 <newline> regulation of membrane potential in photoreceptor cell ; GO:0016057 | inferred from direct assay
AAEL006467	alcohol dehydrogenase [Source:VB External Description;Acc:AAEL006467]	FBgn0011768	alcohol metabolic process ; GO:0006066 | inferred by curator from GO:0004022 <newline> regulation of nitric oxide metabolic process ; GO:0080164 | inferred by curator from GO:0080007 <newline> regulation of peptidyl-cysteine S-nitrosylation ; GO:2000169 | inferred from mutant phenotype <newline> visual learning ; GO:0008542 | inferred from mutant phenotype <newline> ethanol oxidation ; GO:0006069…
AAEL006472	rabconnectin [Source:VB External Description;Acc:AAEL006472]	FBgn0023458	open tracheal system development ; GO:0007424 | inferred from mutant phenotype <newline> vacuolar acidification ; GO:0007035 | inferred from mutant phenotype <newline> regulation of Notch signaling pathway ; GO:0008593 | inferred from mutant phenotype
AAEL006548	hypothetical protein [Source:VB External Description;Acc:AAEL006548]	no homolog
AAEL006556	hypothetical protein [Source:VB External Description;Acc:AAEL006556]	no homolog
AAEL006564	mitochondrial RNA splicing protein [Source:VB External Description;Acc:AAEL006564]	FBgn0039561	mitochondrial iron ion transport ; GO:0048250 | inferred from sequence or structural similarity with UniProtKB:Q920G8 <newline> spermatid differentiation ; GO:0048515 | inferred from mutant phenotype <newline> transmembrane transport ; GO:0055085 | inferred from electronic annotation with InterPro:IPR002067
AAEL006573	conserved hypothetical protein [Source:VB External Description;Acc:AAEL006573]	FBgn0033919	-
AAEL006574	nuclear transcription factor, x-box binding 1 (nfx1) [Source:VB External Description;Acc:AAEL006574]	FBgn0035518	regulation of transcription, DNA-dependent ; GO:0006355 | inferred from electronic annotation with InterPro:IPR000967
AAEL006593	conserved hypothetical protein [Source:VB External Description;Acc:AAEL006593]	FBgn0000492	glial cell development ; GO:0021782 | inferred from mutant phenotype <newline> dorsal/ventral pattern formation, imaginal disc ; GO:0007450 | inferred from mutant phenotype <newline> imaginal disc-derived wing morphogenesis ; GO:0007476 | inferred from mutant phenotype <newline> regulation of cell fate specification ; GO:0042659 | inferred from mutant phenotype <newline> ventral cord development …
AAEL006633	inhibitorof apoptosis [Source:VB External Description;Acc:AAEL006633]	FBgn0015247	anti-apoptosis ; GO:0006916 | inferred from sequence or structural similarity <newline> anti-apoptosis ; GO:0006916 | inferred from direct assay <newline> anti-apoptosis ; GO:0006916 | inferred from sequence or structural similarity with UniProtKB:Q13490 <newline> anti-apoptosis ; GO:0006916 | traceable author statement <newline> anti-apoptosis ; GO:0006916 | non-traceable author statement <newli…
AAEL006687	exportin [Source:VB External Description;Acc:AAEL006687]	no homolog
AAEL006738	breast cancer anti-estrogen resistance 1, putative [Source:VB External Description;Acc:AAEL006738]	FBgn0035101	cytoskeletal anchoring at plasma membrane ; GO:0007016 | inferred from sequence or structural similarity <newline> axonal defasciculation ; GO:0007414 | inferred from mutant phenotype <newline> maintenance of cell polarity ; GO:0030011 | inferred from mutant phenotype <newline> cell-cell adhesion ; GO:0016337 | inferred from mutant phenotype
AAEL006749	conserved hypothetical protein [Source:VB External Description;Acc:AAEL006749]	FBgn0029697	-
AAEL006780	hypothetical protein [Source:VB External Description;Acc:AAEL006780]	FBgn0036555	0
AAEL006784	cytochrome P450 [Source:VB External Description;Acc:AAEL006784]	no homolog
AAEL006797	F-box/leucine rich repeat protein [Source:VB External Description;Acc:AAEL006797]	FBgn0038385	-
AAEL006798	cytochrome P450 [Source:VB External Description;Acc:AAEL006798]	no homolog
AAEL006799	conserved hypothetical protein [Source:VB External Description;Acc:AAEL006799]	FBgn0033376	nuclear-transcribed mRNA catabolic process ; GO:0000956 | inferred from mutant phenotype
AAEL006822	otopetrin [Source:VB External Description;Acc:AAEL006822]	FBgn0029779	0
AAEL006824	cytochrome P450 [Source:VB External Description;Acc:AAEL006824]	FBgn0010019	lipid metabolic process ; GO:0006629 | inferred from mutant phenotype <newline> oxidation-reduction process ; GO:0055114 | inferred from electronic annotation with InterPro:IPR001128, InterPro:IPR002401, InterPro:IPR017972
AAEL006853	conserved hypothetical protein [Source:VB External Description;Acc:AAEL006853]	no homolog
AAEL006864	conserved hypothetical protein [Source:VB External Description;Acc:AAEL006864]	no homolog
AAEL006868	beta-adrenergic receptor kinase [Source:VB External Description;Acc:AAEL006868]	FBgn0004833	0
AAEL006897	conserved hypothetical protein [Source:VB External Description;Acc:AAEL006897]	FBgn0053208	axon guidance ; GO:0007411 | inferred from mutant phenotype <newline> axon guidance ; GO:0007411 | traceable author statement <newline> actin filament depolymerization ; GO:0030042 | inferred from direct assay <newline> sarcomere organization ; GO:0045214 | inferred from mutant phenotype <newline> dendrite morphogenesis ; GO:0048813 | inferred from genetic interaction with Sox14 inferred from mut…
AAEL006932	transcription factor ap-2 [Source:VB External Description;Acc:AAEL006932]	FBgn0023417	0
AAEL006946	chaperonin [Source:VB External Description;Acc:AAEL006946]	FBgn0027329	protein folding ; GO:0006457 | inferred from sequence or structural similarity with UniProtKB:P40227 <newline> mitotic spindle organization ; GO:0007052 | inferred from mutant phenotype <newline> centriole replication ; GO:0007099 | inferred from mutant phenotype <newline> cytoplasmic microtubule organization ; GO:0031122 | inferred from mutant phenotype <newline> mitosis ; GO:0007067 | inferred …
AAEL006956	suppressor of ty [Source:VB External Description;Acc:AAEL006956]	FBgn0028982	transcription from RNA polymerase II promoter ; GO:0006366 | inferred from expression pattern <newline> regulation of antimicrobial peptide biosynthetic process ; GO:0002805 | inferred from mutant phenotype <newline> positive regulation of transcription elongation from RNA polymerase II promoter ; GO:0032968 | inferred from mutant phenotype
AAEL006970	lipase [Source:VB External Description;Acc:AAEL006970]	FBgn0032289	lipid metabolic process ; GO:0006629 | inferred from electronic annotation with InterPro:IPR000734
AAEL006977	serine/threonine protein phosphatase 2a regulatory subunit a [Source:VB External Description;Acc:AAEL006977]	FBgn0005776	0
AAEL006994	myosin heavy chain, putative [Source:VB External Description;Acc:AAEL006994]	FBgn0085454	biological_process ; GO:0008150 | no biological data available
AAEL007017	conserved hypothetical protein [Source:VB External Description;Acc:AAEL007017]	FBgn0032724	biological_process ; GO:0008150 | no biological data available
AAEL007021	hypothetical protein [Source:VB External Description;Acc:AAEL007021]	no homolog
AAEL007026	conserved hypothetical protein [Source:VB External Description;Acc:AAEL007026]	FBgn0025820	-
AAEL007028	ceramidase [Source:VB External Description;Acc:AAEL007028]	FBgn0039774	hatching behavior ; GO:0035187 | inferred from mutant phenotype <newline> synaptic transmission ; GO:0007268 | inferred from mutant phenotype <newline> synaptic vesicle exocytosis ; GO:0016079 | inferred from mutant phenotype <newline> sphingolipid metabolic process ; GO:0006665 | inferred from direct assay <newline> ceramide catabolic process ; GO:0046514 | inferred from direct assay <newline> s…
AAEL007035	tak1 [Source:VB External Description;Acc:AAEL007035]	FBgn0026323	JNK cascade ; GO:0007254 | traceable author statement <newline> apoptotic process ; GO:0006915 | inferred from mutant phenotype <newline> JNK cascade ; GO:0007254 | inferred from genetic interaction with bsk AND inferred from genetic interaction with hep <newline> apoptotic process ; GO:0006915 | inferred from genetic interaction with W AND inferred from genetic interaction with grim AND inferred…
AAEL007041	low-density lipoprotein receptor (ldl) [Source:VB External Description;Acc:AAEL007041]	FBgn0053087	-
AAEL007048	hypothetical protein [Source:VB External Description;Acc:AAEL007048]	no homolog
AAEL007057	retinoid-inducible serine carboxypeptidase (serine carboxypeptidase [Source:VB External Description;Acc:AAEL007057]	FBgn0035154	proteolysis ; GO:0006508 | inferred from electronic annotation with InterPro:IPR001563
AAEL007065	ADP-ribosylation factor, arf [Source:VB External Description;Acc:AAEL007065]	FBgn0010348	protein ADP-ribosylation ; GO:0006471 | inferred from sequence or structural similarity with UniProtKB:P51643 <newline> protein ADP-ribosylation ; GO:0006471 | non-traceable author statement <newline> neurotransmitter secretion ; GO:0007269 | traceable author statement <newline> synaptic vesicle endocytosis ; GO:0048488 | traceable author statement <newline> cell adhesion ; GO:0007155 | inferred …
AAEL007146	voltage-gated potassium channel [Source:VB External Description;Acc:AAEL007146]	FBgn0003386	potassium ion transport ; GO:0006813 | non-traceable author statement <newline> potassium ion transport ; GO:0006813 | traceable author statement <newline> sleep ; GO:0030431 | inferred from mutant phenotype <newline> transmembrane transport ; GO:0055085 | inferred from electronic annotation with InterPro:IPR005821 <newline> potassium ion transport ; GO:0006813 | inferred from electronic annotati…
AAEL007152	hypothetical protein [Source:VB External Description;Acc:AAEL007152]	FBgn0037540	protein-DNA complex assembly ; GO:0065004 | inferred from direct assay <newline> snRNA transcription from RNA polymerase II promoter ; GO:0042795 | inferred from direct assay <newline> snRNA transcription from RNA polymerase III promoter ; GO:0042796 | inferred from direct assay <newline> lateral inhibition ; GO:0046331 | inferred from mutant phenotype <newline> regulation of transcription, DNA-d…
AAEL007165	hypothetical protein [Source:VB External Description;Acc:AAEL007165]	no homolog
AAEL007178	hypothetical protein [Source:VB External Description;Acc:AAEL007178]	FBgn0035086	-
AAEL007195	netrin receptor (unc5) [Source:VB External Description;Acc:AAEL007195]	no homolog
AAEL007201	glutamyl aminopeptidase [Source:VB External Description;Acc:AAEL007201]	FBgn0038135	dsRNA transport ; GO:0033227 | inferred from mutant phenotype <newline> proteolysis ; GO:0006508 | inferred from electronic annotation with InterPro:IPR001930
AAEL007220	conserved hypothetical protein [Source:VB External Description;Acc:AAEL007220]	no homolog
AAEL007225	dynein heavy chain [Source:VB External Description;Acc:AAEL007225]	FBgn0001314	microtubule-based movement ; GO:0007018 | inferred from sequence or structural similarity <newline> microtubule-based movement ; GO:0007018 | inferred from electronic annotation with InterPro:IPR004273
AAEL007240	cdc42 GTPase-activating protein [Source:VB External Description;Acc:AAEL007240]	FBgn0032821	retinal ganglion cell axon guidance ; GO:0031290 | inferred from mutant phenotype <newline> signal transduction ; GO:0007165 | inferred from electronic annotation with InterPro:IPR000198, InterPro:IPR008936
AAEL007248	hypothetical protein [Source:VB External Description;Acc:AAEL007248]	no homolog
AAEL007249	hypothetical protein [Source:VB External Description;Acc:AAEL007249]	no homolog
AAEL007250	conserved hypothetical protein [Source:VB External Description;Acc:AAEL007250]	FBgn0053209	0
AAEL007270	hypothetical protein [Source:VB External Description;Acc:AAEL007270]	no homolog
AAEL007289	NBP2b protein, putative [Source:VB External Description;Acc:AAEL007289]	FBgn0038746	respiratory chain complex IV assembly ; GO:0008535 | non-traceable author statement <newline> ribosome biogenesis ; GO:0042254 | inferred from sequence or structural similarity with UniProtKB:P70279 <newline> neurogenesis ; GO:0022008 | inferred from mutant phenotype
AAEL007331	attractin [Source:VB External Description;Acc:AAEL007331]	FBgn0039528	-
AAEL007351	conserved hypothetical protein [Source:VB External Description;Acc:AAEL007351]	FBgn0037378	-
AAEL007360	lethal(3)malignant brain tumor [Source:VB External Description;Acc:AAEL007360]	FBgn0003334	gene silencing ; GO:0016458 | inferred from genetic interaction with ph-p AND inferred from mutant phenotype <newline> germarium-derived female germ-line cyst encapsulation ; GO:0030708 | inferred from mutant phenotype <newline> ovarian follicle cell stalk formation ; GO:0030713 | inferred from mutant phenotype <newline> neurogenesis ; GO:0022008 | inferred from mutant phenotype <newline> axonoge…
AAEL007389	GPCR (Rhod)opsin Family [Source:VB External Description;Acc:AAEL007389]	FBgn0019940	phototransduction ; GO:0007602 | inferred from sequence or structural similarity with Rh2 AND inferred from sequence or structural similarity with Rh3 AND inferred from sequence or structural similarity with Rh4 AND inferred from sequence or structural similarity with ninaE <newline> phototransduction ; GO:0007602 | inferred from genetic interaction with ninaE <newline> phototransduction ; GO:000…
AAEL007393	hypothetical protein [Source:VB External Description;Acc:AAEL007393]	no homolog
AAEL007397	Ecdysone-inducedprotein 75B isoform A,Nuclear receptor [Source:VB External Description;Acc:AAEL007397]	FBgn0000568	ecdysone-mediated induction of salivary gland cell autophagic cell death ; GO:0035072 | non-traceable author statement <newline> ecdysis, chitin-based cuticle ; GO:0018990 | inferred from mutant phenotype <newline> molting cycle, chitin-based cuticle ; GO:0007591 | inferred from mutant phenotype <newline> regulation of ecdysteroid metabolic process ; GO:0007553 | inferred from mutant phenotype <n…
AAEL007430	hypothetical protein [Source:VB External Description;Acc:AAEL007430]	no homolog
AAEL007447	hypothetical protein [Source:VB External Description;Acc:AAEL007447]	FBgn0051992	nuclear-transcribed mRNA catabolic process, nonsense-mediated decay ; GO:0000184 | NOT inferred from mutant phenotype <newline> gene silencing by miRNA ; GO:0035195 | inferred from mutant phenotype <newline> embryonic development via the syncytial blastoderm ; GO:0001700 | inferred from direct assay <newline> mRNA catabolic process ; GO:0006402 | inferred from mutant phenotype
AAEL007453	hypothetical protein [Source:VB External Description;Acc:AAEL007453]	FBgn0004892	imaginal disc-derived leg joint morphogenesis ; GO:0016348 | inferred from mutant phenotype <newline> phagocytosis, engulfment ; GO:0006911 | inferred from mutant phenotype <newline> regulation of transcription, DNA-dependent ; GO:0006355 | inferred from sequence or structural similarity with odd
AAEL007465	conserved hypothetical protein [Source:VB External Description;Acc:AAEL007465]	no homolog
AAEL007471	NF-180, putative [Source:VB External Description;Acc:AAEL007471]	FBgn0030892	-
AAEL007489	synaptic vesicle protein [Source:VB External Description;Acc:AAEL007489]	FBgn0040350	lateral inhibition ; GO:0046331 | inferred from mutant phenotype <newline> transmembrane transport ; GO:0055085 | inferred from electronic annotation with InterPro:IPR011701
AAEL007534	conserved hypothetical protein [Source:VB External Description;Acc:AAEL007534]	FBgn0043806	biological_process ; GO:0008150 | no biological data available
AAEL007547	chloride channel protein [Source:VB External Description;Acc:AAEL007547]	FBgn0033755	transmembrane transport ; GO:0055085 | inferred from electronic annotation with InterPro:IPR001807, InterPro:IPR014743 <newline> chloride transport ; GO:0006821 | inferred from electronic annotation with InterPro:IPR001807
AAEL007551	vacuolar protein sorting-associated protein (vps13d) [Source:VB External Description;Acc:AAEL007551]	FBgn0052113	vesicle-mediated transport ; GO:0016192 | inferred from sequence or structural similarity with SGD_LOCUS:VPS13; SGD:S0003963 <newline> protein localization ; GO:0008104 | inferred from electronic annotation with InterPro:IPR009543
AAEL007556	hypothetical protein [Source:VB External Description;Acc:AAEL007556]	FBgn0051908	-
AAEL007559	guanyl-nucleotide exchange factor, putative [Source:VB External Description;Acc:AAEL007559]	FBgn0085422	regulation of small GTPase mediated signal transduction ; GO:0051056 | inferred from electronic annotation with InterPro:IPR000651
AAEL007575	conserved hypothetical protein [Source:VB External Description;Acc:AAEL007575]	no homolog
AAEL007589	Dedicator of cytokinesis protein 2 [Source:VB External Description;Acc:AAEL007589]	FBgn0015513	myoblast fusion ; GO:0007520 | inferred from mutant phenotype <newline> larval visceral muscle development ; GO:0007523 | inferred from mutant phenotype <newline> cell morphogenesis ; GO:0000902 | traceable author statement <newline> dorsal closure ; GO:0007391 | traceable author statement <newline> skeletal muscle tissue development ; GO:0007519 | traceable author statement <newline> myoblast fu…
AAEL007590	cathepsin b [Source:VB External Description;Acc:AAEL007590]	no homolog
AAEL007598	hypothetical protein [Source:VB External Description;Acc:AAEL007598]	FBgn0041105	-
AAEL007605	hypothetical protein [Source:VB External Description;Acc:AAEL007605]	FBgn0004198	dendrite morphogenesis ; GO:0048813 | inferred from mutant phenotype <newline> Malpighian tubule morphogenesis ; GO:0007443 | traceable author statement <newline> central nervous system development ; GO:0007417 | traceable author statement <newline> female gonad development ; GO:0008585 | traceable author statement <newline> peripheral nervous system development ; GO:0007422 | traceable author st…
AAEL007607	conserved hypothetical protein [Source:VB External Description;Acc:AAEL007607]	no homolog
AAEL007609	histone H2A [Source:VB External Description;Acc:AAEL007609]	FBgn0001197	chromatin assembly or disassembly ; GO:0006333 | non-traceable author statement <newline> response to DNA damage stimulus ; GO:0006974 | inferred from mutant phenotype <newline> nucleosome assembly ; GO:0006334 | inferred from electronic annotation with InterPro:IPR002119
AAEL007610	hypothetical protein [Source:VB External Description;Acc:AAEL007610]	FBgn0051072	lysosomal transport ; GO:0007041 | inferred from direct assay <newline> post-Golgi vesicle-mediated transport ; GO:0006892 | inferred from direct assay
AAEL007612	hypothetical protein [Source:VB External Description;Acc:AAEL007612]	no homolog
AAEL007615	hypothetical protein [Source:VB External Description;Acc:AAEL007615]	no homolog
AAEL007616	conserved hypothetical protein [Source:VB External Description;Acc:AAEL007616]	FBgn0039452	-
AAEL007618	conserved hypothetical protein [Source:VB External Description;Acc:AAEL007618]	no homolog
AAEL007623	conserved hypothetical protein [Source:VB External Description;Acc:AAEL007623]	no homolog
AAEL007651	phosphorylase b kinase [Source:VB External Description;Acc:AAEL007651]	FBgn0030087	glycogen metabolic process ; GO:0005977 | non-traceable author statement <newline> glycogen metabolic process ; GO:0005977 | inferred from electronic annotation with InterPro:IPR008734
AAEL007658	partitioning defective 3, par-3 [Source:VB External Description;Acc:AAEL007658]	FBgn0000163	establishment or maintenance of polarity of embryonic epithelium ; GO:0016332 | non-traceable author statement <newline> ovarian follicle cell-cell adhesion ; GO:0007299 | inferred from mutant phenotype <newline> establishment of apical/basal cell polarity ; GO:0035089 | inferred from mutant phenotype <newline> morphogenesis of a polarized epithelium ; GO:0001738 | traceable author statement <new…
AAEL007659	hypothetical protein [Source:VB External Description;Acc:AAEL007659]	no homolog
AAEL007681	NADH-ubiquinone oxidoreductase flavoprotein 1 (ndufv1) [Source:VB External Description;Acc:AAEL007681]	FBgn0031771	mitochondrial electron transport, NADH to ubiquinone ; GO:0006120 | inferred from sequence or structural similarity with UniProtKB:P49821
AAEL007696	TOLLpathway signalling, NF-kappaB Relish-like transcription factor. [Source:VB External Description;Acc:AAEL007696]	FBgn0000462	0
AAEL007700	ERm [Source:VB External Description;Acc:AAEL007700]	FBgn0039225	regulation of transcription, DNA-dependent ; GO:0006355 | inferred from sequence or structural similarity with UniProtKB:P41161
AAEL007720	conserved hypothetical protein [Source:VB External Description;Acc:AAEL007720]	FBgn0036236	-
AAEL007724	conserved hypothetical protein [Source:VB External Description;Acc:AAEL007724]	no homolog
AAEL007729	conserved hypothetical protein [Source:VB External Description;Acc:AAEL007729]	FBgn0037082	-
AAEL007732	peptidyl-glycine alpha-amidating monooxygenase [Source:VB External Description;Acc:AAEL007732]	FBgn0020623	0
AAEL007748	ClassB Scavenger Receptor (CD36 domain). [Source:VB External Description;Acc:AAEL007748]	FBgn0031970	defense response ; GO:0006952 | non-traceable author statement <newline> cell adhesion ; GO:0007155 | inferred from electronic annotation with InterPro:IPR002159
AAEL007756	neural stem cell-derived dendrite regulator [Source:VB External Description;Acc:AAEL007756]	FBgn0053174	0
AAEL007761	chloride intracellular channel [Source:VB External Description;Acc:AAEL007761]	FBgn0030529	determination of adult lifespan ; GO:0008340 | inferred from mutant phenotype <newline> response to oxidative stress ; GO:0006979 | inferred from mutant phenotype
AAEL007791	conserved hypothetical protein [Source:VB External Description;Acc:AAEL007791]	no homolog
AAEL007817	hypothetical protein [Source:VB External Description;Acc:AAEL007817]	FBgn0024248	regulation of cell size ; GO:0008361 | traceable author statement <newline> cell morphogenesis ; GO:0000902 | inferred from mutant phenotype <newline> insulin receptor signaling pathway ; GO:0008286 | inferred from genetic interaction with InR AND inferred from genetic interaction with Pi3K92E <newline> growth of a germarium-derived egg chamber ; GO:0007295 | inferred from mutant phenotype <newli…
AAEL007822	ubiquitin-conjugating enzyme E2 g [Source:VB External Description;Acc:AAEL007822]	FBgn0015374	male courtship behavior ; GO:0008049 | inferred from mutant phenotype <newline> spermatogenesis ; GO:0007283 | inferred from mutant phenotype <newline> male meiosis ; GO:0007140 | inferred from mutant phenotype <newline> courtship behavior ; GO:0007619 | traceable author statement <newline> spermatogenesis ; GO:0007283 | traceable author statement <newline> courtship behavior ; GO:0007619 | non-t…
AAEL007861	hypothetical protein [Source:VB External Description;Acc:AAEL007861]	no homolog
AAEL007868	ubiquinol-cytochrome c reductase complex 14 kd protein [Source:VB External Description;Acc:AAEL007868]	FBgn0030733	mitochondrial electron transport, ubiquinol to cytochrome c ; GO:0006122 | inferred from sequence or structural similarity with UniProtKB:P14927
AAEL007882	histone H1, putative [Source:VB External Description;Acc:AAEL007882]	no homolog
AAEL007905	hypothetical protein [Source:VB External Description;Acc:AAEL007905]	no homolog
AAEL007909	branched-chain amino acid aminotransferase [Source:VB External Description;Acc:AAEL007909]	FBgn0030482	branched chain family amino acid biosynthetic process ; GO:0009082 | inferred from sequence or structural similarity with UniProtKB:O15382
AAEL007943	conserved hypothetical protein [Source:VB External Description;Acc:AAEL007943]	FBgn0030655	biological_process ; GO:0008150 | no biological data available
AAEL007950	eps-15 [Source:VB External Description;Acc:AAEL007950]	FBgn0035060	receptor-mediated endocytosis ; GO:0006898 | non-traceable author statement <newline> vesicle-mediated transport ; GO:0016192 | inferred from mutant phenotype <newline> neurotransmitter secretion ; GO:0007269 | non-traceable author statement <newline> synaptic vesicle endocytosis ; GO:0048488 | traceable author statement <newline> synaptic vesicle endocytosis ; GO:0048488 | inferred from mutant p…
AAEL007967	conserved hypothetical protein [Source:VB External Description;Acc:AAEL007967]	FBgn0028545	0
AAEL007970	conserved hypothetical protein [Source:VB External Description;Acc:AAEL007970]	no homolog
AAEL007980	hypothetical protein [Source:VB External Description;Acc:AAEL007980]	no homolog
AAEL007982	glycosyltransferase [Source:VB External Description;Acc:AAEL007982]	FBgn0031421	-
AAEL008004	Elongation of very long chain fatty acids protein AAEL008004 [Source:VB External Description;Acc:AAEL008004]	FBgn0051522	fatty acid biosynthetic process ; GO:0006633 | inferred from sequence or structural similarity with UniProtKB:Q9BW60 <newline> very long chain fatty acid metabolic process ; GO:0000038 | inferred from sequence or structural similarity with UniProtKB:Q9BW60
AAEL008015	hypothetical protein [Source:VB External Description;Acc:AAEL008015]	FBgn0052676	lateral inhibition ; GO:0046331 | inferred from mutant phenotype <newline> cellular process ; GO:0009987 | inferred from mutant phenotype
AAEL008030	fibrinogen and fibronectin [Source:VB External Description;Acc:AAEL008030]	no homolog
AAEL008036	dynein heavy chain [Source:VB External Description;Acc:AAEL008036]	FBgn0035581	microtubule-based movement ; GO:0007018 | inferred from sequence or structural similarity <newline> microtubule-based movement ; GO:0007018 | inferred from electronic annotation with InterPro:IPR004273
AAEL008053	pickpocket [Source:VB External Description;Acc:AAEL008053]	no homolog
AAEL008058	liprin alpha (lar-interacting protein alpha) (synapse defective protein 2) [Source:VB External Description;Acc:AAEL008058]	FBgn0046704	photoreceptor cell morphogenesis ; GO:0008594 | inferred from mutant phenotype <newline> synapse assembly ; GO:0007416 | inferred from mutant phenotype <newline> anterograde synaptic vesicle transport ; GO:0048490 | inferred from mutant phenotype <newline> axon target recognition ; GO:0007412 | inferred from mutant phenotype <newline> retinal ganglion cell axon guidance ; GO:0031290 | inferred fr…
AAEL008076	PIWI [Source:VB External Description;Acc:AAEL008076]	FBgn0004872	female germ-line stem cell division ; GO:0048132 | inferred from mutant phenotype <newline> male germ-line stem cell division ; GO:0048133 | inferred from mutant phenotype <newline> stem cell division ; GO:0017145 | inferred from mutant phenotype <newline> chromatin silencing ; GO:0006342 | inferred from mutant phenotype <newline> posttranscriptional gene silencing ; GO:0016441 | inferred from mu…
AAEL008104	fibrinogen and fibronectin [Source:VB External Description;Acc:AAEL008104]	FBgn0036929	lateral inhibition ; GO:0046331 | inferred from mutant phenotype <newline> signal transduction ; GO:0007165 | inferred from electronic annotation with InterPro:IPR002181, InterPro:IPR014715, InterPro:IPR014716
AAEL008129	conserved hypothetical protein [Source:VB External Description;Acc:AAEL008129]	FBgn0039411	regulation of transcription, DNA-dependent ; GO:0006355 | inferred from sequence or structural similarity with ss <newline> open tracheal system development ; GO:0007424 | inferred from mutant phenotype <newline> branch fusion, open tracheal system ; GO:0035147 | inferred from expression pattern AND inferred from mutant phenotype inferred from mutant phenotype <newline> open tracheal system devel…
AAEL008131	cytidylate kinase [Source:VB External Description;Acc:AAEL008131]	FBgn0028833	nucleotide phosphorylation ; GO:0046939 | inferred from electronic annotation with InterPro:IPR006266
AAEL008141	period circadian protein [Source:VB External Description;Acc:AAEL008141]	FBgn0003068	mating behavior ; GO:0007617 | inferred from mutant phenotype <newline> circadian rhythm ; GO:0007623 | inferred from mutant phenotype <newline> entrainment of circadian clock ; GO:0009649 | inferred from mutant phenotype <newline> circadian rhythm ; GO:0007623 | non-traceable author statement <newline> ultradian rhythm ; GO:0007624 | non-traceable author statement <newline> male courtship behavi…
AAEL008158	protease m1 zinc metalloprotease [Source:VB External Description;Acc:AAEL008158]	no homolog
AAEL008160	fatty acid synthase [Source:VB External Description;Acc:AAEL008160]	no homolog
AAEL008187	hypothetical protein [Source:VB External Description;Acc:AAEL008187]	no homolog
AAEL008190	bhlh factor math6 (atoh8 protein) (bhlh transcription factor) [Source:VB External Description;Acc:AAEL008190]	FBgn0002931	imaginal disc-derived wing vein morphogenesis ; GO:0008586 | traceable author statement <newline> regulation of transcription, DNA-dependent ; GO:0006355 | inferred from sequence or structural similarity with HLH54F <newline> imaginal disc-derived wing vein specification ; GO:0007474 | inferred from mutant phenotype <newline> negative regulation of transcription from RNA polymerase II promoter ; …
AAEL008197	serine collagenase 1 precursor, putative [Source:VB External Description;Acc:AAEL008197]	FBgn0035670	proteolysis ; GO:0006508 | non-traceable author statement <newline> proteolysis ; GO:0006508 | inferred from electronic annotation with InterPro:IPR001254, InterPro:IPR001314, InterPro:IPR018114
AAEL008201	serine collagenase 1 precursor, putative [Source:VB External Description;Acc:AAEL008201]	FBgn0035670	proteolysis ; GO:0006508 | non-traceable author statement <newline> proteolysis ; GO:0006508 | inferred from electronic annotation with InterPro:IPR001254, InterPro:IPR001314, InterPro:IPR018114
AAEL008202	serine-type enodpeptidase, [Source:VB External Description;Acc:AAEL008202]	FBgn0035663	proteolysis ; GO:0006508 | non-traceable author statement <newline> proteolysis ; GO:0006508 | inferred from electronic annotation with InterPro:IPR001254, InterPro:IPR001314, InterPro:IPR018114
AAEL008214	trypsin, putative [Source:VB External Description;Acc:AAEL008214]	FBgn0035663	proteolysis ; GO:0006508 | non-traceable author statement <newline> proteolysis ; GO:0006508 | inferred from electronic annotation with InterPro:IPR001254, InterPro:IPR001314, InterPro:IPR018114
AAEL008318	cadherin, putative [Source:VB External Description;Acc:AAEL008318]	FBgn0038247	calcium-dependent cell-cell adhesion ; GO:0016339 | inferred from sequence or structural similarity <newline> open tracheal system development ; GO:0007424 | inferred from genetic interaction with shg <newline> homophilic cell adhesion ; GO:0007156 | inferred from electronic annotation with InterPro:IPR002126
AAEL008340	cell adhesion molecule [Source:VB External Description;Acc:AAEL008340]	FBgn0002968	neuron cell-cell adhesion ; GO:0007158 | non-traceable author statement <newline> mushroom body development ; GO:0016319 | inferred from mutant phenotype <newline> central complex development ; GO:0048036 | non-traceable author statement <newline> mushroom body development ; GO:0016319 | non-traceable author statement <newline> epidermal growth factor receptor signaling pathway ; GO:0007173 | inf…
AAEL008343	hypothetical protein [Source:VB External Description;Acc:AAEL008343]	no homolog
AAEL008348	conserved hypothetical protein [Source:VB External Description;Acc:AAEL008348]	FBgn0030148	-
AAEL008362	sulfatase-1, sulf-1 [Source:VB External Description;Acc:AAEL008362]	FBgn0040271	pattern specification process ; GO:0007389 | inferred from mutant phenotype <newline> metabolic process ; GO:0008152 | inferred from sequence or structural similarity with UniProtKB:Q8VI60 <newline> regulation of Wnt receptor signaling pathway ; GO:0030111 | inferred from mutant phenotype <newline> regulation of transforming growth factor beta receptor signaling pathway ; GO:0017015 | inferred fr…
AAEL008366	pyruvate dehydrogenase [Source:VB External Description;Acc:AAEL008366]	FBgn0037709	fatty-acyl-CoA biosynthetic process ; GO:0046949 | inferred from sequence or structural similarity with UniProtKB:P12694
AAEL008369	acyl phosphatase, putative [Source:VB External Description;Acc:AAEL008369]	FBgn0040524	-
AAEL008385	histone H2A, putative [Source:VB External Description;Acc:AAEL008385]	FBgn0053865	chromatin assembly or disassembly ; GO:0006333 | inferred from sequence or structural similarity with UniProtKB:P84051 <newline> nucleosome assembly ; GO:0006334 | inferred from electronic annotation with InterPro:IPR002119
AAEL008387	atrial natriuretic peptide receptor [Source:VB External Description;Acc:AAEL008387]	FBgn0036368	signal transduction ; GO:0007165 | inferred from sequence or structural similarity <newline> Golgi organization ; GO:0007030 | inferred from mutant phenotype <newline> positive regulation of cell proliferation ; GO:0008284 | inferred from mutant phenotype <newline> positive regulation of mitotic cell cycle ; GO:0045931 | inferred from mutant phenotype <newline> negative regulation of cell size ; …
AAEL008398	conserved hypothetical protein [Source:VB External Description;Acc:AAEL008398]	FBgn0038816	synapse organization ; GO:0050808 | inferred from mutant phenotype <newline> small GTPase mediated signal transduction ; GO:0007264 | inferred from electronic annotation with InterPro:IPR001806, InterPro:IPR013684 <newline> protein phosphorylation ; GO:0006468 | inferred from electronic annotation with InterPro:IPR000719, InterPro:IPR008271
AAEL008429	RP58 protein, putative [Source:VB External Description;Acc:AAEL008429]	no homolog
AAEL008459	conserved hypothetical protein [Source:VB External Description;Acc:AAEL008459]	FBgn0029912	-
AAEL008483	dopamine beta hydroxylase [Source:VB External Description;Acc:AAEL008483]	FBgn0037153	oxidation-reduction process ; GO:0055114 | inferred from electronic annotation with InterPro:IPR000323, InterPro:IPR000945, InterPro:IPR014783, InterPro:IPR014784 <newline> catecholamine metabolic process ; GO:0006584 | inferred from electronic annotation with InterPro:IPR000945 <newline> carbohydrate catabolic process ; GO:0016052 | inferred from electronic annotation with InterPro:IPR008960
AAEL008484	steroid receptor-interacting snf2 domain protein [Source:VB External Description;Acc:AAEL008484]	FBgn0034976	DNA repair ; GO:0006281 | inferred from sequence or structural similarity with SGD_LOCUS:RAD54; SGD:S0003131
AAEL008490	NADH dehydrogenase, putative [Source:VB External Description;Acc:AAEL008490]	FBgn0030605	mitochondrial electron transport, NADH to ubiquinone ; GO:0006120 | inferred from sequence or structural similarity with UniProtKB:P17568
AAEL008515	ubiquitin conjugating enzyme 7 interacting protein [Source:VB External Description;Acc:AAEL008515]	FBgn0053144	-
AAEL008521	conserved hypothetical protein [Source:VB External Description;Acc:AAEL008521]	FBgn0028475	-
AAEL008537	transcription factor grauzone, putative [Source:VB External Description;Acc:AAEL008537]	no homolog
AAEL008555	conserved hypothetical protein [Source:VB External Description;Acc:AAEL008555]	no homolog
AAEL008592	ribonuclease iii [Source:VB External Description;Acc:AAEL008592]	FBgn0026722	primary miRNA processing ; GO:0031053 | inferred from sequence or structural similarity with HGNC_gene:RNASEN; HGNC:17904; OMIM:608828 <newline> primary miRNA processing ; GO:0031053 | inferred from mutant phenotype <newline> neurogenesis ; GO:0022008 | inferred from mutant phenotype <newline> rRNA catabolic process ; GO:0016075 | inferred from electronic annotation with InterPro:IPR011907
AAEL008611	metastasis-associated protein 3 (mta3) [Source:VB External Description;Acc:AAEL008611]	FBgn0027951	phagocytosis, engulfment ; GO:0006911 | inferred from mutant phenotype <newline> regulation of transcription, DNA-dependent ; GO:0006355 | inferred from electronic annotation with InterPro:IPR000679
AAEL008623	conserved hypothetical protein [Source:VB External Description;Acc:AAEL008623]	FBgn0031454	methylation ; GO:0032259 | inferred from electronic annotation with InterPro:IPR002052
AAEL008625	ABC transporter [Source:VB External Description;Acc:AAEL008625]	FBgn0031515	transport ; GO:0006810 | inferred from sequence or structural similarity with UniProtKB:P45844
AAEL008644	conserved hypothetical protein [Source:VB External Description;Acc:AAEL008644]	no homolog
AAEL008668	Clip-domain serine protease, family B. [Source:VB External Description;Acc:AAEL008668]	no homolog
AAEL008705	hypothetical protein [Source:VB External Description;Acc:AAEL008705]	FBgn0003159	biological_process ; GO:0008150 | no biological data available
AAEL008709	hypothetical protein [Source:VB External Description;Acc:AAEL008709]	no homolog
AAEL008741	importin (ran-binding protein) [Source:VB External Description;Acc:AAEL008741]	FBgn0022213	protein import into nucleus ; GO:0006606 | non-traceable author statement <newline> protein export from nucleus ; GO:0006611 | inferred from mutant phenotype <newline> apoptotic process ; GO:0006915 | inferred from sequence or structural similarity with EMBL:AF053651; protein_id:AAC35297.1 <newline> protein export from nucleus ; GO:0006611 | non-traceable author statement <newline> phagocytosis, …
AAEL008744	hypothetical protein [Source:VB External Description;Acc:AAEL008744]	FBgn0030970	-
AAEL008757	0	FBgn0032132	-
AAEL008765	cuticle protein, putative [Source:VB External Description;Acc:AAEL008765]	FBgn0034499	-
AAEL008771	conserved hypothetical protein [Source:VB External Description;Acc:AAEL008771]	FBgn0035032	proton transport ; GO:0015992 | inferred from sequence or structural similarity with UniProtKB:P56134 <newline> lateral inhibition ; GO:0046331 | inferred from mutant phenotype
AAEL008814	hypothetical protein [Source:VB External Description;Acc:AAEL008814]	FBgn0020261	RNA catabolic process ; GO:0006401 | non-traceable author statement <newline> gastrulation ; GO:0007369 | non-traceable author statement <newline> nuclear-transcribed mRNA catabolic process, nonsense-mediated decay ; GO:0000184 | inferred from mutant phenotype <newline> RNA interference ; GO:0016246 | inferred from mutant phenotype <newline> nuclear-transcribed mRNA catabolic process, exonucleoly…
AAEL008845	conserved hypothetical protein [Source:VB External Description;Acc:AAEL008845]	FBgn0032619	0
AAEL008884	hypothetical protein [Source:VB External Description;Acc:AAEL008884]	no homolog
AAEL008911	hypothetical protein [Source:VB External Description;Acc:AAEL008911]	no homolog
AAEL008915	sodium-and chloride-activated ATP-sensitive potassium channel [Source:VB External Description;Acc:AAEL008915]	FBgn0085392	0
AAEL008927	hypothetical protein [Source:VB External Description;Acc:AAEL008927]	no homolog
AAEL008930	protein phosphatase-2b [Source:VB External Description;Acc:AAEL008930]	FBgn0030758	protein dephosphorylation ; GO:0006470 | non-traceable author statement <newline> positive regulation of NFAT protein import into nucleus ; GO:0051533 | inferred from mutant phenotype <newline> sleep ; GO:0030431 | inferred from direct assay
AAEL008933	3-hydroxyisobutyrate dehydrogenase [Source:VB External Description;Acc:AAEL008933]	FBgn0043456	pentose-phosphate shunt ; GO:0006098 | inferred from electronic annotation with InterPro:IPR006115
AAEL008949	hypothetical protein [Source:VB External Description;Acc:AAEL008949]	FBgn0027279	-
AAEL008950	conserved hypothetical protein [Source:VB External Description;Acc:AAEL008950]	FBgn0027279	-
AAEL008953	conserved hypothetical protein [Source:VB External Description;Acc:AAEL008953]	FBgn0001297	regulation of cyclin-dependent protein kinase activity involved in G2/M ; GO:0031660 | inferred from mutant phenotype <newline> second mitotic wave involved in compound eye morphogenesis ; GO:0016330 | inferred from mutant phenotype <newline> wing disc development ; GO:0035220 | inferred from mutant phenotype <newline> JNK cascade ; GO:0007254 | non-traceable author statement <newline> dorsal clo…
AAEL008954	conserved hypothetical protein [Source:VB External Description;Acc:AAEL008954]	FBgn0039692	0
AAEL008956	conserved hypothetical protein [Source:VB External Description;Acc:AAEL008956]	FBgn0039136	biological_process ; GO:0008150 | no biological data available
AAEL008958	forkhead box protein (AaegFOXK1) [Source:VB External Description;Acc:AAEL008958]	FBgn0036134	regulation of transcription, DNA-dependent ; GO:0006355 | inferred from electronic annotation with InterPro:IPR001766, InterPro:IPR018122
AAEL008960	Regulator of telomere elongation helicase 1 homolog (EC 3.6.4.12) [Source:VB External Description;Acc:AAEL008960]	FBgn0029798	nucleotide-excision repair ; GO:0006289 | inferred from sequence or structural similarity with UniProtKB:O08811
AAEL008961	hypothetical protein [Source:VB External Description;Acc:AAEL008961]	FBgn0004893	hindgut morphogenesis ; GO:0007442 | inferred from mutant phenotype <newline> imaginal disc-derived leg joint morphogenesis ; GO:0016348 | inferred from mutant phenotype <newline> imaginal disc-derived leg morphogenesis ; GO:0007480 | inferred from mutant phenotype <newline> wing disc development ; GO:0035220 | inferred from mutant phenotype <newline> lateral inhibition ; GO:0046331 | inferred fr…
AAEL008983	adult cuticle protein, putative [Source:VB External Description;Acc:AAEL008983]	no homolog
AAEL009022	adenylate cyclase type [Source:VB External Description;Acc:AAEL009022]	FBgn0003301	neuromuscular synaptic transmission ; GO:0007274 | inferred from mutant phenotype <newline> molting cycle, chitin-based cuticle ; GO:0007591 | inferred from genetic interaction with Itp-r83A <newline> learning or memory ; GO:0007611 | inferred from mutant phenotype <newline> memory ; GO:0007613 | inferred from mutant phenotype <newline> cAMP-mediated signaling ; GO:0019933 | non-traceable author …
AAEL009027	Mediator of RNA polymerase II transcription subunit 24 (Mediator complex subunit 24) [Source:VB External Description;Acc:AAEL009027]	FBgn0035851	transcription initiation from RNA polymerase II promoter ; GO:0006367 | inferred from sequence or structural similarity <newline> transcription from RNA polymerase II promoter ; GO:0006366 | inferred from sequence or structural similarity with EMBL:AF055995 <newline> muscle organ development ; GO:0007517 | inferred from mutant phenotype <newline> dendrite morphogenesis ; GO:0048813 | inferred fro…
AAEL009036	hypothetical protein [Source:VB External Description;Acc:AAEL009036]	no homolog
AAEL009073	lupus la ribonucleoprotein [Source:VB External Description;Acc:AAEL009073]	FBgn0040108	0
AAEL009091	hypothetical protein [Source:VB External Description;Acc:AAEL009091]	no homolog
AAEL009092	longevity assurance factor 1 (lag1) [Source:VB External Description;Acc:AAEL009092]	FBgn0040918	ceramide biosynthetic process ; GO:0046513 | inferred from mutant phenotype <newline> triglyceride metabolic process ; GO:0006641 | inferred from mutant phenotype <newline> negative regulation of lipid catabolic process ; GO:0050995 | inferred from mutant phenotype <newline> SREBP-mediated signaling pathway ; GO:0032933 | inferred from mutant phenotype <newline> positive regulation of lipid biosy…
AAEL009126	cytochrome P450 [Source:VB External Description;Acc:AAEL009126]	FBgn0033304	oxidation-reduction process ; GO:0055114 | inferred from electronic annotation with InterPro:IPR001128, InterPro:IPR002401, InterPro:IPR017972
AAEL009142	prolyl endopeptidase (prolyl oligopeptidase) [Source:VB External Description;Acc:AAEL009142]	FBgn0032242	proteolysis ; GO:0006508 | inferred from electronic annotation with InterPro:IPR001375, InterPro:IPR002470, InterPro:IPR002471, InterPro:IPR004106
AAEL009172	ubiquitin ligase E3 alpha [Source:VB External Description;Acc:AAEL009172]	no homolog
AAEL009180	GTP-binding protein rit [Source:VB External Description;Acc:AAEL009180]	FBgn0017549	small GTPase mediated signal transduction ; GO:0007264 | inferred from electronic annotation with InterPro:IPR001806 <newline> GTP catabolic process ; GO:0006184 | inferred from electronic annotation with InterPro:IPR020849
AAEL009192	class A scavenger receptor (SRCR domain) with serine protease domain [Source:VB External Description;Acc:AAEL009192]	FBgn0023479	proteolysis ; GO:0006508 | non-traceable author statement <newline> long-term memory ; GO:0007616 | inferred from mutant phenotype <newline> chitin metabolic process ; GO:0006030 | inferred from electronic annotation with InterPro:IPR002557 <newline> proteolysis ; GO:0006508 | inferred from electronic annotation with InterPro:IPR001254, InterPro:IPR001314, InterPro:IPR018114
AAEL009205	conserved hypothetical protein [Source:VB External Description;Acc:AAEL009205]	no homolog
AAEL009207	glucose dehydrogenase [Source:VB External Description;Acc:AAEL009207]	no homolog
AAEL009208	hypothetical protein [Source:VB External Description;Acc:AAEL009208]	no homolog
AAEL009258	conserved hypothetical protein [Source:VB External Description;Acc:AAEL009258]	FBgn0086693	calcium ion transport ; GO:0006816 | inferred from sequence or structural similarity <newline> sensory perception of smell ; GO:0007608 | inferred from sequence or structural similarity <newline> sensory perception of sound ; GO:0007605 | inferred from mutant phenotype <newline> flight behavior ; GO:0007629 | inferred from mutant phenotype <newline> response to heat ; GO:0009408 | inferred from m…
AAEL009260	conserved hypothetical protein [Source:VB External Description;Acc:AAEL009260]	no homolog
AAEL009264	hypothetical protein [Source:VB External Description;Acc:AAEL009264]	FBgn0023407	imaginal disc development ; GO:0007444 | inferred from mutant phenotype <newline> circadian rhythm ; GO:0007623 | inferred from expression pattern
AAEL009269	conserved hypothetical protein [Source:VB External Description;Acc:AAEL009269]	FBgn0032798	-
AAEL009289	eg:34f3.4 protein [Source:VB External Description;Acc:AAEL009289]	FBgn0025621	-
AAEL009314	adenylate cyclase [Source:VB External Description;Acc:AAEL009314]	FBgn0030576	transmembrane transport ; GO:0055085 | inferred from electronic annotation with InterPro:IPR011701
AAEL009346	hypothetical protein [Source:VB External Description;Acc:AAEL009346]	FBgn0035338	-
AAEL009348	conserved hypothetical protein [Source:VB External Description;Acc:AAEL009348]	FBgn0033662	0
AAEL009398	Pep12p, putative [Source:VB External Description;Acc:AAEL009398]	FBgn0036341	synaptic vesicle docking involved in exocytosis ; GO:0016081 | inferred from sequence or structural similarity <newline> neurotransmitter secretion ; GO:0007269 | inferred from sequence or structural similarity with EMBL:AF044581 <newline> vesicle-mediated transport ; GO:0016192 | inferred from sequence or structural similarity with EMBL:AF044581 <newline> cytokinesis after meiosis I ; GO:0007110…
AAEL009442	hypothetical protein [Source:VB External Description;Acc:AAEL009442]	FBgn0028550	nervous system development ; GO:0007399 | inferred from mutant phenotype <newline> regulation of transcription, DNA-dependent ; GO:0006355 | inferred from electronic annotation with InterPro:IPR004827, InterPro:IPR011616
AAEL009490	carbamoyl-phosphate synthase large chain [Source:VB External Description;Acc:AAEL009490]	FBgn0003189	'de novo' pyrimidine base biosynthetic process ; GO:0006207 | non-traceable author statement <newline> 'de novo' pyrimidine base biosynthetic process ; GO:0006207 | inferred from mutant phenotype <newline> glutamine metabolic process ; GO:0006541 | inferred by curator from GO:0004088 <newline> glutamine metabolic process ; GO:0006541 | inferred from mutant phenotype <newline> carbamoyl phosphate …
AAEL009517	lumican, putative [Source:VB External Description;Acc:AAEL009517]	FBgn0038120	0
AAEL009525	nucleoprotein, putative [Source:VB External Description;Acc:AAEL009525]	no homolog
AAEL009527	conserved hypothetical protein [Source:VB External Description;Acc:AAEL009527]	FBgn0036947	chitin metabolic process ; GO:0006030 | inferred from electronic annotation with InterPro:IPR002557
AAEL009543	conserved hypothetical protein [Source:VB External Description;Acc:AAEL009543]	FBgn0036947	chitin metabolic process ; GO:0006030 | inferred from electronic annotation with InterPro:IPR002557
AAEL009578	hypothetical protein [Source:VB External Description;Acc:AAEL009578]	no homolog
AAEL009581	conserved hypothetical protein [Source:VB External Description;Acc:AAEL009581]	FBgn0004359	ventral furrow formation ; GO:0007370 | inferred from mutant phenotype inferred from genetic interaction with cta
AAEL009588	expressed protein (HR3) [Source:VB External Description;Acc:AAEL009588]	FBgn0000448	regulation of development, heterochronic ; GO:0040034 | traceable author statement <newline> metamorphosis ; GO:0007552 | traceable author statement <newline> mushroom body development ; GO:0016319 | inferred from mutant phenotype <newline> negative regulation of transcription from RNA polymerase II promoter ; GO:0000122 | inferred from direct assay <newline> positive regulation of transcription …
AAEL009592	hypothetical protein [Source:VB External Description;Acc:AAEL009592]	FBgn0033306	0
AAEL009613	mitochondrial ribosomal protein, L36, putative [Source:VB External Description;Acc:AAEL009613]	FBgn0042112	translation ; GO:0006412 | inferred from electronic annotation with InterPro:IPR000473
AAEL009645	hypothetical protein [Source:VB External Description;Acc:AAEL009645]	no homolog
AAEL009652	activin receptor type ii [Source:VB External Description;Acc:AAEL009652]	FBgn0003169	activin receptor signaling pathway ; GO:0032924 | inferred from direct assay <newline> axon guidance ; GO:0007411 | inferred from mutant phenotype <newline> dorsal closure ; GO:0007391 | inferred from mutant phenotype <newline> dorsal/ventral pattern formation ; GO:0009953 | inferred from mutant phenotype <newline> head involution ; GO:0008258 | inferred from mutant phenotype <newline> transformi…
AAEL009660	conserved hypothetical protein [Source:VB External Description;Acc:AAEL009660]	FBgn0036377	-
AAEL009699	hypothetical protein [Source:VB External Description;Acc:AAEL009699]	no homolog
AAEL009721	paraplegin [Source:VB External Description;Acc:AAEL009721]	FBgn0024992	proteolysis ; GO:0006508 | inferred from sequence or structural similarity with UniProtKB:Q9UQ90 <newline> proteolysis ; GO:0006508 | inferred from sequence or structural similarity with EMBL:U09358 <newline> protein catabolic process ; GO:0030163 | inferred from electronic annotation with InterPro:IPR005936
AAEL009732	rac GTPase [Source:VB External Description;Acc:AAEL009732]	FBgn0010333	phagocytosis triggered by activation of immune response cell surface activating receptor ; GO:0002433 | inferred from direct assay <newline> JNK cascade ; GO:0007254 | traceable author statement <newline> dorsal closure ; GO:0007391 | traceable author statement <newline> ovarian follicle cell development ; GO:0030707 | traceable author statement <newline> actin cytoskeleton organization ; GO:0030…
AAEL009733	hypothetical protein [Source:VB External Description;Acc:AAEL009733]	no homolog
AAEL009742	Homeobox protein abdominal-A homolog [Source:VB External Description;Acc:AAEL009742]	FBgn0000014	peripheral nervous system development ; GO:0007422 | traceable author statement <newline> germ cell migration ; GO:0008354 | inferred from mutant phenotype <newline> gonadal mesoderm development ; GO:0007506 | inferred from mutant phenotype <newline> oenocyte development ; GO:0007438 | inferred from mutant phenotype <newline> heart development ; GO:0007507 | inferred from mutant phenotype <newlin…
AAEL009775	rapamycin-insensitive companion of Tor, putative [Source:VB External Description;Acc:AAEL009775]	FBgn0031006	response to DNA damage stimulus ; GO:0006974 | inferred from mutant phenotype <newline> dendrite morphogenesis ; GO:0048813 | inferred from mutant phenotype
AAEL009783	cuticle protein, putative [Source:VB External Description;Acc:AAEL009783]	FBgn0038714	-
AAEL009784	cuticle protein, putative [Source:VB External Description;Acc:AAEL009784]	FBgn0035510	-
AAEL009788	cuticle protein, putative [Source:VB External Description;Acc:AAEL009788]	FBgn0038714	-
AAEL009800	cuticle protein, putative [Source:VB External Description;Acc:AAEL009800]	FBgn0035510	-
AAEL009815	myotubularin [Source:VB External Description;Acc:AAEL009815]	FBgn0030582	dephosphorylation ; GO:0016311 | inferred from electronic annotation with InterPro:IPR017906
AAEL009821	hypothetical protein [Source:VB External Description;Acc:AAEL009821]	FBgn0029864	-
AAEL009847	microtubule-associated protein [Source:VB External Description;Acc:AAEL009847]	FBgn0085416	0
AAEL009872	alanine aminotransferase [Source:VB External Description;Acc:AAEL009872]	FBgn0030478	biosynthetic process ; GO:0009058 | inferred from electronic annotation with InterPro:IPR004839
AAEL009906	hypothetical protein [Source:VB External Description;Acc:AAEL009906]	no homolog
AAEL009926	conserved hypothetical protein [Source:VB External Description;Acc:AAEL009926]	FBgn0031537	neurotransmitter secretion ; GO:0007269 | non-traceable author statement <newline> synaptic vesicle docking involved in exocytosis ; GO:0016081 | non-traceable author statement <newline> synaptic vesicle targeting ; GO:0016080 | non-traceable author statement <newline> vesicle-mediated transport ; GO:0016192 | inferred from sequence or structural similarity <newline> cytokinesis ; GO:0000910 | in…
AAEL009928	shoc2 [Source:VB External Description;Acc:AAEL009928]	FBgn0038504	-
AAEL009930	sec-23 interacting protein P125 [Source:VB External Description;Acc:AAEL009930]	FBgn0031990	-
AAEL009936	conserved hypothetical protein [Source:VB External Description;Acc:AAEL009936]	FBgn0037680	-
AAEL009943	sidestep protein [Source:VB External Description;Acc:AAEL009943]	no homolog
AAEL009949	homeotic antennapedia protein, putative [Source:VB External Description;Acc:AAEL009949]	FBgn0003339	segment specification ; GO:0007379 | non-traceable author statement <newline> sex comb development ; GO:0045498 | non-traceable author statement <newline> specification of segmental identity, labial segment ; GO:0007381 | traceable author statement <newline> sex comb development ; GO:0045498 | inferred from mutant phenotype <newline> regulation of transcription from RNA polymerase II promoter ; G…
AAEL009960	conserved hypothetical protein [Source:VB External Description;Acc:AAEL009960]	FBgn0045980	protein phosphorylation ; GO:0006468 | non-traceable author statement <newline> protein phosphorylation ; GO:0006468 | inferred from electronic annotation with InterPro:IPR000719, InterPro:IPR002290, InterPro:IPR008271
AAEL009967	conserved hypothetical protein [Source:VB External Description;Acc:AAEL009967]	FBgn0030805	open tracheal system development ; GO:0007424 | inferred from mutant phenotype <newline> regulation of tube length, open tracheal system ; GO:0035159 | inferred from mutant phenotype <newline> liquid clearance, open tracheal system ; GO:0035002 | inferred from mutant phenotype <newline> extracellular matrix organization ; GO:0030198 | inferred from mutant phenotype <newline> endocytosis ; GO:0006…
AAEL009969	axonemal dynein light chain [Source:VB External Description;Acc:AAEL009969]	FBgn0033687	microtubule-based movement ; GO:0007018 | inferred from sequence or structural similarity <newline> microtubule-based process ; GO:0007017 | inferred from electronic annotation with InterPro:IPR001372
AAEL009991	myosin iii [Source:VB External Description;Acc:AAEL009991]	no homolog
AAEL010013	WD-repeat protein [Source:VB External Description;Acc:AAEL010013]	FBgn0036733	RNA splicing ; GO:0008380 | inferred from sequence or structural similarity with EMBL:Z80215 <newline> nuclear mRNA splicing, via spliceosome ; GO:0000398 | inferred from sequence or structural similarity with NCBI_NP:004688 AND inferred from sequence or structural similarity with SGD_LOCUS:PRP4; SGD:S0006382 <newline> nuclear mRNA splicing, via spliceosome ; GO:0000398 | inferred by curator from…
AAEL010014	hypothetical protein [Source:VB External Description;Acc:AAEL010014]	no homolog
AAEL010060	signal recognition particle 68 kda protein [Source:VB External Description;Acc:AAEL010060]	FBgn0035947	SRP-dependent cotranslational protein targeting to membrane ; GO:0006614 | inferred from sequence or structural similarity with EMBL:X53744; protein_id:CAA37773 <newline> SRP-dependent cotranslational protein targeting to membrane ; GO:0006614 | inferred from sequence or structural similarity
AAEL010064	conserved hypothetical protein [Source:VB External Description;Acc:AAEL010064]	FBgn0037559	0
AAEL010108	sex-determining protein fem-1 [Source:VB External Description;Acc:AAEL010108]	FBgn0034542	-
AAEL010112	conserved hypothetical protein [Source:VB External Description;Acc:AAEL010112]	FBgn0034543	biological_process ; GO:0008150 | no biological data available
AAEL010133	conserved hypothetical protein [Source:VB External Description;Acc:AAEL010133]	no homolog
AAEL010145	sodium/potassium-dependent ATPase beta-2 subunit [Source:VB External Description;Acc:AAEL010145]	FBgn0015777	regulation of tube size, open tracheal system ; GO:0035151 | inferred from mutant phenotype <newline> open tracheal system development ; GO:0007424 | inferred from mutant phenotype <newline> regulation of tube diameter, open tracheal system ; GO:0035158 | inferred from mutant phenotype <newline> regulation of tube length, open tracheal system ; GO:0035159 | inferred from mutant phenotype <newline…
AAEL010147	conserved hypothetical protein [Source:VB External Description;Acc:AAEL010147]	FBgn0031857	-
AAEL010214	conserved hypothetical protein [Source:VB External Description;Acc:AAEL010214]	FBgn0036219	-
AAEL010221	GATA transcription factor (GATAd) [Source:VB External Description;Acc:AAEL010221]	FBgn0003117	blastoderm segmentation ; GO:0007350 | inferred from mutant phenotype <newline> dorsal closure ; GO:0007391 | traceable author statement <newline> cardioblast differentiation ; GO:0010002 | inferred from mutant phenotype <newline> cardioblast cell fate determination ; GO:0007510 | inferred from mutant phenotype <newline> chaeta morphogenesis ; GO:0008407 | traceable author statement <newline> lym…
AAEL010234	protein tyrosine phosphatase, non-receptor type nt6 [Source:VB External Description;Acc:AAEL010234]	FBgn0031799	protein dephosphorylation ; GO:0006470 | non-traceable author statement <newline> protein dephosphorylation ; GO:0006470 | inferred from electronic annotation with InterPro:IPR000242
AAEL010240	conserved hypothetical protein [Source:VB External Description;Acc:AAEL010240]	no homolog
AAEL010242	conserved hypothetical protein [Source:VB External Description;Acc:AAEL010242]	no homolog
AAEL010252	hypothetical protein [Source:VB External Description;Acc:AAEL010252]	FBgn0027287	protein targeting to Golgi ; GO:0000042 | inferred from electronic annotation with InterPro:IPR000237
AAEL010259	hypothetical protein [Source:VB External Description;Acc:AAEL010259]	no homolog
AAEL010280	conserved hypothetical protein [Source:VB External Description;Acc:AAEL010280]	FBgn0032904	triglyceride metabolic process ; GO:0006641 | inferred from sequence or structural similarity with MGD:Mttp; MGI:MGI:106926 <newline> lipid transport ; GO:0006869 | inferred from electronic annotation with InterPro:IPR001747, InterPro:IPR011030, InterPro:IPR015816, InterPro:IPR015819
AAEL010283	conserved hypothetical protein [Source:VB External Description;Acc:AAEL010283]	FBgn0051935	regulation of GTPase activity ; GO:0043087 | inferred from sequence or structural similarity with UniProtKB:Q15042
AAEL010284	aliphatic nitrilase, putative [Source:VB External Description;Acc:AAEL010284]	FBgn0037513	pyrimidine base catabolic process ; GO:0006208 | inferred by curator from GO:0003837 <newline> 'de novo' pyrimidine base biosynthetic process ; GO:0006207 | inferred from genetic interaction with r
AAEL010300	conserved hypothetical protein [Source:VB External Description;Acc:AAEL010300]	FBgn0032170	-
AAEL010311	conserved hypothetical protein [Source:VB External Description;Acc:AAEL010311]	FBgn0027529	-
AAEL010326	Phosphotriesterase-related protein (EC 3.1.-.-)(Parathion hydrolase-related protein) [Source:VB External Description;Acc:AAEL010326]	FBgn0037683	catabolic process ; GO:0009056 | inferred from electronic annotation with InterPro:IPR001559, InterPro:IPR017947
AAEL010355	conserved hypothetical protein [Source:VB External Description;Acc:AAEL010355]	FBgn0033316	poly(A)+ mRNA export from nucleus ; GO:0016973 | inferred from sequence or structural similarity with NCBI_gi:4557627
AAEL010383	guanylate cyclase, putative [Source:VB External Description;Acc:AAEL010383]	FBgn0037028	actin filament organization ; GO:0007015 | inferred from mutant phenotype <newline> cell adhesion ; GO:0007155 | inferred from mutant phenotype <newline> regulation of cell shape ; GO:0008360 | inferred from mutant phenotype
AAEL010394	hypothetical protein [Source:VB External Description;Acc:AAEL010394]	no homolog
AAEL010400	hypothetical protein [Source:VB External Description;Acc:AAEL010400]	no homolog
AAEL010402	DEAD box ATP-dependent RNA helicase [Source:VB External Description;Acc:AAEL010402]	FBgn0037549	-
AAEL010415	odorant receptor [Source:VB External Description;Acc:AAEL010415]	no homolog
AAEL010434	Vitellogenin-A1 Precursor (VG)(PVG1) [Contains Vitellin light chain(VL);Vitellin heavy chain(VH)] [Source:VB External Description;Acc:AAEL010434]	no homolog
AAEL010443	membrane associated guanylate kinase inverted 1, magi1 [Source:VB External Description;Acc:AAEL010443]	FBgn0034590	-
AAEL010457	conserved hypothetical protein [Source:VB External Description;Acc:AAEL010457]	FBgn0034650	negative regulation of RNA polymerase II transcriptional preinitiation complex assembly ; GO:0017055 | non-traceable author statement <newline> negative regulation of transcription from RNA polymerase II promoter ; GO:0000122 | inferred from direct assay <newline> positive regulation of transcription from RNA polymerase II promoter ; GO:0045944 | inferred from direct assay
AAEL010461	conserved hypothetical protein [Source:VB External Description;Acc:AAEL010461]	FBgn0037019	peroxisome organization ; GO:0007031 | inferred from sequence or structural similarity with NCBI_gi:4758898 <newline> spermatocyte division ; GO:0048137 | inferred from mutant phenotype <newline> peroxisome organization ; GO:0007031 | inferred from mutant phenotype <newline> spermatogenesis ; GO:0007283 | inferred from mutant phenotype
AAEL010466	mitogen activated protein kinase kinase kinase 4, mapkkk4, mekk4 [Source:VB External Description;Acc:AAEL010466]	FBgn0024329	protein phosphorylation ; GO:0006468 | traceable author statement <newline> protein phosphorylation ; GO:0006468 | non-traceable author statement <newline> response to oxidative stress ; GO:0006979 | inferred from mutant phenotype <newline> mucosal immune response ; GO:0002385 | inferred from mutant phenotype <newline> positive regulation of cell size ; GO:0045793 | inferred from genetic interact…
AAEL010482	acidic membrane protein of rat brain, putative [Source:VB External Description;Acc:AAEL010482]	FBgn0038476	nucleus organization ; GO:0006997 | inferred from mutant phenotype <newline> morphogenesis of embryonic epithelium ; GO:0016331 | inferred from mutant phenotype <newline> cellularization ; GO:0007349 | inferred from mutant phenotype
AAEL010484	vacuolar protein sorting-associated protein (vps13) [Source:VB External Description;Acc:AAEL010484]	FBgn0039727	-
AAEL010501	zinc finger protein [Source:VB External Description;Acc:AAEL010501]	no homolog
AAEL010502	transcriptional regulator ATRX (X-linked helicase II) [Source:VB External Description;Acc:AAEL010502]	no homolog
AAEL010508	vacuolar protein sorting-associated protein (vps13) [Source:VB External Description;Acc:AAEL010508]	FBgn0033194	protein targeting to vacuole ; GO:0006623 | inferred from sequence or structural similarity with SGD_LOCUS:VPS13; SGD:S0003963
AAEL010512	tetratricopeptide repeat protein, tpr [Source:VB External Description;Acc:AAEL010512]	FBgn0021847	neurogenesis ; GO:0022008 | inferred from mutant phenotype
AAEL010520	conserved hypothetical protein [Source:VB External Description;Acc:AAEL010520]	FBgn0033482	-
AAEL010554	hypothetical protein [Source:VB External Description;Acc:AAEL010554]	no homolog
AAEL010560	forkhead box protein (AaegFOXK2) [Source:VB External Description;Acc:AAEL010560]	no homolog
AAEL010591	glutathionetransferase [Source:VB External Description;Acc:AAEL010591]	no homolog
AAEL010604	hypothetical protein [Source:VB External Description;Acc:AAEL010604]	no homolog
AAEL010614	conserved hypothetical protein [Source:VB External Description;Acc:AAEL010614]	no homolog
AAEL010616	conserved hypothetical protein [Source:VB External Description;Acc:AAEL010616]	no homolog
AAEL010637	zinc finger protein, putative [Source:VB External Description;Acc:AAEL010637]	FBgn0051388	-
AAEL010642	poly(A)-binding protein, putative [Source:VB External Description;Acc:AAEL010642]	FBgn0037342	nuclear mRNA splicing, via spliceosome ; GO:0000398 | inferred by curator from GO:0071011|GO:0071013 <newline> neurogenesis ; GO:0022008 | inferred from mutant phenotype
AAEL010682	armc4 [Source:VB External Description;Acc:AAEL010682]	FBgn0031905	biological_process ; GO:0008150 | no biological data available
AAEL010708	hypothetical protein [Source:VB External Description;Acc:AAEL010708]	no homolog
AAEL010709	hypothetical protein [Source:VB External Description;Acc:AAEL010709]	no homolog
AAEL010745	four-jointed protein, putative [Source:VB External Description;Acc:AAEL010745]	FBgn0000658	cell-cell signaling ; GO:0007267 | inferred from direct assay AND inferred from sequence or structural similarity <newline> imaginal disc growth ; GO:0007446 | inferred from mutant phenotype <newline> cell-cell signaling ; GO:0007267 | inferred from expression pattern AND inferred from mutant phenotype <newline> imaginal disc-derived wing vein specification ; GO:0007474 | inferred from mutant phe…
AAEL010827	programmed cell death protein 11 (pre-rRNA processing protein rrp5) [Source:VB External Description;Acc:AAEL010827]	FBgn0039182	rRNA processing ; GO:0006364 | inferred from sequence or structural similarity with SGD_LOCUS:RRP5; SGD:S0004842 <newline> regulation of alternative nuclear mRNA splicing, via spliceosome ; GO:0000381 | inferred from mutant phenotype
AAEL010829	protein arginine n-methyltransferase [Source:VB External Description;Acc:AAEL010829]	FBgn0038306	protein methylation ; GO:0006479 | inferred from electronic annotation with InterPro:IPR010456
AAEL010850	troponin i [Source:VB External Description;Acc:AAEL010850]	FBgn0004028	myofibril assembly ; GO:0030239 | inferred from mutant phenotype <newline> sarcomere organization ; GO:0045214 | inferred from mutant phenotype <newline> muscle organ development ; GO:0007517 | non-traceable author statement <newline> nervous system development ; GO:0007399 | non-traceable author statement <newline> cardiac muscle tissue development ; GO:0048738 | inferred from mutant phenotype <…
AAEL010867	serine protease [Source:VB External Description;Acc:AAEL010867]	FBgn0003450	dorsal/ventral axis specification ; GO:0009950 | non-traceable author statement <newline> Toll signaling pathway ; GO:0008063 | traceable author statement <newline> maternal specification of dorsal/ventral axis, oocyte, germ-line encoded ; GO:0007311 | traceable author statement <newline> protein processing ; GO:0016485 | inferred from genetic interaction with ea <newline> proteolysis ; GO:000650…
AAEL010887	hypothetical protein [Source:VB External Description;Acc:AAEL010887]	no homolog
AAEL010897	hypothetical protein [Source:VB External Description;Acc:AAEL010897]	no homolog
AAEL010908	hypothetical protein [Source:VB External Description;Acc:AAEL010908]	FBgn0010113	negative regulation of terminal cell fate specification, open tracheal system ; GO:0035155 | traceable author statement <newline> terminal branching, open tracheal system ; GO:0007430 | non-traceable author statement <newline> cell differentiation ; GO:0030154 | non-traceable author statement <newline> open tracheal system development ; GO:0007424 | non-traceable author statement <newline> termin…
AAEL010914	hypothetical protein [Source:VB External Description;Acc:AAEL010914]	FBgn0036448	protein dephosphorylation ; GO:0006470 | non-traceable author statement <newline> spindle assembly ; GO:0051225 | inferred from mutant phenotype <newline> positive regulation of epidermal growth factor receptor signaling pathway ; GO:0045742 | inferred from genetic interaction with Ras85D <newline> antimicrobial peptide production ; GO:0002775 | inferred from mutant phenotype <newline> positive r…
AAEL010934	hypothetical protein [Source:VB External Description;Acc:AAEL010934]	no homolog
AAEL010941	conserved hypothetical protein [Source:VB External Description;Acc:AAEL010941]	FBgn0015558	biological_process ; GO:0008150 | no biological data available
AAEL010953	Protein OPI10 homolog [Source:VB External Description;Acc:AAEL010953]	FBgn0035243	biological_process ; GO:0008150 | no biological data available
AAEL010965	cubulin [Source:VB External Description;Acc:AAEL010965]	FBgn0052702	-
AAEL010994	hypothetical protein [Source:VB External Description;Acc:AAEL010994]	FBgn0061354	0
AAEL011038	integrin alpha-ps [Source:VB External Description;Acc:AAEL011038]	FBgn0003328	cell adhesion ; GO:0007155 | inferred from physical interaction with mys AND inferred from sequence or structural similarity <newline> cell adhesion ; GO:0007155 | traceable author statement <newline> dorsal closure ; GO:0007391 | traceable author statement <newline> cell adhesion ; GO:0007155 | non-traceable author statement <newline> cell migration ; GO:0016477 | traceable author statement <new…
AAEL011040	dihydropyridine-sensitive l-type calcium channel [Source:VB External Description;Acc:AAEL011040]	FBgn0028859	0
AAEL011055	chaperone protein DNAj [Source:VB External Description;Acc:AAEL011055]	FBgn0002174	smoothened signaling pathway ; GO:0007224 | inferred from genetic interaction with ptc AND inferred from physical interaction with ptc <newline> protein folding ; GO:0006457 | inferred from electronic annotation with InterPro:IPR002939, InterPro:IPR003095, InterPro:IPR008971, InterPro:IPR012724 <newline> response to heat ; GO:0009408 | inferred from electronic annotation with InterPro:IPR012724
AAEL011056	transcription factor HES-1 (Hairy and enhancer of split 1), putative [Source:VB External Description;Acc:AAEL011056]	FBgn0032741	negative regulation of transcription from RNA polymerase II promoter ; GO:0000122 | inferred from sequence or structural similarity with MGD:Hes1; MGI:MGI:104853 <newline> regulation of transcription, DNA-dependent ; GO:0006355 | inferred from sequence or structural similarity with H
AAEL011058	lim domain binding protein [Source:VB External Description;Acc:AAEL011058]	FBgn0013764	axon guidance ; GO:0007411 | inferred from mutant phenotype <newline> blastoderm segmentation ; GO:0007350 | traceable author statement <newline> nervous system development ; GO:0007399 | inferred from mutant phenotype <newline> imaginal disc-derived wing morphogenesis ; GO:0007476 | inferred from mutant phenotype <newline> chaeta morphogenesis ; GO:0008407 | inferred from mutant phenotype <newli…
AAEL011112	alcohol dehydrogenase [Source:VB External Description;Acc:AAEL011112]	FBgn0022359	oxidation-reduction process ; GO:0055114 | inferred from electronic annotation with InterPro:IPR002085, InterPro:IPR002328, InterPro:IPR013149, InterPro:IPR013154
AAEL011116	14-3-3 protein sigma, gamma, zeta, beta/alpha [Source:VB External Description;Acc:AAEL011116]	FBgn0020238	Ras protein signal transduction ; GO:0007265 | non-traceable author statement <newline> imaginal disc development ; GO:0007444 | traceable author statement <newline> mitotic cell cycle checkpoint ; GO:0007093 | traceable author statement <newline> response to radiation ; GO:0009314 | traceable author statement <newline> DNA damage checkpoint ; GO:0000077 | inferred from mutant phenotype <newline>…
AAEL011119	hypothetical protein [Source:VB External Description;Acc:AAEL011119]	no homolog
AAEL011133	hypothetical protein [Source:VB External Description;Acc:AAEL011133]	FBgn0010877	-
AAEL011234	reticulon/nogo receptor [Source:VB External Description;Acc:AAEL011234]	FBgn0005775	cell adhesion ; GO:0007155 | non-traceable author statement <newline> axonal fasciculation ; GO:0007413 | traceable author statement <newline> homophilic cell adhesion ; GO:0007156 | traceable author statement <newline> synaptic target attraction ; GO:0016200 | traceable author statement <newline> homophilic cell adhesion ; GO:0007156 | non-traceable author statement <newline> homophilic cell adh…
AAEL011271	programmed cell death 6-interacting protein [Source:VB External Description;Acc:AAEL011271]	FBgn0086346	apoptotic process ; GO:0006915 | non-traceable author statement <newline> positive regulation of JNK cascade ; GO:0046330 | non-traceable author statement <newline> actin filament polymerization ; GO:0030041 | inferred from mutant phenotype <newline> positive regulation of JNK cascade ; GO:0046330 | inferred from direct assay
AAEL011287	ubiquitin specific protease [Source:VB External Description;Acc:AAEL011287]	FBgn0028476	ubiquitin-dependent protein catabolic process ; GO:0006511 | inferred from electronic annotation with InterPro:IPR001394, InterPro:IPR018200
AAEL011306	conserved hypothetical protein [Source:VB External Description;Acc:AAEL011306]	FBgn0038735	-
AAEL011325	gonadotropin-releasing hormone receptor [Source:VB External Description;Acc:AAEL011325]	FBgn0025595	G-protein coupled receptor signaling pathway ; GO:0007186 | inferred from sequence or structural similarity <newline> G-protein coupled receptor signaling pathway ; GO:0007186 | non-traceable author statement <newline> triglyceride homeostasis ; GO:0070328 | inferred from mutant phenotype <newline> carbohydrate homeostasis ; GO:0033500 | inferred from mutant phenotype <newline> lipid homeostasis …
AAEL011348	hypothetical protein [Source:VB External Description;Acc:AAEL011348]	no homolog
AAEL011354	zinc finger protein [Source:VB External Description;Acc:AAEL011354]	no homolog
AAEL011364	conserved hypothetical protein [Source:VB External Description;Acc:AAEL011364]	no homolog
AAEL011385	hypothetical protein [Source:VB External Description;Acc:AAEL011385]	FBgn0032389	0
AAEL011445	conserved hypothetical protein [Source:VB External Description;Acc:AAEL011445]	no homolog
AAEL011458	hypothetical protein [Source:VB External Description;Acc:AAEL011458]	FBgn0036617	-
AAEL011465	conserved hypothetical protein [Source:VB External Description;Acc:AAEL011465]	FBgn0036191	determination of adult lifespan ; GO:0008340 | inferred from mutant phenotype <newline> transmembrane transport ; GO:0055085 | inferred from electronic annotation with InterPro:IPR011701
AAEL011500	Cdc42 protein, putative [Source:VB External Description;Acc:AAEL011500]	no homolog
AAEL011519	sucrose transport protein [Source:VB External Description;Acc:AAEL011519]	FBgn0035968	sucrose transport ; GO:0015770 | inferred from direct assay <newline> transmembrane transport ; GO:0055085 | inferred from electronic annotation with InterPro:IPR011701
AAEL011524	conserved hypothetical protein [Source:VB External Description;Acc:AAEL011524]	FBgn0051368	nuclear mRNA splicing, via spliceosome ; GO:0000398 | inferred by curator from GO:0071011|GO:0071013 <newline> nuclear mRNA splicing, via spliceosome ; GO:0000398 | inferred from electronic annotation with InterPro:IPR024860
AAEL011535	WD-repeat protein [Source:VB External Description;Acc:AAEL011535]	FBgn0013969	0
AAEL011536	phosphoglucomutase [Source:VB External Description;Acc:AAEL011536]	FBgn0036298	carbohydrate metabolic process ; GO:0005975 | inferred from electronic annotation with InterPro:IPR005843, InterPro:IPR005844, InterPro:IPR005845, InterPro:IPR005846, InterPro:IPR016055
AAEL011554	adhesion regulating molecule 1 (110 kda cell membrane glycoprotein) [Source:VB External Description;Acc:AAEL011554]	FBgn0033886	proteasome assembly ; GO:0043248 | inferred from sequence or structural similarity with UniProtKB:Q16186 <newline> lateral inhibition ; GO:0046331 | inferred from mutant phenotype
AAEL011577	A-kinase anchoring protein AKAP120, putative [Source:VB External Description;Acc:AAEL011577]	FBgn0022349	biological_process ; GO:0008150 | no biological data available
AAEL011592	secreted mucin MUC17, putative [Source:VB External Description;Acc:AAEL011592]	FBgn0050127	biological_process ; GO:0008150 | no biological data available
AAEL011596	mitotic checkpoint serine/threonine-protein kinase bub1 and bubr1 [Source:VB External Description;Acc:AAEL011596]	FBgn0025458	0
AAEL011617	conserved hypothetical protein [Source:VB External Description;Acc:AAEL011617]	FBgn0052333	-
AAEL011629	tyrosyl-DNA phosphodiesterase [Source:VB External Description;Acc:AAEL011629]	FBgn0031506	0
AAEL011649	DNA polymerase theta [Source:VB External Description;Acc:AAEL011649]	FBgn0002899	intracellular mRNA localization ; GO:0008298 | inferred from mutant phenotype <newline> karyosome formation ; GO:0030717 | inferred from mutant phenotype <newline> germarium-derived oocyte fate determination ; GO:0007294 | inferred from genetic interaction with spn-A <newline> polarity specification of anterior/posterior axis ; GO:0009949 | inferred from mutant phenotype <newline> polarity specif…
AAEL011662	plasma glutamate carboxypeptidase [Source:VB External Description;Acc:AAEL011662]	no homolog
AAEL011679	ion channel nompc [Source:VB External Description;Acc:AAEL011679]	FBgn0016920	calcium ion transport ; GO:0006816 | inferred from sequence or structural similarity <newline> mechanosensory behavior ; GO:0007638 | inferred from mutant phenotype <newline> sensory perception of mechanical stimulus ; GO:0050954 | non-traceable author statement <newline> sensory perception of sound ; GO:0007605 | inferred from mutant phenotype <newline> detection of mechanical stimulus involved …
AAEL011699	hypothetical protein [Source:VB External Description;Acc:AAEL011699]	FBgn0041711	biological_process ; GO:0008150 | no biological data available
AAEL011709	diacylglycerol kinase, epsilon [Source:VB External Description;Acc:AAEL011709]	FBgn0020930	phosphorylation ; GO:0016310 | non-traceable author statement <newline> phosphorylation ; GO:0016310 | inferred from direct assay <newline> activation of protein kinase C activity by G-protein coupled receptor protein signaling pathway ; GO:0007205 | inferred from electronic annotation with InterPro:IPR000756, InterPro:IPR001206 <newline> intracellular signal transduction ; GO:0035556 | inferred …
AAEL011718	conserved hypothetical protein [Source:VB External Description;Acc:AAEL011718]	FBgn0040650	cell redox homeostasis ; GO:0045454 | inferred from electronic annotation with InterPro:IPR011893
AAEL011720	hypothetical protein [Source:VB External Description;Acc:AAEL011720]	no homolog
AAEL011745	trisn small nuclear ribonucleoprotein, putative [Source:VB External Description;Acc:AAEL011745]	FBgn0036915	nuclear mRNA splicing, via spliceosome ; GO:0000398 | inferred from sequence or structural similarity with NCBI_gi:4758556 <newline> nuclear mRNA splicing, via spliceosome ; GO:0000398 | inferred from sequence or structural similarity with NCBI_NP:004689 AND inferred from sequence or structural similarity with SGD_LOCUS:PRP3; SGD:S0002881 <newline> nuclear mRNA splicing, via spliceosome ; GO:0000…
AAEL011758	peptidyl-prolyl cis-trans isomerase f, ppif [Source:VB External Description;Acc:AAEL011758]	FBgn0004432	protein folding ; GO:0006457 | non-traceable author statement <newline> autophagic cell death ; GO:0048102 | inferred from expression pattern <newline> salivary gland cell autophagic cell death ; GO:0035071 | inferred from expression pattern <newline> protein folding ; GO:0006457 | inferred from electronic annotation with InterPro:IPR002130, InterPro:IPR020892
AAEL011760	leucine-rich transmembrane protein [Source:VB External Description;Acc:AAEL011760]	FBgn0032661	0
AAEL011762	conserved hypothetical protein [Source:VB External Description;Acc:AAEL011762]	FBgn0039417	biological_process ; GO:0008150 | no biological data available
AAEL011768	conserved hypothetical protein [Source:VB External Description;Acc:AAEL011768]	no homolog
AAEL011822	gamma glutamyl transpeptidases [Source:VB External Description;Acc:AAEL011822]	FBgn0025837	-
AAEL011862	conserved hypothetical protein [Source:VB External Description;Acc:AAEL011862]	FBgn0035986	-
AAEL011876	conserved hypothetical protein [Source:VB External Description;Acc:AAEL011876]	FBgn0002183	neurogenesis ; GO:0022008 | inferred from mutant phenotype <newline> DNA unwinding involved in replication ; GO:0006268 | inferred from sequence or structural similarity with EMBL:AB004794; protein_id:BAA76334.1 <newline> regulation of chromatin assembly or disassembly ; GO:0001672 | inferred from mutant phenotype <newline> positive regulation of transcription elongation from RNA polymerase II pr…
AAEL011879	citron ser/thr kinase [Source:VB External Description;Acc:AAEL011879]	FBgn0002466	cytokinesis ; GO:0000910 | inferred from mutant phenotype <newline> cytokinesis after mitosis ; GO:0000281 | inferred from mutant phenotype <newline> cytokinesis, completion of separation ; GO:0007109 | inferred from mutant phenotype <newline> protein phosphorylation ; GO:0006468 | non-traceable author statement <newline> cytokinesis, actomyosin contractile ring assembly ; GO:0000915 | inferred f…
AAEL011893	conserved hypothetical protein [Source:VB External Description;Acc:AAEL011893]	FBgn0033654	compound eye development ; GO:0048749 | inferred from mutant phenotype
AAEL011924	conserved hypothetical protein [Source:VB External Description;Acc:AAEL011924]	FBgn0038165	potassium ion transmembrane transport ; GO:0071805 | inferred from electronic annotation with InterPro:IPR003092, InterPro:IPR003280, InterPro:IPR022306
AAEL011927	mind bomb [Source:VB External Description;Acc:AAEL011927]	no homolog
AAEL011930	conserved hypothetical protein [Source:VB External Description;Acc:AAEL011930]	no homolog
AAEL011935	conserved hypothetical protein [Source:VB External Description;Acc:AAEL011935]	no homolog
AAEL011936	hypothetical protein [Source:VB External Description;Acc:AAEL011936]	no homolog
AAEL011945	conserved hypothetical protein [Source:VB External Description;Acc:AAEL011945]	FBgn0051304	0
AAEL011947	conserved hypothetical protein [Source:VB External Description;Acc:AAEL011947]	no homolog
AAEL011966	conserved hypothetical protein [Source:VB External Description;Acc:AAEL011966]	FBgn0039298	behavioral response to starvation ; GO:0042595 | inferred from mutant phenotype <newline> circadian rhythm ; GO:0007623 | inferred from expression pattern <newline> feeding behavior ; GO:0007631 | traceable author statement <newline> male courtship behavior ; GO:0008049 | inferred from genetic interaction with fru AND inferred from mutant phenotype <newline> circadian rhythm ; GO:0007623 | non-tr…
AAEL011975	ubiquitin specific protease [Source:VB External Description;Acc:AAEL011975]	FBgn0039214	regulation of gene silencing ; GO:0060968 | inferred from mutant phenotype <newline> ubiquitin-dependent protein catabolic process ; GO:0006511 | inferred from electronic annotation with InterPro:IPR001394, InterPro:IPR018200
AAEL011978	mannosidase alpha class 2a [Source:VB External Description;Acc:AAEL011978]	FBgn0011740	protein glycosylation ; GO:0006486 | inferred from sequence or structural similarity with UniProtKB:Q24451 <newline> protein N-linked glycosylation ; GO:0006487 | non-traceable author statement <newline> protein deglycosylation ; GO:0006517 | inferred from direct assay <newline> mannose metabolic process ; GO:0006013 | inferred from electronic annotation with InterPro:IPR011682
AAEL011984	conserved hypothetical protein [Source:VB External Description;Acc:AAEL011984]	FBgn0053217	biological_process ; GO:0008150 | no biological data available
AAEL011997	hypothetical protein [Source:VB External Description;Acc:AAEL011997]	no homolog
AAEL011998	hypothetical protein [Source:VB External Description;Acc:AAEL011998]	FBgn0030469	-
AAEL012041	sulphate transporter [Source:VB External Description;Acc:AAEL012041]	FBgn0034275	transmembrane transport ; GO:0055085 | inferred from electronic annotation with InterPro:IPR011547
AAEL012057	enhancer of polycomb [Source:VB External Description;Acc:AAEL012057]	FBgn0000581	chromatin organization ; GO:0006325 | inferred from mutant phenotype <newline> dendrite guidance ; GO:0070983 | inferred from mutant phenotype
AAEL012062	Na+/K+ ATPase alpha subunit [Source:VB External Description;Acc:AAEL012062]	FBgn0002921	embryonic development via the syncytial blastoderm ; GO:0001700 | inferred from mutant phenotype <newline> regulation of tube diameter, open tracheal system ; GO:0035158 | inferred from mutant phenotype <newline> regulation of tube length, open tracheal system ; GO:0035159 | inferred from mutant phenotype <newline> septate junction assembly ; GO:0019991 | inferred from mutant phenotype <newline> …
AAEL012070	hypothetical protein [Source:VB External Description;Acc:AAEL012070]	no homolog
AAEL012080	hypothetical protein [Source:VB External Description;Acc:AAEL012080]	no homolog
AAEL012083	receptor protein-tyrosine phosphatase 10d [Source:VB External Description;Acc:AAEL012083]	FBgn0004370	protein dephosphorylation ; GO:0006470 | inferred from direct assay <newline> protein dephosphorylation ; GO:0006470 | non-traceable author statement <newline> protein dephosphorylation ; GO:0006470 | inferred from direct assay AND inferred from mutant phenotype <newline> central nervous system development ; GO:0007417 | inferred from genetic interaction with Ptp4E <newline> open tracheal system …
AAEL012124	conserved hypothetical protein [Source:VB External Description;Acc:AAEL012124]	FBgn0031927	0
AAEL012133	conserved hypothetical protein [Source:VB External Description;Acc:AAEL012133]	FBgn0036493	nuclear mRNA splicing, via spliceosome ; GO:0000398 | inferred by curator from GO:0071011 <newline> amino acid transmembrane transport ; GO:0003333 | inferred from sequence or structural similarity with Eaat1
AAEL012215	conserved hypothetical protein [Source:VB External Description;Acc:AAEL012215]	no homolog
AAEL012216	cathepsin b [Source:VB External Description;Acc:AAEL012216]	no homolog
AAEL012279	Eukaryotic translation initiation factor 3 subunit J (eIF3j) [Source:VB External Description;Acc:AAEL012279]	FBgn0027619	translational initiation ; GO:0006413 | inferred from sequence or structural similarity <newline> neurogenesis ; GO:0022008 | inferred from mutant phenotype
AAEL012285	actin binding protein, putative [Source:VB External Description;Acc:AAEL012285]	FBgn0034396	-
AAEL012290	hypothetical protein [Source:VB External Description;Acc:AAEL012290]	FBgn0028343	neurogenesis ; GO:0022008 | inferred from mutant phenotype <newline> cell morphogenesis ; GO:0000902 | inferred from mutant phenotype
AAEL012294	adenylate cyclase type ix [Source:VB External Description;Acc:AAEL012294]	FBgn0022710	cAMP biosynthetic process ; GO:0006171 | inferred from direct assay <newline> intracellular signal transduction ; GO:0035556 | inferred from electronic annotation with InterPro:IPR001054, InterPro:IPR018297
AAEL012305	hect E3 ubiquitin ligase [Source:VB External Description;Acc:AAEL012305]	FBgn0035207	protein modification process ; GO:0006464 | inferred from electronic annotation with InterPro:IPR000569
AAEL012325	conserved hypothetical protein [Source:VB External Description;Acc:AAEL012325]	FBgn0033698	biological_process ; GO:0008150 | no biological data available
AAEL012348	splicing factor 3a [Source:VB External Description;Acc:AAEL012348]	FBgn0014366	nuclear mRNA splicing, via spliceosome ; GO:0000398 | inferred from sequence or structural similarity <newline> fertilization ; GO:0009566 | inferred from mutant phenotype <newline> nuclear mRNA splicing, via spliceosome ; GO:0000398 | inferred from sequence or structural similarity with NCBI_gi:1082798 <newline> nuclear mRNA splicing, via spliceosome ; GO:0000398 | inferred from sequence or stru…
AAEL012373	hypothetical protein [Source:VB External Description;Acc:AAEL012373]	no homolog
AAEL012374	conserved hypothetical protein [Source:VB External Description;Acc:AAEL012374]	FBgn0085385	protein phosphorylation ; GO:0006468 | inferred from electronic annotation with InterPro:IPR000719
AAEL012376	hypothetical protein [Source:VB External Description;Acc:AAEL012376]	no homolog
AAEL012390	conserved hypothetical protein [Source:VB External Description;Acc:AAEL012390]	FBgn0037755	-
AAEL012395	ATP-binding cassette transporter [Source:VB External Description;Acc:AAEL012395]	FBgn0039644	transmembrane transport ; GO:0055085 | inferred from electronic annotation with InterPro:IPR001140, InterPro:IPR011527
AAEL012400	hydroxybutyrate dehydrogenase [Source:VB External Description;Acc:AAEL012400]	FBgn0033679	metabolic process ; GO:0008152 | inferred from electronic annotation with InterPro:IPR002198
AAEL012401	short-chain dehydrogenase [Source:VB External Description;Acc:AAEL012401]	FBgn0034500	metabolic process ; GO:0008152 | inferred from electronic annotation with InterPro:IPR002198
AAEL012403	conserved hypothetical protein [Source:VB External Description;Acc:AAEL012403]	no homolog
AAEL012429	conserved hypothetical protein [Source:VB External Description;Acc:AAEL012429]	no homolog
AAEL012431	AMP dependent ligase [Source:VB External Description;Acc:AAEL012431]	FBgn0037996	metabolic process ; GO:0008152 | inferred from electronic annotation with InterPro:IPR000873
AAEL012446	Inhibitorof Apoptosis (IAP), containing Baculoviral IAP Repeat(s) (BIR domains). [Source:VB External Description;Acc:AAEL012446]	FBgn0037808	anti-apoptosis ; GO:0006916 | inferred from sequence or structural similarity with MGD:Birc6; MGI:MGI:1276108 <newline> sperm individualization ; GO:0007291 | non-traceable author statement <newline> programmed cell death ; GO:0012501 | inferred from genetic interaction with grim AND inferred from genetic interaction with rpr <newline> spermatid development ; GO:0007286 | inferred from mutant phe…
AAEL012462	conserved hypothetical protein [Source:VB External Description;Acc:AAEL012462]	FBgn0085430	-
AAEL012463	conserved hypothetical protein [Source:VB External Description;Acc:AAEL012463]	no homolog
AAEL012464	alanine-glyoxylate aminotransferase [Source:VB External Description;Acc:AAEL012464]	FBgn0036381	arginine catabolic process to glutamate ; GO:0019544 | inferred from sequence or structural similarity with UniProtKB:Q940M2 <newline> response to nicotine ; GO:0035094 | inferred from expression pattern
AAEL012480	sodium/calcium exchanger [Source:VB External Description;Acc:AAEL012480]	no homolog
AAEL012514	translation initiation factor 2b, delta subunit [Source:VB External Description;Acc:AAEL012514]	FBgn0034858	translational initiation ; GO:0006413 | inferred from sequence or structural similarity <newline> translational initiation ; GO:0006413 | inferred from sequence or structural similarity with UniProtKB:Q63186 <newline> translational initiation ; GO:0006413 | inferred from sequence or structural similarity with SGD_LOCUS:GCD2; SGD:S000003315 <newline> neurogenesis ; GO:0022008 | inferred from mutan…
AAEL012516	hypothetical protein [Source:VB External Description;Acc:AAEL012516]	no homolog
AAEL012536	hypothetical protein [Source:VB External Description;Acc:AAEL012536]	FBgn0052397	0
AAEL012583	tuberin [Source:VB External Description;Acc:AAEL012583]	FBgn0039466	regulation of small GTPase mediated signal transduction ; GO:0051056 | inferred from electronic annotation with InterPro:IPR000331
AAEL012585	60S ribosomal protein L7 [Source:VB External Description;Acc:AAEL012585]	FBgn0005593	translation ; GO:0006412 | inferred from sequence or structural similarity with UniProtKB:P05426 <newline> translation ; GO:0006412 | non-traceable author statement <newline> mitotic spindle elongation ; GO:0000022 | inferred from mutant phenotype <newline> mitotic spindle organization ; GO:0007052 | inferred from mutant phenotype <newline> centrosome duplication ; GO:0051298 | inferred from muta…
AAEL012604	hypothetical protein [Source:VB External Description;Acc:AAEL012604]	no homolog
AAEL012606	islet cell autoantigen [Source:VB External Description;Acc:AAEL012606]	FBgn0037050	-
AAEL012607	fetal alzheimer antigen, falz [Source:VB External Description;Acc:AAEL012607]	FBgn0000541	nucleosome mobilization ; GO:0042766 | inferred from direct assay <newline> nucleosome assembly ; GO:0006334 | non-traceable author statement <newline> chromatin remodeling ; GO:0006338 | inferred from mutant phenotype <newline> hemopoiesis ; GO:0030097 | inferred from mutant phenotype <newline> nucleosome mobilization ; GO:0042766 | traceable author statement <newline> ecdysone receptor-mediated…
AAEL012620	hypothetical protein [Source:VB External Description;Acc:AAEL012620]	no homolog
AAEL012669	DNA polymerase delta small subunit [Source:VB External Description;Acc:AAEL012669]	FBgn0027903	DNA replication ; GO:0006260 | non-traceable author statement <newline> mitotic spindle organization ; GO:0007052 | inferred from mutant phenotype <newline> response to DNA damage stimulus ; GO:0006974 | inferred from mutant phenotype <newline> DNA replication ; GO:0006260 | inferred from electronic annotation with InterPro:IPR007185
AAEL012674	d-amino acid oxidase [Source:VB External Description;Acc:AAEL012674]	FBgn0033543	oxidation-reduction process ; GO:0055114 | inferred from electronic annotation with InterPro:IPR006076, InterPro:IPR006181, InterPro:IPR023209
AAEL012677	conserved hypothetical protein [Source:VB External Description;Acc:AAEL012677]	no homolog
AAEL012692	sigma DNA polymerase, putative [Source:VB External Description;Acc:AAEL012692]	FBgn0030049	sister chromatid cohesion ; GO:0007062 | non-traceable author statement <newline> ncRNA polyadenylation involved in polyadenylation-dependent ncRNA catabolic process ; GO:0043630 | inferred from mutant phenotype
AAEL012694	juvenile hormone-inducible protein, putative [Source:VB External Description;Acc:AAEL012694]	no homolog
AAEL012698	ATP-binding cassette sub-family A member 3, putative [Source:VB External Description;Acc:AAEL012698]	FBgn0031170	-
AAEL012699	hypothetical protein [Source:VB External Description;Acc:AAEL012699]	FBgn0035126	0
AAEL012700	ATP-binding cassette sub-family A member 3, putative [Source:VB External Description;Acc:AAEL012700]	FBgn0031170	-
AAEL012702	ATP-binding cassette sub-family A member 3, putative [Source:VB External Description;Acc:AAEL012702]	FBgn0031170	-
AAEL012707	conserved hypothetical protein [Source:VB External Description;Acc:AAEL012707]	FBgn0052479	ubiquitin-dependent protein catabolic process ; GO:0006511 | inferred from electronic annotation with InterPro:IPR001394, InterPro:IPR018200
AAEL012709	conserved hypothetical protein [Source:VB External Description;Acc:AAEL012709]	FBgn0031119	-
AAEL012712	Clip-domain serine protease, family C. [Source:VB External Description;Acc:AAEL012712]	FBgn0030926	positive regulation of antifungal peptide biosynthetic process ; GO:0006967 | inferred from mutant phenotype <newline> proteolysis ; GO:0006508 | non-traceable author statement <newline> proteolysis ; GO:0006508 | traceable author statement <newline> regulation of Toll signaling pathway ; GO:0008592 | traceable author statement <newline> defense response to fungus ; GO:0050832 | traceable author …
AAEL012714	hypothetical protein [Source:VB External Description;Acc:AAEL012714]	no homolog
AAEL012719	cdp-diacylglycerol--glycerol-3-phosphate 3-phosphatidyltransferase [Source:VB External Description;Acc:AAEL012719]	FBgn0039360	phospholipid biosynthetic process ; GO:0008654 | non-traceable author statement <newline> mitochondrial membrane organization ; GO:0007006 | inferred from direct assay <newline> ATP biosynthetic process ; GO:0006754 | inferred from direct assay <newline> phospholipid biosynthetic process ; GO:0008654 | inferred from electronic annotation with InterPro:IPR000462
AAEL012725	conserved hypothetical protein [Source:VB External Description;Acc:AAEL012725]	FBgn0030054	nucleosome assembly ; GO:0006334 | non-traceable author statement
AAEL012731	Adenylate kinase 2, mitochondrial (AK 2)(EC 2.7.4.3)(ATP-AMP transphosphorylase 2) [Source:VB External Description;Acc:AAEL012731]	FBgn0022708	ADP biosynthetic process ; GO:0006172 | inferred from sequence or structural similarity with UniProtKB:P54819 <newline> neurogenesis ; GO:0022008 | inferred from mutant phenotype <newline> nucleotide phosphorylation ; GO:0046939 | inferred from electronic annotation with InterPro:IPR006259
AAEL012741	conserved hypothetical protein [Source:VB External Description;Acc:AAEL012741]	FBgn0038815	cellular process ; GO:0009987 | inferred from mutant phenotype <newline> neurogenesis ; GO:0022008 | inferred from mutant phenotype
AAEL012778	protease m1 zinc metalloprotease [Source:VB External Description;Acc:AAEL012778]	no homolog
AAEL012794	conserved hypothetical protein [Source:VB External Description;Acc:AAEL012794]	FBgn0034253	-
AAEL012836	cytochrome B561 [Source:VB External Description;Acc:AAEL012836]	FBgn0036710	phagocytosis, engulfment ; GO:0006911 | inferred from mutant phenotype
AAEL012840	stathmin [Source:VB External Description;Acc:AAEL012840]	FBgn0051641	microtubule-based process ; GO:0007017 | inferred from sequence or structural similarity <newline> germ cell migration ; GO:0008354 | inferred from mutant phenotype <newline> nervous system development ; GO:0007399 | inferred from mutant phenotype <newline> microtubule-based process ; GO:0007017 | inferred from sequence or structural similarity with UniProtKB:P13668 <newline> intracellular signal…
AAEL012865	conserved hypothetical protein [Source:VB External Description;Acc:AAEL012865]	FBgn0035370	biological_process ; GO:0008150 | no biological data available
AAEL012905	conserved hypothetical protein [Source:VB External Description;Acc:AAEL012905]	no homolog
AAEL012910	hypothetical protein [Source:VB External Description;Acc:AAEL012910]	no homolog
AAEL012912	conserved hypothetical protein [Source:VB External Description;Acc:AAEL012912]	FBgn0033995	-
AAEL012946	conserved hypothetical protein [Source:VB External Description;Acc:AAEL012946]	FBgn0034095	-
AAEL012951	transformation/transcription domain-associated protein [Source:VB External Description;Acc:AAEL012951]	FBgn0053554	cytokinesis ; GO:0000910 | inferred from mutant phenotype <newline> phagocytosis, engulfment ; GO:0006911 | inferred from mutant phenotype <newline> positive regulation of Notch signaling pathway ; GO:0045747 | inferred from genetic interaction with N inferred from genetic interaction with mam <newline> wing disc pattern formation ; GO:0035222 | inferred from genetic interaction with N inferred f…
AAEL012960	importin alpha [Source:VB External Description;Acc:AAEL012960]	FBgn0011823	lymph gland development ; GO:0048542 | inferred from mutant phenotype <newline> cytoplasmic transport ; GO:0016482 | inferred from mutant phenotype <newline> cytoplasmic transport, nurse cell to oocyte ; GO:0007303 | non-traceable author statement <newline> protein import into nucleus ; GO:0006606 | non-traceable author statement <newline> sperm individualization ; GO:0007291 | inferred from muta…
AAEL012966	hypothetical protein [Source:VB External Description;Acc:AAEL012966]	no homolog
AAEL012968	hypothetical protein [Source:VB External Description;Acc:AAEL012968]	FBgn0051556	proteolysis ; GO:0006508 | inferred from electronic annotation with InterPro:IPR000209
AAEL012983	conserved hypothetical protein [Source:VB External Description;Acc:AAEL012983]	FBgn0015721	sensory perception of smell ; GO:0007608 | non-traceable author statement
AAEL012992	conserved hypothetical protein [Source:VB External Description;Acc:AAEL012992]	FBgn0054001	biological_process ; GO:0008150 | no biological data available
AAEL013016	regulator of sex-limitation [Source:VB External Description;Acc:AAEL013016]	no homolog
AAEL013022	zinc finger protein [Source:VB External Description;Acc:AAEL013022]	no homolog
AAEL013023	hypothetical protein [Source:VB External Description;Acc:AAEL013023]	FBgn0031257	-
AAEL013030	hypothetical protein [Source:VB External Description;Acc:AAEL013030]	FBgn0036617	-
AAEL013031	conserved hypothetical protein [Source:VB External Description;Acc:AAEL013031]	FBgn0036617	-
AAEL013042	conserved hypothetical protein [Source:VB External Description;Acc:AAEL013042]	no homolog
AAEL013079	conserved hypothetical protein [Source:VB External Description;Acc:AAEL013079]	FBgn0039590	biological_process ; GO:0008150 | no biological data available
AAEL013084	conserved hypothetical protein [Source:VB External Description;Acc:AAEL013084]	FBgn0038909	-
AAEL013086	hypothetical protein [Source:VB External Description;Acc:AAEL013086]	no homolog
AAEL013134	DNA-directed RNA polymerase I largest subunit [Source:VB External Description;Acc:AAEL013134]	FBgn0019938	transcription from RNA polymerase I promoter ; GO:0006360 | inferred from sequence or structural similarity with UniProtKB:O54889 <newline> transcription from RNA polymerase I promoter ; GO:0006360 | non-traceable author statement
AAEL013139	GTPase_rho [Source:VB External Description;Acc:AAEL013139]	FBgn0014020	gastrulation involving germ band extension ; GO:0010004 | inferred from mutant phenotype <newline> germ-band extension ; GO:0007377 | inferred from mutant phenotype <newline> posterior midgut invagination ; GO:0007374 | inferred from mutant phenotype <newline> ventral furrow formation ; GO:0007370 | inferred from mutant phenotype <newline> JNK cascade ; GO:0007254 | non-traceable author statement…
AAEL013182	ATP-dependent RNA helicase [Source:VB External Description;Acc:AAEL013182]	FBgn0030246	-
AAEL013194	conserved hypothetical protein [Source:VB External Description;Acc:AAEL013194]	FBgn0038358	cilium assembly ; GO:0042384 | inferred from sequence model
AAEL013196	AaGr23 [Source:VB External Description;Acc:AAEL013196]	no homolog
AAEL013254	hypothetical protein [Source:VB External Description;Acc:AAEL013254]	FBgn0032671	biological_process ; GO:0008150 | no biological data available
AAEL013260	alpha methylacyl-coa racemase [Source:VB External Description;Acc:AAEL013260]	FBgn0032881	metabolic process ; GO:0008152 | inferred from electronic annotation with InterPro:IPR003673
AAEL013292	hypothetical protein [Source:VB External Description;Acc:AAEL013292]	FBgn0039044	regulation of organ growth ; GO:0046620 | inferred from mutant phenotype <newline> regulation of cell proliferation ; GO:0042127 | inferred from mutant phenotype <newline> DNA damage response, signal transduction by p53 class mediator ; GO:0030330 | traceable author statement <newline> DNA damage response, signal transduction resulting in induction of apoptosis ; GO:0008630 | traceable author sta…
AAEL013296	conserved hypothetical protein [Source:VB External Description;Acc:AAEL013296]	FBgn0037304	-
AAEL013312	dual-specificity protein phosphatase, putative [Source:VB External Description;Acc:AAEL013312]	FBgn0031044	protein dephosphorylation ; GO:0006470 | non-traceable author statement <newline> negative regulation of JUN kinase activity ; GO:0043508 | inferred from mutant phenotype <newline> protein dephosphorylation ; GO:0006470 | inferred from electronic annotation with InterPro:IPR000340, InterPro:IPR016278, InterPro:IPR020422
AAEL013328	soluble guanylate cyclase gcy [Source:VB External Description;Acc:AAEL013328]	FBgn0038295	cGMP biosynthetic process ; GO:0006182 | inferred by curator from GO:0004383 <newline> response to hypoxia ; GO:0001666 | inferred from mutant phenotype <newline> cGMP biosynthetic process ; GO:0006182 | inferred from direct assay <newline> intracellular signal transduction ; GO:0035556 | inferred from electronic annotation with InterPro:IPR001054, InterPro:IPR018297
AAEL013335	conserved hypothetical protein [Source:VB External Description;Acc:AAEL013335]	FBgn0037536	-
AAEL013367	conserved hypothetical protein [Source:VB External Description;Acc:AAEL013367]	FBgn0051973	chitin metabolic process ; GO:0006030 | inferred from electronic annotation with InterPro:IPR002557
AAEL013409	down syndrome cell adhesion molecule [Source:VB External Description;Acc:AAEL013409]	FBgn0052387	0
AAEL013415	alpha-tropomyosin 5a, putative [Source:VB External Description;Acc:AAEL013415]	FBgn0038909	-
AAEL013438	LIM domain-binding protein 3, putative [Source:VB External Description;Acc:AAEL013438]	FBgn0083919	muscle structure development ; GO:0061061 | inferred from mutant phenotype
AAEL013450	conserved hypothetical protein [Source:VB External Description;Acc:AAEL013450]	FBgn0033886	proteasome assembly ; GO:0043248 | inferred from sequence or structural similarity with UniProtKB:Q16186 <newline> lateral inhibition ; GO:0046331 | inferred from mutant phenotype
AAEL013457	RNA polymerase small Zn-binding subunit, putative [Source:VB External Description;Acc:AAEL013457]	FBgn0085215	0
AAEL013466	ankyrin 2,3/unc44 [Source:VB External Description;Acc:AAEL013466]	no homolog
AAEL013478	conserved hypothetical protein [Source:VB External Description;Acc:AAEL013478]	FBgn0033899	-
AAEL013496	Prophenoloxidase [Source:VB External Description;Acc:AAEL013496]	FBgn0000165	0
AAEL013600	integrin alpha-ps [Source:VB External Description;Acc:AAEL013600]	FBgn0001250	cell adhesion ; GO:0007155 | inferred from direct assay <newline> imaginal disc-derived wing morphogenesis ; GO:0007476 | inferred from expression pattern AND inferred from mutant phenotype <newline> cell migration ; GO:0016477 | traceable author statement <newline> cell-cell adhesion ; GO:0016337 | traceable author statement <newline> midgut development ; GO:0007494 | traceable author statement …
AAEL013609	Stromal interaction molecule, putative [Source:VB External Description;Acc:AAEL013609]	FBgn0045073	cell adhesion ; GO:0007155 | non-traceable author statement <newline> positive regulation of calcium ion transport via store-operated calcium channel activity ; GO:0032236 | inferred from mutant phenotype <newline> activation of store-operated calcium channel activity ; GO:0032237 | inferred from mutant phenotype <newline> positive regulation of NFAT protein import into nucleus ; GO:0051533 | inf…
AAEL013685	WD-repeat protein [Source:VB External Description;Acc:AAEL013685]	FBgn0022288	-
AAEL013690	DNA mismatch repair protein pms2 [Source:VB External Description;Acc:AAEL013690]	FBgn0011660	mismatch repair ; GO:0006298 | inferred from sequence or structural similarity <newline> mismatch repair ; GO:0006298 | inferred from sequence or structural similarity with MGD:Pms2; MGI:MGI:104288
AAEL013727	conserved hypothetical protein [Source:VB External Description;Acc:AAEL013727]	FBgn0033960	biological_process ; GO:0008150 | no biological data available
AAEL013729	myotonin-protein kinase [Source:VB External Description;Acc:AAEL013729]	FBgn0023081	actin polymerization or depolymerization ; GO:0008154 | inferred from mutant phenotype <newline> regulation of actin polymerization or depolymerization ; GO:0008064 | non-traceable author statement <newline> protein phosphorylation ; GO:0006468 | inferred from sequence or structural similarity <newline> protein phosphorylation ; GO:0006468 | non-traceable author statement <newline> synaptic targe…
AAEL013752	rfx5 [Source:VB External Description;Acc:AAEL013752]	FBgn0037445	regulation of transcription, DNA-dependent ; GO:0006355 | inferred from electronic annotation with InterPro:IPR003150
AAEL013770	zinc finger protein [Source:VB External Description;Acc:AAEL013770]	FBgn0035625	regulation of tube architecture, open tracheal system ; GO:0035152 | inferred from mutant phenotype <newline> negative regulation of transcription from RNA polymerase II promoter ; GO:0000122 | inferred from direct assay <newline> cellular response to ecdysone ; GO:0071390 | inferred from expression pattern
AAEL013797	conserved hypothetical protein [Source:VB External Description;Acc:AAEL013797]	FBgn0031955	microtubule-based movement ; GO:0007018 | inferred from electronic annotation with InterPro:IPR001752
AAEL013824	calcium/calmodulin dependent protein kinase ii [Source:VB External Description;Acc:AAEL013824]	FBgn0004624	male courtship behavior ; GO:0008049 | inferred from mutant phenotype <newline> learning or memory ; GO:0007611 | inferred from mutant phenotype <newline> synaptic transmission ; GO:0007268 | inferred from mutant phenotype <newline> protein phosphorylation ; GO:0006468 | non-traceable author statement <newline> regulation of filopodium assembly ; GO:0051489 | inferred from mutant phenotype <newli…
AAEL013831	pyrroline-5-carboxylate dehydrogenase [Source:VB External Description;Acc:AAEL013831]	FBgn0037138	proline metabolic process ; GO:0006560 | inferred from sequence or structural similarity with UniProtKB:P30038 <newline> proline metabolic process ; GO:0006560 | inferred from mutant phenotype <newline> mitochondrion organization ; GO:0007005 | inferred from mutant phenotype <newline> oxidation-reduction process ; GO:0055114 | inferred from electronic annotation with InterPro:IPR005931, InterPro:…
AAEL013833	ATP-binding cassette transporter [Source:VB External Description;Acc:AAEL013833]	no homolog
AAEL013839	hypothetical protein [Source:VB External Description;Acc:AAEL013839]	no homolog
AAEL013840	conserved hypothetical protein [Source:VB External Description;Acc:AAEL013840]	FBgn0030964	border follicle cell migration ; GO:0007298 | inferred from mutant phenotype <newline> cell projection assembly ; GO:0030031 | inferred from mutant phenotype <newline> border follicle cell migration ; GO:0007298 | inferred from genetic interaction with tai AND inferred from mutant phenotype <newline> border follicle cell migration ; GO:0007298 | traceable author statement <newline> hemocyte migra…
AAEL013879	conserved hypothetical protein [Source:VB External Description;Acc:AAEL013879]	FBgn0031997	biological_process ; GO:0008150 | no biological data available
AAEL013880	MSF1 protein, putative [Source:VB External Description;Acc:AAEL013880]	FBgn0029161	larval behavior ; GO:0030537 | inferred from mutant phenotype <newline> larval locomotory behavior ; GO:0008345 | inferred from mutant phenotype <newline> spermatogenesis ; GO:0007283 | inferred from mutant phenotype <newline> peristalsis ; GO:0030432 | inferred from mutant phenotype
AAEL013920	disheveled associated activator of morphogenesis [Source:VB External Description;Acc:AAEL013920]	FBgn0025641	regulation of filopodium assembly ; GO:0051489 | inferred from direct assay <newline> regulation of axonogenesis ; GO:0050770 | inferred from direct assay <newline> actin cytoskeleton organization ; GO:0030036 | non-traceable author statement <newline> cuticle pattern formation ; GO:0035017 | non-traceable author statement <newline> open tracheal system development ; GO:0007424 | inferred from mu…
AAEL013971	conserved hypothetical protein [Source:VB External Description;Acc:AAEL013971]	FBgn0050471	-
AAEL013978	step ii splicing factor slu7 [Source:VB External Description;Acc:AAEL013978]	FBgn0039626	nuclear mRNA splicing, via spliceosome ; GO:0000398 | inferred from sequence or structural similarity with EMBL:AF101074; protein_id:AAD13774.1 <newline> nuclear mRNA splicing, via spliceosome ; GO:0000398 | inferred from sequence or structural similarity with NCBI_NP:006416 AND inferred from sequence or structural similarity with SGD_LOCUS:SLU7; SGD:S0002495 <newline> mitotic spindle organizatio…
AAEL014007	conserved hypothetical protein [Source:VB External Description;Acc:AAEL014007]	no homolog
AAEL014010	pickpocket [Source:VB External Description;Acc:AAEL014010]	FBgn0030844	inter-male aggressive behavior ; GO:0002121 | inferred from mutant phenotype <newline> sodium ion transport ; GO:0006814 | inferred from electronic annotation with InterPro:IPR001873
AAEL014021	Mediator of RNA polymerase II transcription subunit 23 (Mediator complex subunit 23) [Source:VB External Description;Acc:AAEL014021]	FBgn0034795	transcription initiation from RNA polymerase II promoter ; GO:0006367 | inferred from sequence or structural similarity <newline> transcription from RNA polymerase II promoter ; GO:0006366 | inferred from sequence or structural similarity with EMBL:AF105332; protein_id:AAD31729.1
AAEL014030	conserved hypothetical protein [Source:VB External Description;Acc:AAEL014030]	FBgn0036621	-
AAEL014057	conserved hypothetical protein [Source:VB External Description;Acc:AAEL014057]	FBgn0027866	-
AAEL014086	conserved hypothetical protein [Source:VB External Description;Acc:AAEL014086]	no homolog
AAEL014091	Copper-Zinc(Cu-Zn) Superoxide Dismutase. [Source:VB External Description;Acc:AAEL014091]	FBgn0039386	oxidation-reduction process ; GO:0055114 | inferred from electronic annotation with InterPro:IPR001424, InterPro:IPR024134 <newline> superoxide metabolic process ; GO:0006801 | inferred from electronic annotation with InterPro:IPR001424, InterPro:IPR024134
AAEL014100	conserved hypothetical protein [Source:VB External Description;Acc:AAEL014100]	FBgn0032186	0
AAEL014125	nk homeobox protein [Source:VB External Description;Acc:AAEL014125]	FBgn0085448	0
AAEL014132	conserved hypothetical protein [Source:VB External Description;Acc:AAEL014132]	FBgn0042103	-
AAEL014144	rapsynoid [Source:VB External Description;Acc:AAEL014144]	FBgn0035898	0
AAEL014147	conserved hypothetical protein [Source:VB External Description;Acc:AAEL014147]	FBgn0035691	neurogenesis ; GO:0022008 | inferred from mutant phenotype
AAEL014176	cornichon [Source:VB External Description;Acc:AAEL014176]	FBgn0027595	0
AAEL014181	hypothetical protein [Source:VB External Description;Acc:AAEL014181]	FBgn0032673	protein dephosphorylation ; GO:0006470 | non-traceable author statement <newline> protein dephosphorylation ; GO:0006470 | inferred from sequence or structural similarity with UniProtKB:Q15262
AAEL014202	WD-repeat protein [Source:VB External Description;Acc:AAEL014202]	FBgn0036456	0
AAEL014217	nicotinate phosphoribosyltransferase [Source:VB External Description;Acc:AAEL014217]	FBgn0031589	NAD biosynthetic process ; GO:0009435 | inferred from electronic annotation with InterPro:IPR002638, InterPro:IPR015977 <newline> nicotinate nucleotide salvage ; GO:0019358 | inferred from electronic annotation with InterPro:IPR006405
AAEL014221	hypothetical protein [Source:VB External Description;Acc:AAEL014221]	no homolog
AAEL014224	GPCR Octopamine/Tyramine Family [Source:VB External Description;Acc:AAEL014224]	FBgn0024944	ovulation ; GO:0030728 | inferred from mutant phenotype <newline> G-protein signaling, coupled to cAMP nucleotide second messenger ; GO:0007188 | NOT inferred from direct assay <newline> elevation of cytosolic calcium ion concentration involved in G-protein signaling coupled to IP3 second messenger ; GO:0051482 | inferred from direct assay <newline> octopamine or tyramine signaling pathway ; GO:0…
AAEL014258	monocarboxylate transporter [Source:VB External Description;Acc:AAEL014258]	FBgn0033657	transmembrane transport ; GO:0055085 | inferred from electronic annotation with InterPro:IPR011701
AAEL014260	hypothetical protein [Source:VB External Description;Acc:AAEL014260]	no homolog
AAEL014267	conserved hypothetical protein [Source:VB External Description;Acc:AAEL014267]	FBgn0039540	0
AAEL014270	conserved hypothetical protein [Source:VB External Description;Acc:AAEL014270]	FBgn0032983	0
AAEL014274	conserved hypothetical protein [Source:VB External Description;Acc:AAEL014274]	no homolog
AAEL014331	protein phosphatase 2c [Source:VB External Description;Acc:AAEL014331]	FBgn0031194	protein dephosphorylation ; GO:0006470 | non-traceable author statement <newline> protein dephosphorylation ; GO:0006470 | inferred from electronic annotation with InterPro:IPR000222
AAEL014336	conserved hypothetical protein [Source:VB External Description;Acc:AAEL014336]	no homolog
AAEL014341	metallocarboxypeptidase, putative [Source:VB External Description;Acc:AAEL014341]	no homolog
AAEL014342	hypothetical protein [Source:VB External Description;Acc:AAEL014342]	no homolog
AAEL014359	conserved hypothetical protein [Source:VB External Description;Acc:AAEL014359]	FBgn0035481	-
AAEL014368	sap18 [Source:VB External Description;Acc:AAEL014368]	FBgn0024491	negative regulation of transcription, DNA-dependent ; GO:0045892 | inferred from direct assay <newline> negative regulation of transcription from RNA polymerase II promoter ; GO:0000122 | non-traceable author statement <newline> chromatin silencing ; GO:0006342 | inferred from genetic interaction with Kr <newline> nuclear mRNA splicing, via spliceosome ; GO:0000398 | inferred by curator from GO:0…
AAEL014369	conserved hypothetical protein [Source:VB External Description;Acc:AAEL014369]	FBgn0038405	-
AAEL014370	hypothetical protein [Source:VB External Description;Acc:AAEL014370]	no homolog
AAEL014376	hypothetical protein [Source:VB External Description;Acc:AAEL014376]	FBgn0036036	neurogenesis ; GO:0022008 | inferred from mutant phenotype
AAEL014377	conserved hypothetical protein [Source:VB External Description;Acc:AAEL014377]	FBgn0086349	0
AAEL014398	conserved hypothetical protein [Source:VB External Description;Acc:AAEL014398]	no homolog
AAEL014405	predicted protein [Source:VB External Description;Acc:AAEL014405]	no homolog
AAEL014407	B-cell lymphoma/leukaemia 11A extra long form, putative [Source:VB External Description;Acc:AAEL014407]	no homolog
AAEL014411	cytochrome P450 [Source:VB External Description;Acc:AAEL014411]	FBgn0038095	insecticide metabolic process ; GO:0017143 | non-traceable author statement <newline> oxidation-reduction process ; GO:0055114 | inferred from electronic annotation with InterPro:IPR001128, InterPro:IPR002401, InterPro:IPR017972
AAEL014417	hypothetical protein [Source:VB External Description;Acc:AAEL014417]	no homolog
AAEL014419	conserved hypothetical protein [Source:VB External Description;Acc:AAEL014419]	FBgn0033597	-
AAEL014433	conserved hypothetical protein [Source:VB External Description;Acc:AAEL014433]	FBgn0027527	biological_process ; GO:0008150 | no biological data available
AAEL014485	hypothetical protein [Source:VB External Description;Acc:AAEL014485]	FBgn0035126	0
AAEL014503	conserved hypothetical protein [Source:VB External Description;Acc:AAEL014503]	FBgn0031078	SMAD protein import into nucleus ; GO:0007184 | inferred from mutant phenotype <newline> neurogenesis ; GO:0022008 | inferred from mutant phenotype <newline> centrosome organization ; GO:0051297 | inferred from mutant phenotype
AAEL014529	conserved hypothetical protein [Source:VB External Description;Acc:AAEL014529]	FBgn0039110	negative regulation of Wnt receptor signaling pathway ; GO:0030178 | inferred from direct assay <newline> nuclear export ; GO:0051168 | inferred from mutant phenotype
AAEL014533	conserved hypothetical protein [Source:VB External Description;Acc:AAEL014533]	FBgn0034113	-
AAEL014535	conserved hypothetical protein [Source:VB External Description;Acc:AAEL014535]	FBgn0035059	intracellular signal transduction ; GO:0035556 | inferred from electronic annotation with InterPro:IPR001496
AAEL014536	embryonic ectoderm development protein [Source:VB External Description;Acc:AAEL014536]	FBgn0032391	histone H3-K27 methylation ; GO:0070734 | inferred from genetic interaction with esc
AAEL014542	hypothetical protein [Source:VB External Description;Acc:AAEL014542]	no homolog
AAEL014550	homeobox protein pknox1 [Source:VB External Description;Acc:AAEL014550]	no homolog
AAEL014558	conserved hypothetical protein [Source:VB External Description;Acc:AAEL014558]	FBgn0034304	neurogenesis ; GO:0022008 | inferred from mutant phenotype
AAEL014573	conserved hypothetical protein [Source:VB External Description;Acc:AAEL014573]	FBgn0030850	biological_process ; GO:0008150 | no biological data available
AAEL014574	hypothetical protein [Source:VB External Description;Acc:AAEL014574]	FBgn0029914	-
AAEL014607	cytochrome P450 [Source:VB External Description;Acc:AAEL014607]	no homolog
AAEL014608	cytochrome P450 [Source:VB External Description;Acc:AAEL014608]	no homolog
AAEL014613	cytochrome P450 [Source:VB External Description;Acc:AAEL014613]	no homolog
AAEL014637	inositol 1,4,5-trisphosphate receptor [Source:VB External Description;Acc:AAEL014637]	FBgn0010051	flight behavior ; GO:0007629 | inferred from mutant phenotype <newline> molting cycle, chitin-based cuticle ; GO:0007591 | inferred from genetic interaction with rut <newline> response to oxidative stress ; GO:0006979 | inferred from mutant phenotype <newline> mushroom body development ; GO:0016319 | inferred from mutant phenotype <newline> nuclear division ; GO:0000280 | inferred from direct ass…
AAEL014656	conserved hypothetical protein [Source:VB External Description;Acc:AAEL014656]	FBgn0030725	-
AAEL014661	conserved hypothetical protein [Source:VB External Description;Acc:AAEL014661]	no homolog
AAEL014679	conserved hypothetical protein [Source:VB External Description;Acc:AAEL014679]	FBgn0024973	-
AAEL014683	cramped protein [Source:VB External Description;Acc:AAEL014683]	FBgn0000376	segment specification ; GO:0007379 | inferred from mutant phenotype <newline> DNA replication ; GO:0006260 | non-traceable author statement <newline> regulation of transcription, DNA-dependent ; GO:0006355 | non-traceable author statement
AAEL014706	LL5 beta protein, putative [Source:VB External Description;Acc:AAEL014706]	FBgn0029688	cellularization ; GO:0007349 | inferred from mutant phenotype <newline> establishment of Golgi localization ; GO:0051683 | inferred from mutant phenotype <newline> cellularization ; GO:0007349 | non-traceable author statement <newline> cellularization ; GO:0007349 | traceable author statement <newline> negative regulation of dendrite morphogenesis ; GO:0050774 | inferred from mutant phenotype
AAEL014720	hypothetical protein [Source:VB External Description;Acc:AAEL014720]	FBgn0086362	chaeta morphogenesis ; GO:0008407 | inferred from mutant phenotype <newline> oocyte axis specification ; GO:0007309 | inferred from mutant phenotype <newline> oocyte microtubule cytoskeleton organization ; GO:0016325 | inferred from direct assay <newline> regulation of cytoskeleton organization ; GO:0051493 | inferred from physical interaction with ik2
AAEL014734	hypothetical protein [Source:VB External Description;Acc:AAEL014734]	FBgn0025687	regulation of histone methylation ; GO:0031060 | inferred from direct assay <newline> histone arginine methylation ; GO:0034969 | inferred from direct assay <newline> oxidation-reduction process ; GO:0055114 | inferred from electronic annotation with InterPro:IPR005097
AAEL014744	conserved hypothetical protein [Source:VB External Description;Acc:AAEL014744]	FBgn0034314	defense response ; GO:0006952 | inferred from sequence or structural similarity with EMBL:AJ010317; protein_id:CAA09084.1 <newline> signal transduction ; GO:0007165 | inferred from sequence or structural similarity with EMBL:AJ010317; protein_id:CAA09084.1 <newline> chromosome organization ; GO:0051276 | non-traceable author statement <newline> regulation of mitotic cell cycle ; GO:0007346 | infe…
AAEL014750	pyruvate dehydrogenase [Source:VB External Description;Acc:AAEL014750]	FBgn0029958	protein dephosphorylation ; GO:0006470 | non-traceable author statement <newline> protein dephosphorylation ; GO:0006470 | inferred from sequence or structural similarity with UniProtKB:Q9P0J1 <newline> pyruvate metabolic process ; GO:0006090 | inferred from sequence or structural similarity with UniProtKB:Q9P0J1
AAEL014752	conserved hypothetical protein [Source:VB External Description;Acc:AAEL014752]	FBgn0027553	negative regulation of transcription from RNA polymerase II promoter during mitosis ; GO:0007070 | inferred from sequence or structural similarity with UniProtKB:P92204 <newline> negative regulation of transcription elongation from RNA polymerase II promoter ; GO:0034244 | inferred from direct assay
AAEL014768	glutamate synthase [Source:VB External Description;Acc:AAEL014768]	FBgn0036663	oxidation-reduction process ; GO:0055114 | inferred from electronic annotation with InterPro:IPR001327, InterPro:IPR002489, InterPro:IPR002932, InterPro:IPR006005, InterPro:IPR006982, InterPro:IPR012220, InterPro:IPR012285, InterPro:IPR023753 <newline> glutamate biosynthetic process ; GO:0006537 | inferred from electronic annotation with InterPro:IPR002932, InterPro:IPR006005, InterPro:IPR012220
AAEL014814	conserved hypothetical protein [Source:VB External Description;Acc:AAEL014814]	no homolog
AAEL014815	vacuolar protein sorting-associated protein (vps13) [Source:VB External Description;Acc:AAEL014815]	FBgn0039727	-
AAEL014816	hypothetical protein [Source:VB External Description;Acc:AAEL014816]	FBgn0038476	nucleus organization ; GO:0006997 | inferred from mutant phenotype <newline> morphogenesis of embryonic epithelium ; GO:0016331 | inferred from mutant phenotype <newline> cellularization ; GO:0007349 | inferred from mutant phenotype
AAEL014819	conserved hypothetical protein [Source:VB External Description;Acc:AAEL014819]	FBgn0029838	biological_process ; GO:0008150 | no biological data available
AAEL014853	otoferlin [Source:VB External Description;Acc:AAEL014853]	FBgn0035935	spermatogenesis ; GO:0007283 | inferred from mutant phenotype <newline> sperm plasma membrane disassembly ; GO:0035045 | inferred from mutant phenotype <newline> chorion-containing eggshell pattern formation ; GO:0030381 | inferred from mutant phenotype <newline> fertilization ; GO:0009566 | inferred from mutant phenotype <newline> embryo development ; GO:0009790 | inferred from mutant phenotype
AAEL014863	glycogenin [Source:VB External Description;Acc:AAEL014863]	no homolog
AAEL014914	conserved hypothetical protein [Source:VB External Description;Acc:AAEL014914]	FBgn0037779	-
AAEL014936	sarcosine dehydrogenase [Source:VB External Description;Acc:AAEL014936]	FBgn0034276	oxidation-reduction process ; GO:0055114 | inferred from electronic annotation with InterPro:IPR006076 <newline> glycine catabolic process ; GO:0006546 | inferred from electronic annotation with InterPro:IPR006222
AAEL014966	hypothetical protein [Source:VB External Description;Acc:AAEL014966]	no homolog
AAEL014983	pupal cuticle protein, putative [Source:VB External Description;Acc:AAEL014983]	FBgn0028871	-
AAEL014998	hypothetical protein [Source:VB External Description;Acc:AAEL014998]	FBgn0035793	-
AAEL015017	islet cell autoantigen [Source:VB External Description;Acc:AAEL015017]	FBgn0037050	-
AAEL015143	glycine rich RNA binding protein, putative [Source:VB External Description;Acc:AAEL015143]	FBgn0005648	mRNA polyadenylation ; GO:0006378 | inferred from sequence or structural similarity <newline> mRNA polyadenylation ; GO:0006378 | inferred from direct assay <newline> mRNA polyadenylation ; GO:0006378 | inferred from mutant phenotype <newline> nuclear-transcribed mRNA poly(A) tail shortening ; GO:0000289 | inferred from mutant phenotype <newline> nuclear mRNA splicing, via spliceosome ; GO:000039…
AAEL015163	cuticle protein, putative [Source:VB External Description;Acc:AAEL015163]	FBgn0035510	-
AAEL015177	citron ser/thr kinase [Source:VB External Description;Acc:AAEL015177]	FBgn0002466	cytokinesis ; GO:0000910 | inferred from mutant phenotype <newline> cytokinesis after mitosis ; GO:0000281 | inferred from mutant phenotype <newline> cytokinesis, completion of separation ; GO:0007109 | inferred from mutant phenotype <newline> protein phosphorylation ; GO:0006468 | non-traceable author statement <newline> cytokinesis, actomyosin contractile ring assembly ; GO:0000915 | inferred f…
AAEL015183	roundabout [Source:VB External Description;Acc:AAEL015183]	FBgn0041097	axon guidance ; GO:0007411 | inferred from mutant phenotype <newline> ventral cord development ; GO:0007419 | inferred from mutant phenotype <newline> neuron recognition ; GO:0008038 | inferred from mutant phenotype <newline> axon guidance ; GO:0007411 | traceable author statement <newline> mushroom body development ; GO:0016319 | inferred from mutant phenotype <newline> central complex developme…
AAEL015199	WD-repeat protein [Source:VB External Description;Acc:AAEL015199]	FBgn0013969	0
AAEL015222	adult cuticle protein, putative [Source:VB External Description;Acc:AAEL015222]	FBgn0036879	-
AAEL015223	adult cuticle protein, putative [Source:VB External Description;Acc:AAEL015223]	FBgn0036879	-
AAEL015235	flotillin-1 [Source:VB External Description;Acc:AAEL015235]	FBgn0024754	biological_process ; GO:0008150 | no biological data available
AAEL015330	hypothetical protein [Source:VB External Description;Acc:AAEL015330]	FBgn0044324	chromatin organization ; GO:0006325 | non-traceable author statement <newline> mitotic spindle organization ; GO:0007052 | inferred from mutant phenotype <newline> chromosome segregation ; GO:0007059 | inferred from mutant phenotype <newline> mitotic anaphase ; GO:0000090 | inferred from mutant phenotype <newline> metaphase plate congression ; GO:0051310 | inferred from mutant phenotype <newline>…
AAEL015331	conserved hypothetical protein [Source:VB External Description;Acc:AAEL015331]	no homolog
AAEL015337	neutral alpha-glucosidase ab precursor (glucosidase ii alpha subunit) (alpha glucosidase 2) [Source:VB External Description;Acc:AAEL015337]	FBgn0027588	carbohydrate metabolic process ; GO:0005975 | inferred from electronic annotation with InterPro:IPR000322, InterPro:IPR011013
AAEL015381	hypothetical protein [Source:VB External Description;Acc:AAEL015381]	no homolog
AAEL015419	conserved hypothetical protein [Source:VB External Description;Acc:AAEL015419]	FBgn0038304	regulation of Rab GTPase activity ; GO:0032313 | inferred from electronic annotation with InterPro:IPR000195
AAEL015480	polycomb protein Scm (Sex comb on midleg protein) [Source:VB External Description;Acc:AAEL015480]	FBgn0003334	gene silencing ; GO:0016458 | inferred from genetic interaction with ph-p AND inferred from mutant phenotype <newline> germarium-derived female germ-line cyst encapsulation ; GO:0030708 | inferred from mutant phenotype <newline> ovarian follicle cell stalk formation ; GO:0030713 | inferred from mutant phenotype <newline> neurogenesis ; GO:0022008 | inferred from mutant phenotype <newline> axonoge…
AAEL015530	conserved hypothetical protein [Source:VB External Description;Acc:AAEL015530]	no homolog
AAEL015531	conserved hypothetical protein [Source:VB External Description;Acc:AAEL015531]	no homolog
AAEL015543	conserved hypothetical protein [Source:VB External Description;Acc:AAEL015543]	no homolog
AAEL015564	conserved hypothetical protein [Source:VB External Description;Acc:AAEL015564]	FBgn0034970	regulation of rhodopsin gene expression ; GO:0007468 | non-traceable author statement <newline> cell proliferation ; GO:0008283 | inferred from mutant phenotype <newline> negative regulation of apoptotic process ; GO:0043066 | inferred from mutant phenotype <newline> morphogenesis of an epithelial sheet ; GO:0002011 | inferred from mutant phenotype <newline> regulation of growth ; GO:0040008 | in…
AAEL015579	conserved hypothetical protein [Source:VB External Description;Acc:AAEL015579]	no homolog
AAEL015580	conserved hypothetical protein [Source:VB External Description;Acc:AAEL015580]	no homolog
AAEL015581	conserved hypothetical protein [Source:VB External Description;Acc:AAEL015581]	no homolog
AAEL015582	conserved hypothetical protein [Source:VB External Description;Acc:AAEL015582]	no homolog
AAEL015589	acyl-coa dehydrogenase [Source:VB External Description;Acc:AAEL015589]	no homolog
AAEL015647	conserved hypothetical protein [Source:VB External Description;Acc:AAEL015647]	FBgn0039879	detection of chemical stimulus ; GO:0009593 | inferred from sequence or structural similarity with Ir92a
AAEL015678	histone H2B [Source:VB External Description;Acc:AAEL015678]	FBgn0053906	chromatin assembly or disassembly ; GO:0006333 | inferred from sequence or structural similarity with UniProtKB:P02283 <newline> nucleosome assembly ; GO:0006334 | inferred from electronic annotation with InterPro:IPR000558
AAEL016980	0	no_info
AAEL016998	odorant receptor [Source:VB External Description;Acc:AAEL016970]	no_info
AAEL017035	0	no_info
AAEL017044	0	no_info
AAEL017054	0	no_info
AAEL017133	0	no_info
AAEL017146	0	no_info
AAEL017153	0	no_info
AAEL017166	0	no_info
AAEL017195	0	no_info
AAEL017207	0	no_info
AAEL017208	0	no_info
AAEL017233	odorant receptor [Source:VB External Description;Acc:AAEL016981]	no_info
AAEL017244	0	no_info
AAEL017267	odorant receptor [Source:VB External Description;Acc:AAEL016983]	no_info
AAEL017272	0	no_info
AAEL017286	0	no_info
AAEL017317	0	no_info
AAEL017334	0	no_info
AAEL017338	0	no_info
AAEL017344	hypothetical protein [Source:VB External Description;Acc:AAEL016989]	no_info
AAEL017357	GPCR Octopamine/Tyramine Family [Source:VB External Description;Acc:AAEL016990]	no_info
AAEL017366	0	no_info
AAEL017381	0	no_info
AAEL017411	GPCR Serotonin Family [Source:VB External Description;Acc:AAEL016993]	no_info
AAEL017420	0	no_info
AAEL017447	0	no_info
AAEL017480	0	no_info
AAEL017498	GPCR Gastrin/Bombesin Family [Source:VB External Description;Acc:AAEL016997]	no_info
AAEL017516	0	no_info
AAEL017531	0	no_info
AAEL017568	odorant receptor - partial [Source:VB External Description;Acc:AAEL017000]	no_info
AAEL017575	0	no_info
