# Supplementary material for: Infection with a Virulent Strain of Wolbachia Disrupts Genome Wide-Patterns of Cytosine Methylation in the Mosquito Aedes aegypti
Source: PLoS One. 2013 Jun 19;8(6):e66482. doi: 10.1371/journal.pone.0066482 (PMC3686743; doi:10.1371/journal.pone.0066482)
Supplement: Table S2 — A. aegypti genes that are only methylated in the presence of wMelPop. (XLSX) [file pone.0066482.s004.xlsx]

## Sheet: Additionally methylated 
Table S2. Additionally methylated A. aegypti genes in the presence of wMelPop
A. aegypti Gene ID	A. aegypti description	D. melanogaster homolog Gene ID	D. melanogaster_biological process	D. melanogaster_cellular component	D. melanogaster_molecular function
AAEL000391	odorant receptor [Source:VB External Description;Acc:AAEL000391]	FBgn0037685	sensory perception of smell ; GO:0007608 | inferred from sequence or structural similarity <newline> sensory perception of smell ; GO:0007608 | inferred from electronic annotation with InterPro:IPR004117	integral to membrane ; GO:0016021 | inferred from sequence or structural similarity <newline> membrane ; GO:0016020 | inferred from electronic annotation with InterPro:IPR004117	olfactory receptor activity ; GO:0004984 | inferred from sequence or structural similarity <newline> olfactory receptor activity ; GO:0004984 | inferred from direct assay <newline> odorant binding ; GO:0005549 | inferred from electronic annotation with InterPro:IPR004117
AAEL000597	cadherin [Source:VB External Description;Acc:AAEL000597]	FBgn0015609	calcium-dependent cell-cell adhesion ; GO:0016339 | inferred from physical interaction with Î±-Cat AND inferred from physical interaction with arm AND inferred from sequence or structural similarity with shg AND inferred from sequence or structural similarity with MGD:Cdh2; MGI:MGI:88355 <newline> homophilic cell adhesion ; GO:0007156 | inferred from direct assay <newline> calcium-dependent cell-…	integral to membrane ; GO:0016021 | inferred from sequence or structural similarity with MGD:Cdh2; MGI:MGI:88355 <newline> cell-cell junction ; GO:0005911 | inferred from direct assay <newline> plasma membrane ; GO:0005886 | inferred from sequence or structural similarity with shg <newline> integral to plasma membrane ; GO:0005887 | inferred from sequence or structural similarity <newline> plasma…	cell adhesion molecule binding ; GO:0050839 | inferred from sequence or structural similarity <newline> receptor activity ; GO:0004872 | inferred from sequence or structural similarity <newline> beta-catenin binding ; GO:0008013 | non-traceable author statement <newline> calcium ion binding ; GO:0005509 | inferred from electronic annotation with InterPro:IPR001881, InterPro:IPR002126, InterPro:IP…
AAEL000923	conserved hypothetical protein [Source:VB External Description;Acc:AAEL000923]	FBgn0030551	nuclear mRNA splicing, via spliceosome ; GO:0000398 | inferred from sequence or structural similarity with EMBL:AC004682	spliceosomal complex ; GO:0005681 | inferred from sequence or structural similarity with EMBL:AC004682	ATP-dependent RNA helicase activity ; GO:0004004 | inferred from sequence or structural similarity with EMBL:AC004682
AAEL001151	n-acetylgalactosaminyltransferase [Source:VB External Description;Acc:AAEL001151]	FBgn0050463	-	-	polypeptide N-acetylgalactosaminyltransferase activity ; GO:0004653 | inferred from sequence or structural similarity with EMBL:D85389; protein_id:BAA12800
AAEL001392	hypothetical protein [Source:VB External Description;Acc:AAEL001392]	no homolog
AAEL001466	conserved hypothetical protein [Source:VB External Description;Acc:AAEL001466]	FBgn0086221
AAEL002862	tensin [Source:VB External Description;Acc:AAEL002862]	FBgn0000244	cytoskeletal anchoring at plasma membrane ; GO:0007016 | inferred from sequence or structural similarity <newline> apposition of dorsal and ventral imaginal disc-derived wing surfaces ; GO:0007475 | inferred from mutant phenotype <newline> imaginal disc-derived wing morphogenesis ; GO:0007476 | inferred from mutant phenotype <newline> imaginal disc-derived wing morphogenesis ; GO:0007476 | non-tr…	focal adhesion ; GO:0005925 | inferred from sequence or structural similarity <newline> focal adhesion ; GO:0005925 | inferred from sequence or structural similarity with UniProtKB:Q04205	actin binding ; GO:0003779 | inferred from sequence or structural similarity <newline> actin binding ; GO:0003779 | inferred from sequence or structural similarity with UniProtKB:Q04205
AAEL002952	hypothetical protein [Source:VB External Description;Acc:AAEL002952]	FBgn0037427	biological_process ; GO:0008150 | no biological data available	integral to plasma membrane ; GO:0005887 | inferred from sequence model	molecular_function ; GO:0003674 | no biological data available
AAEL002965	conserved hypothetical protein [Source:VB External Description;Acc:AAEL002965]	FBgn0037428	biological_process ; GO:0008150 | no biological data available	integral to plasma membrane ; GO:0005887 | inferred from sequence model	molecular_function ; GO:0003674 | no biological data available
AAEL003595	protein serine/threonine kinase, putative [Source:VB External Description;Acc:AAEL003595]	FBgn0030864	protein phosphorylation ; GO:0006468 | inferred from electronic annotation with InterPro:IPR000719, InterPro:IPR008271, InterPro:IPR017442	-	protein serine/threonine kinase activity ; GO:0004674 | inferred from sequence or structural similarity with SGD_LOCUS:CLA4; SGD:S0005242 <newline> ATP binding ; GO:0005524 | inferred from electronic annotation with InterPro:IPR000719, InterPro:IPR017442
AAEL003631	Clip-domain serine protease, family B. [Source:VB External Description;Acc:AAEL003631]	FBgn0039758	proteolysis ; GO:0006508 | non-traceable author statement <newline> phagocytosis, engulfment ; GO:0006911 | inferred from mutant phenotype <newline> proteolysis ; GO:0006508 | inferred from electronic annotation with InterPro:IPR001254, InterPro:IPR001314, InterPro:IPR018114	-	serine-type endopeptidase activity ; GO:0004252 | inferred from sequence or structural similarity with EMBL:AF059728 <newline> serine-type endopeptidase activity ; GO:0004252 | non-traceable author statement
AAEL003786	DNA-directed RNA polymerase III, 34kD-subunit, putative [Source:VB External Description;Acc:AAEL003786]	FBgn0038951	transcription from RNA polymerase III promoter ; GO:0006383 | non-traceable author statement <newline> neurogenesis ; GO:0022008 | inferred from mutant phenotype <newline> transcription, DNA-dependent ; GO:0006351 | inferred from electronic annotation with InterPro:IPR007832	DNA-directed RNA polymerase III complex ; GO:0005666 | inferred from sequence or structural similarity with EMBL:U93869 <newline> nucleus ; GO:0005634 | non-traceable author statement	DNA-directed RNA polymerase activity ; GO:0003899 | non-traceable author statement <newline> DNA-directed RNA polymerase activity ; GO:0003899 | inferred from sequence or structural similarity with EMBL:U93869 <newline> DNA binding ; GO:0003677 | inferred from electronic annotation with InterPro:IPR007832
AAEL003813	conserved hypothetical protein [Source:VB External Description;Acc:AAEL003813]	FBgn0039020	-	intracellular ; GO:0005622 | inferred from electronic annotation with InterPro:IPR002917	GTP binding ; GO:0005525 | inferred from electronic annotation with InterPro:IPR002917, InterPro:IPR006073
AAEL003837	ryanodine receptor 3, brain [Source:VB External Description;Acc:AAEL003837]	FBgn0011286	calcium ion transport ; GO:0006816 | traceable author statement <newline> muscle contraction ; GO:0006936 | inferred from mutant phenotype <newline> cellular calcium ion homeostasis ; GO:0006874 | inferred from electronic annotation with InterPro:IPR009460 <newline> calcium ion transmembrane transport ; GO:0070588 | inferred from electronic annotation with InterPro:IPR000699	integral to membrane ; GO:0016021 | non-traceable author statement <newline> endoplasmic reticulum membrane ; GO:0005789 | non-traceable author statement <newline> microtubule associated complex ; GO:0005875 | inferred from direct assay <newline> integral to membrane ; GO:0016021 | inferred from electronic annotation with InterPro:IPR009460	ryanodine-sensitive calcium-release channel activity ; GO:0005219 | traceable author statement <newline> ryanodine-sensitive calcium-release channel activity ; GO:0005219 | inferred from sequence or structural similarity with EMBL:U50465 <newline> ryanodine-sensitive calcium-release channel activity ; GO:0005219 | non-traceable author statement <newline> calcium ion binding ; GO:0005509 | inferre…
AAEL003893	DNA repair protein xp-c / rad4 [Source:VB External Description;Acc:AAEL003893]	FBgn0004698	nucleotide-excision repair ; GO:0006289 | inferred from sequence or structural similarity <newline> nucleotide-excision repair ; GO:0006289 | inferred from sequence or structural similarity with SGD_LOCUS:RAD4; SGD:S0000964	nucleus ; GO:0005634 | non-traceable author statement <newline> nucleus ; GO:0005634 | inferred from electronic annotation with InterPro:IPR004583, InterPro:IPR018325, InterPro:IPR018326, InterPro:IPR018327, InterPro:IPR018328	damaged DNA binding ; GO:0003684 | inferred from sequence or structural similarity with SGD_LOCUS:RAD4; SGD:S0000964
AAEL003900	hypothetical protein [Source:VB External Description;Acc:AAEL003900]	no homolog
AAEL004177	conserved hypothetical protein [Source:VB External Description;Acc:AAEL004177]	FBgn0036031	-	-	-
AAEL004201	voltage-dependent p/q type calcium channel [Source:VB External Description;Acc:AAEL004201]	no homolog
AAEL004258	hypothetical protein [Source:VB External Description;Acc:AAEL004258]	no homolog
AAEL004264	conserved hypothetical protein [Source:VB External Description;Acc:AAEL004264]	no homolog
AAEL004399	GPCR Glycoprotein Hormone Family [Source:VB External Description;Acc:AAEL004399]	FBgn0016650	G-protein coupled receptor protein signaling pathway ; GO:0007186 | inferred from sequence or structural similarity <newline> G-protein coupled receptor protein signaling pathway ; GO:0007186 | inferred from electronic annotation with InterPro:IPR000276, InterPro:IPR002131	integral to membrane ; GO:0016021 | inferred from sequence or structural similarity <newline> integral to membrane ; GO:0016021 | inferred from electronic annotation with InterPro:IPR000276, InterPro:IPR002131	G-protein coupled receptor activity ; GO:0004930 | inferred from sequence or structural similarity <newline> neuropeptide receptor activity ; GO:0008188 | inferred from sequence or structural similarity <newline> protein-hormone receptor activity ; GO:0016500 | inferred from sequence or structural similarity <newline> protein-hormone receptor activity ; GO:0016500 | inferred from electronic annot…
AAEL004777	GlycoproteinHormone Family [Source:VB External Description;Acc:AAEL004777]	FBgn0003255	G-protein coupled receptor protein signaling pathway ; GO:0007186 | inferred from sequence or structural similarity <newline> regulation of chitin-based cuticle tanning ; GO:0007564 | inferred from mutant phenotype <newline> epithelial to mesenchymal transition ; GO:0001837 | inferred from mutant phenotype <newline> G-protein coupled receptor protein signaling pathway ; GO:0007186 | inferred from…	plasma membrane ; GO:0005886 | non-traceable author statement <newline> integral to membrane ; GO:0016021 | inferred from sequence or structural similarity <newline> integral to membrane ; GO:0016021 | inferred from electronic annotation with InterPro:IPR000276, InterPro:IPR002131	G-protein coupled receptor activity ; GO:0004930 | non-traceable author statement <newline> G-protein coupled receptor activity ; GO:0004930 | inferred from sequence or structural similarity <newline> protein-hormone receptor activity ; GO:0016500 | inferred from sequence or structural similarity <newline> neuropeptide receptor activity ; GO:0008188 | inferred from sequence or structural similari…
AAEL004880	conserved hypothetical protein [Source:VB External Description;Acc:AAEL004880]	FBgn0029850
AAEL005014	transient receptor potential channel [Source:VB External Description;Acc:AAEL005014]	FBgn0032593	calcium ion transport ; GO:0006816 | inferred from sequence or structural similarity with UniProtKB:P19334 <newline> detection of light stimulus involved in visual perception ; GO:0050908 | inferred from sequence or structural similarity with UniProtKB:P19334 <newline> cation transport ; GO:0006812 | non-traceable author statement <newline> response to light stimulus ; GO:0009416 | traceable auth…	rhabdomere ; GO:0016028 | inferred from direct assay <newline> integral to membrane ; GO:0016021 | inferred from electronic annotation with InterPro:IPR004729	calcium channel activity ; GO:0005262 | inferred from sequence or structural similarity with UniProtKB:P19334 <newline> protein binding ; GO:0005515 | inferred from physical interaction with trp AND inferred from physical interaction with trpl <newline> cation channel activity ; GO:0005261 | non-traceable author statement <newline> calcium channel activity ; GO:0005262 | inferred from sequence or…
AAEL005019	lactosylceramide 4-alpha-galactosyltransferase (alpha- 1,4-galactosyltransferase) [Source:VB External Description;Acc:AAEL005019]	FBgn0031491	glycolipid biosynthetic process ; GO:0009247 | inferred from direct assay <newline> glycolipid metabolic process ; GO:0006664 | non-traceable author statement <newline> positive regulation of Notch signaling pathway ; GO:0045747 | inferred from genetic interaction with N <newline> glycosphingolipid biosynthetic process ; GO:0006688 | inferred from mutant phenotype	Golgi stack ; GO:0005795 | inferred from electronic annotation with InterPro:IPR007652	alpha-1,4-N-acetylgalactosaminyltransferase activity ; GO:0035248 | inferred from direct assay <newline> alpha-1,4-N-acetylgalactosaminyltransferase activity ; GO:0035248 | non-traceable author statement <newline> acetylgalactosaminyltransferase activity ; GO:0008376 | inferred from mutant phenotype <newline> galactosyltransferase activity ; GO:0008378 | inferred from electronic annotation with I…
AAEL005062	AMP dependent coa ligase [Source:VB External Description;Acc:AAEL005062]	FBgn0039156	fatty-acyl-CoA biosynthetic process ; GO:0046949 | inferred from direct assay <newline> long-chain fatty acid metabolic process ; GO:0001676 | inferred from direct assay <newline> acyl-CoA metabolic process ; GO:0006637 | inferred from direct assay	-	luciferin monooxygenase activity ; GO:0045289 | NOT inferred from direct assay <newline> long-chain fatty acid-CoA ligase activity ; GO:0004467 | inferred from direct assay <newline> fatty-acyl-CoA synthase activity ; GO:0004321 | inferred from direct assay
AAEL005304	conserved hypothetical protein [Source:VB External Description;Acc:AAEL005304]	FBgn0022085
AAEL006128	conserved hypothetical protein [Source:VB External Description;Acc:AAEL006128]	FBgn0038814	-	-	-
AAEL006461	hypothetical protein [Source:VB External Description;Acc:AAEL006461]	no homolog
AAEL006610	conserved hypothetical protein [Source:VB External Description;Acc:AAEL006610]	FBgn0032915	-	-	-
AAEL006872	calponin/transgelin [Source:VB External Description;Acc:AAEL006872]	FBgn0002789	cell adhesion ; GO:0007155 | inferred from mutant phenotype <newline> regulation of cell shape ; GO:0008360 | inferred from mutant phenotype <newline> myoblast fusion ; GO:0007520 | inferred from mutant phenotype	contractile fiber ; GO:0043292 | non-traceable author statement	calcium ion binding ; GO:0005509 | inferred from sequence or structural similarity with NCBI_gi:809546 <newline> actin binding ; GO:0003779 | inferred from sequence or structural similarity
AAEL006891	Protein prickle [Source:VB External Description;Acc:AAEL006891]	FBgn0003090	establishment of ommatidial planar polarity ; GO:0042067 | inferred from mutant phenotype <newline> establishment or maintenance of cell polarity ; GO:0007163 | non-traceable author statement <newline> establishment or maintenance of cell polarity ; GO:0007163 | inferred from mutant phenotype <newline> establishment of planar polarity ; GO:0001736 | traceable author statement <newline> protein lo…	cytoplasm ; GO:0005737 | traceable author statement <newline> membrane ; GO:0016020 | non-traceable author statement	zinc ion binding ; GO:0008270 | inferred from electronic annotation with InterPro:IPR001781, InterPro:IPR010442
AAEL007191	amino acid transporter [Source:VB External Description;Acc:AAEL007191]	FBgn0036116	amino acid transmembrane transport ; GO:0003333 | inferred from sequence or structural similarity with Eaat1	-	amino acid transmembrane transporter activity ; GO:0015171 | inferred from sequence or structural similarity with Eaat1
AAEL007600	trypsin, putative [Source:VB External Description;Acc:AAEL007600]	FBgn0031249	proteolysis ; GO:0006508 | non-traceable author statement <newline> proteolysis ; GO:0006508 | inferred from electronic annotation with InterPro:IPR001254, InterPro:IPR001314, InterPro:IPR018114	-	serine-type endopeptidase activity ; GO:0004252 | non-traceable author statement <newline> serine-type endopeptidase activity ; GO:0004252 | inferred from electronic annotation with InterPro:IPR001254, InterPro:IPR001314, InterPro:IPR018114
AAEL008694	lim homeobox protein [Source:VB External Description;Acc:AAEL008694]	FBgn0000099	axon guidance ; GO:0007411 | inferred from mutant phenotype <newline> nervous system development ; GO:0007399 | inferred from mutant phenotype <newline> muscle organ development ; GO:0007517 | inferred from mutant phenotype <newline> leg disc proximal/distal pattern formation ; GO:0007479 | inferred from mutant phenotype <newline> leg disc development ; GO:0035218 | inferred from mutant phenotype…	nucleus ; GO:0005634 | inferred from direct assay <newline> nucleus ; GO:0005634 | non-traceable author statement	zinc ion binding ; GO:0008270 | non-traceable author statement <newline> sequence-specific DNA binding transcription factor activity ; GO:0003700 | inferred from sequence or structural similarity with UniProtKB:P36198 <newline> zinc ion binding ; GO:0008270 | inferred from electronic annotation with InterPro:IPR001781 <newline> sequence-specific DNA binding ; GO:0043565 | inferred from electronic…
AAEL009206	organic cation transporter [Source:VB External Description;Acc:AAEL009206]	FBgn0037144	transmembrane transport ; GO:0055085 | inferred from electronic annotation with InterPro:IPR005828, InterPro:IPR005829	integral to membrane ; GO:0016021 | inferred from electronic annotation with InterPro:IPR005828	secondary active organic cation transmembrane transporter activity ; GO:0008513 | inferred from sequence or structural similarity with EMBL:AF078750; protein_id:AAD20978
AAEL009652	activin receptor type ii [Source:VB External Description;Acc:AAEL009652]	FBgn0003169	activin receptor signaling pathway ; GO:0032924 | inferred from direct assay <newline> axon guidance ; GO:0007411 | inferred from mutant phenotype <newline> dorsal closure ; GO:0007391 | inferred from mutant phenotype <newline> dorsal/ventral pattern formation ; GO:0009953 | inferred from mutant phenotype <newline> head involution ; GO:0008258 | inferred from mutant phenotype <newline> transformi…	activin receptor complex ; GO:0048179 | inferred from physical interaction with babo <newline> plasma membrane ; GO:0005886 | inferred from sequence or structural similarity <newline> plasma membrane ; GO:0005886 | inferred from sequence model	activin binding ; GO:0048185 | inferred from direct assay <newline> transforming growth factor beta receptor activity ; GO:0005024 | inferred from genetic interaction with dpp <newline> transforming growth factor beta receptor activity, type II ; GO:0005026 | inferred from sequence or structural similarity <newline> protein kinase activity ; GO:0004672 | non-traceable author statement <newline> t…
AAEL009943	sidestep protein [Source:VB External Description;Acc:AAEL009943]	no homolog
AAEL010061	conserved hypothetical protein [Source:VB External Description;Acc:AAEL010061]	FBgn0053556	branch fusion, open tracheal system ; GO:0035147 | inferred from mutant phenotype <newline> open tracheal system development ; GO:0007424 | non-traceable author statement <newline> actin cytoskeleton organization ; GO:0030036 | inferred from electronic annotation with InterPro:IPR003104 <newline> viral envelope fusion with host membrane ; GO:0019064 | inferred from electronic annotation with Inte…	viral envelope ; GO:0019031 | inferred from electronic annotation with InterPro:IPR013829	actin binding ; GO:0003779 | inferred from sequence or structural similarity <newline> actin binding ; GO:0003779 | inferred from electronic annotation with InterPro:IPR003104, InterPro:IPR010472 <newline> host cell surface receptor binding ; GO:0046789 | inferred from electronic annotation with InterPro:IPR013829
AAEL010259	hypothetical protein [Source:VB External Description;Acc:AAEL010259]	no homolog
AAEL011269	ATP-binding cassette transporter [Source:VB External Description;Acc:AAEL011269]	FBgn0039244	-	ATP-binding cassette (ABC) transporter complex ; GO:0043190 | inferred from sequence or structural similarity with UniProtKB:Q9H222	ATPase activity, coupled to transmembrane movement of substances ; GO:0042626 | inferred from sequence or structural similarity with UniProtKB:Q9H222 <newline> transporter activity ; GO:0005215 | inferred from sequence or structural similarity with UniProtKB:Q9H222 <newline> ATP binding ; GO:0005524 | inferred from electronic annotation with InterPro:IPR003439
AAEL011352	conserved hypothetical protein [Source:VB External Description;Acc:AAEL011352]	FBgn0004407	mitochondrial genome maintenance ; GO:0000002 | inferred from mutant phenotype <newline> mitochondrion organization ; GO:0007005 | inferred from mutant phenotype <newline> DNA-dependent DNA replication ; GO:0006261 | inferred from physical interaction with tam <newline> mitochondrial DNA replication ; GO:0006264 | traceable author statement <newline> DNA-dependent DNA replication ; GO:0006261 | i…	gamma DNA polymerase complex ; GO:0005760 | inferred from sequence or structural similarity <newline> gamma DNA polymerase complex ; GO:0005760 | inferred from sequence or structural similarity with EMBL:AF006072 <newline> mitochondrion ; GO:0005739 | inferred from sequence or structural similarity with EMBL:AF006072 <newline> gamma DNA polymerase complex ; GO:0005760 | inferred from physical int…	DNA-directed DNA polymerase activity ; GO:0003887 | non-traceable author statement <newline> DNA-directed DNA polymerase activity ; GO:0003887 | inferred from sequence or structural similarity <newline> DNA-directed DNA polymerase activity ; GO:0003887 | inferred from sequence or structural similarity with EMBL:AF006072 <newline> DNA-directed DNA polymerase activity ; GO:0003887 | inferred from p…
AAEL011354	zinc finger protein [Source:VB External Description;Acc:AAEL011354]	no homolog
AAEL011482	odorant-binding protein 50d, putative [Source:VB External Description;Acc:AAEL011482]	no homolog
AAEL011662	plasma glutamate carboxypeptidase [Source:VB External Description;Acc:AAEL011662]	no homolog
AAEL011741	glutathionetransferase [Source:VB External Description;Acc:AAEL011741]	FBgn0010226	response to oxidative stress ; GO:0006979 | non-traceable author statement	cellular_component ; GO:0005575 | no biological data available	glutathione transferase activity ; GO:0004364 | non-traceable author statement <newline> glutathione peroxidase activity ; GO:0004602 | inferred from direct assay <newline> glutathione transferase activity ; GO:0004364 | inferred from direct assay <newline> glutathione transferase activity ; GO:0004364 | inferred from sequence or structural similarity with UniProtKB:P46437
AAEL011751	ccar1 [Source:VB External Description;Acc:AAEL011751]	no homolog
AAEL012183	mfs transporter [Source:VB External Description;Acc:AAEL012183]	FBgn0035672
AAEL012478	glucose transporter, putative [Source:VB External Description;Acc:AAEL012478]	FBgn0038416	transmembrane transport ; GO:0055085 | inferred from electronic annotation with InterPro:IPR005828	integral to membrane ; GO:0016021 | inferred from electronic annotation with InterPro:IPR005828	transmembrane transporter activity ; GO:0022857 | inferred from electronic annotation with InterPro:IPR005828
AAEL012967	ced-6 [Source:VB External Description;Acc:AAEL012967]	FBgn0029092	apoptotic cell clearance ; GO:0043277 | inferred from mutant phenotype <newline> neuron remodeling ; GO:0016322 | inferred from mutant phenotype	cellular_component ; GO:0005575 | no biological data available	protein binding ; GO:0005515 | inferred from physical interaction with UniProtKB:Q9W0A0
AAEL012970	hypothetical protein [Source:VB External Description;Acc:AAEL012970]	FBgn0029092	apoptotic cell clearance ; GO:0043277 | inferred from mutant phenotype <newline> neuron remodeling ; GO:0016322 | inferred from mutant phenotype	cellular_component ; GO:0005575 | no biological data available	protein binding ; GO:0005515 | inferred from physical interaction with UniProtKB:Q9W0A0
AAEL013014	zinc finger protein [Source:VB External Description;Acc:AAEL013014]	no homolog
AAEL013184	conserved hypothetical protein [Source:VB External Description;Acc:AAEL013184]	FBgn0017561	potassium ion transport ; GO:0006813 | non-traceable author statement <newline> locomotor rhythm ; GO:0045475 | inferred from mutant phenotype <newline> regulation of heart rate ; GO:0002027 | inferred from mutant phenotype <newline> potassium ion transmembrane transport ; GO:0071805 | inferred from electronic annotation with InterPro:IPR003280	plasma membrane ; GO:0005886 | inferred from sequence or structural similarity with HGNC_gene:KCNK1; HGNC:6272; OMIM:601745 AND inferred from sequence or structural similarity with SGD_LOCUS:Tok1; SGD:S0003629 <newline> plasma membrane ; GO:0005886 | non-traceable author statement	potassium channel activity ; GO:0005267 | non-traceable author statement <newline> inward rectifier potassium channel activity ; GO:0005242 | non-traceable author statement <newline> outward rectifier potassium channel activity ; GO:0015271 | non-traceable author statement <newline> potassium channel activity ; GO:0005267 | inferred from electronic annotation with InterPro:IPR003280
AAEL013801	sulphate transporter [Source:VB External Description;Acc:AAEL013801]	FBgn0038337	transmembrane transport ; GO:0055085 | inferred from electronic annotation with InterPro:IPR011547	integral to membrane ; GO:0016021 | inferred from electronic annotation with InterPro:IPR011547	high affinity sulfate transmembrane transporter activity ; GO:0015381 | inferred from sequence or structural similarity with SGD_LOCUS:SUL1; SGD:S0000498 <newline> transporter activity ; GO:0005215 | non-traceable author statement
AAEL013863	phosphatidylinositol-binding clathrin assembly protein [Source:VB External Description;Acc:AAEL013863]	FBgn0086372	receptor-mediated endocytosis ; GO:0006898 | inferred from direct assay <newline> synaptic vesicle endocytosis ; GO:0048488 | inferred from mutant phenotype <newline> synaptic vesicle transport ; GO:0048489 | traceable author statement <newline> neuron-neuron synaptic transmission ; GO:0007270 | inferred from mutant phenotype <newline> phototaxis ; GO:0042331 | inferred from mutant phenotype <new…	clathrin adaptor complex ; GO:0030131 | inferred from sequence or structural similarity <newline> coated pit ; GO:0005905 | inferred from direct assay <newline> clathrin adaptor complex ; GO:0030131 | non-traceable author statement <newline> synaptic vesicle ; GO:0008021 | traceable author statement <newline> clathrin coat ; GO:0030118 | inferred from electronic annotation with InterPro:IPR014712	clathrin binding ; GO:0030276 | non-traceable author statement <newline> clathrin binding ; GO:0030276 | inferred from sequence or structural similarity with UniProtKB:Q13492 <newline> 1-phosphatidylinositol binding ; GO:0005545 | inferred from sequence or structural similarity with UniProtKB:O55012
AAEL014128	hypothetical protein [Source:VB External Description;Acc:AAEL014128]	no homolog
AAEL014512	tyrosine-protein kinase fps85d [Source:VB External Description;Acc:AAEL014512]	FBgn0000723	protein phosphorylation ; GO:0006468 | non-traceable author statement <newline> photoreceptor cell morphogenesis ; GO:0008594 | inferred from mutant phenotype <newline> axon guidance ; GO:0007411 | inferred from mutant phenotype <newline> dorsal closure ; GO:0007391 | inferred from genetic interaction with Src42A <newline> dorsal closure, elongation of leading edge cells ; GO:0007394 | inferred f…	plasma membrane ; GO:0005886 | inferred from direct assay <newline> cytoplasm ; GO:0005737 | non-traceable author statement <newline> membrane ; GO:0016020 | non-traceable author statement <newline> adherens junction ; GO:0005912 | inferred from direct assay	protein tyrosine kinase activity ; GO:0004713 | inferred from sequence or structural similarity <newline> protein tyrosine kinase activity ; GO:0004713 | non-traceable author statement <newline> protein tyrosine kinase activity ; GO:0004713 | inferred from sequence or structural similarity with UniProtKB:P00541 <newline> ATP binding ; GO:0005524 | inferred from electronic annotation with InterPro…
AAEL014573	conserved hypothetical protein [Source:VB External Description;Acc:AAEL014573]	FBgn0030850	biological_process ; GO:0008150 | no biological data available	cellular_component ; GO:0005575 | no biological data available	molecular_function ; GO:0003674 | no biological data available
AAEL014829	cytochrome P450 [Source:VB External Description;Acc:AAEL014829]	FBgn0031693	hormone metabolic process ; GO:0042445 | non-traceable author statement <newline> insecticide catabolic process ; GO:0046701 | non-traceable author statement <newline> oxidation-reduction process ; GO:0055114 | inferred from electronic annotation with InterPro:IPR001128, InterPro:IPR002401, InterPro:IPR017972	microsome ; GO:0005792 | non-traceable author statement <newline> membrane ; GO:0016020 | non-traceable author statement	electron carrier activity ; GO:0009055 | non-traceable author statement <newline> electron carrier activity ; GO:0009055 | inferred from sequence or structural similarity <newline> oxidoreductase activity, acting on paired donors, with incorporation or reduction of molecular oxygen ; GO:0016705 | inferred from electronic annotation with InterPro:IPR001128, InterPro:IPR002401, InterPro:IPR017972 <…
AAEL015506	odorant receptor [Source:VB External Description;Acc:AAEL015506]	no homolog
AAEL017005	GPCR Neuropeptide Y Family [Source:VB External Description;Acc:AAEL017005]	no_info
AAEL017267		no_info
AAEL017547		no_info
