# Supplementary material for: Infection with a Virulent Strain of Wolbachia Disrupts Genome Wide-Patterns of Cytosine Methylation in the Mosquito Aedes aegypti
Source: PLoS One. 2013 Jun 19;8(6):e66482. doi: 10.1371/journal.pone.0066482 (PMC3686743; doi:10.1371/journal.pone.0066482)
Supplement: Table S4 — Transcriptional profile of head and muscle tissue of A. aegypti in response to wMelPop infection on each of two different tabs. The occurrence of false positives was corrected using the q-value [48]. (XLSX) [file pone.0066482.s006.xlsx]

## Sheet:  Head 15Day
Table S4. Trancriptional profile of A. aegypti to wMelPop infection
Transcript ID	Gene ID	Fold change	P-value	Q-value	Description
AAEL000001-RA	AAEL000001	1.01 (0.805 to 1.286)	0.894	0.5687	bystin [Source:VB External Description;Acc:AAEL000001]
AAEL000002-RA	AAEL000002	0.706 (0.254 to 2.162)	0.737	0.524898	hypothetical protein [Source:VB External Description;Acc:AAEL000002]
AAEL000003-RA	AAEL000003	1.329 (1.015 to 1.808)	0.00242	0.0169032	conserved hypothetical protein [Source:VB External Description;Acc:AAEL000003]
AAEL000004-RA	AAEL000004	0.835 (0.613 to 1.131)	0.0631	0.128346	glycosyltransferase [Source:VB External Description;Acc:AAEL000004]
AAEL000005-RB	AAEL000005	1.114 (0.805 to 1.455)	0.155	0.218604	hypothetical protein [Source:VB External Description;Acc:AAEL000005]
AAEL000005-RA	AAEL000005	0.946 (0.515 to 1.565)	0.751	0.529282	hypothetical protein [Source:VB External Description;Acc:AAEL000005]
AAEL000006-RA	AAEL000006	1.712 (1.353 to 2.215)	1.87e-08	0.00225372	phosphoenolpyruvate carboxykinase [Source:VB External Description;Acc:AAEL000006]
AAEL000007-RA	AAEL000007	1.341 (0.735 to 2.093)	0.214	0.263513	conserved hypothetical protein [Source:VB External Description;Acc:AAEL000007]
AAEL000008-RA	AAEL000008	1.069 (0.904 to 1.371)	0.341	0.348437	WD and tetratricopeptide repeat protein [Source:VB External Description;Acc:AAEL000008]
AAEL000010-RA	AAEL000010	1.123 (0.811 to 1.569)	0.134	0.2004	ribosomal protein L36, putative [Source:VB External Description;Acc:AAEL000010]
AAEL000011-RA	AAEL000011	0.783 (0.409 to 1.05)	0.0322	0.0853442	conserved hypothetical protein [Source:VB External Description;Acc:AAEL000011]
AAEL000012-RA	AAEL000012	0.974 (0.74 to 1.3)	0.952	0.585055	AaGr6 [Source:VB External Description;Acc:AAEL000012]
AAEL000013-RA	AAEL000013	1.074 (0.765 to 1.421)	0.379	0.370289	peptidyl-prolyl cis-trans isomerase (cyclophilin) [Source:VB External Description;Acc:AAEL000013]
AAEL000015-RA	AAEL000015	1.068 (0.796 to 1.346)	0.404	0.384947	PHD finger transcription factor [Source:VB External Description;Acc:AAEL000015]
AAEL000016-RA	AAEL000016	0.807 (0.596 to 0.991)	0.0187	0.0618705	UPF0483 protein AAEL000016 [Source:VB External Description;Acc:AAEL000016]
AAEL000017-RA	AAEL000017	1.525 (1.1 to 2.046)	7.06e-05	0.00225518	hypothetical protein [Source:VB External Description;Acc:AAEL000017]
AAEL000019-RA	AAEL000019	0.708 (0.512 to 0.941)	0.0198	0.0640125	conserved hypothetical protein [Source:VB External Description;Acc:AAEL000019]
AAEL000020-RA	AAEL000020	0.795 (0.657 to 1.134)	0.00445	0.0250035	conserved hypothetical protein [Source:VB External Description;Acc:AAEL000020]
AAEL000021-RA	AAEL000021	0.707 (0.464 to 1.25)	0.531	0.449527	conserved hypothetical protein [Source:VB External Description;Acc:AAEL000021]
AAEL000022-RA	AAEL000022	0.957 (0.729 to 1.279)	0.59	0.473737	conserved hypothetical protein [Source:VB External Description;Acc:AAEL000022]
AAEL000023-RA	AAEL000023	0.802 (0.562 to 1.273)	0.697	0.51403	hypothetical protein [Source:VB External Description;Acc:AAEL000023]
AAEL000024-RA	AAEL000024	1.165 (0.867 to 1.552)	0.038	0.0938198	dopachrome-conversion enzyme (DCE), putative [Source:VB External Description;Acc:AAEL000024]
AAEL000025-RA	AAEL000025	1.05 (0.75 to 1.35)	0.955	0.585431	phosphoenolpyruvate carboxykinase [Source:VB External Description;Acc:AAEL000025]
AAEL000026-RA	AAEL000026	1.015 (0.748 to 1.334)	0.834	0.551078	dynein light chain, putative [Source:VB External Description;Acc:AAEL000026]
AAEL000027-RA	AAEL000027	0.88 (0.48 to 1.339)	0.355	0.356112	conserved hypothetical protein [Source:VB External Description;Acc:AAEL000027]
AAEL000028-RA	AAEL000028	1.22 (0.914 to 1.65)	0.0163	0.0568181	Clip-domain serine protease, family B [Source:VB External Description;Acc:AAEL000028]
AAEL000030-RA	AAEL000030	0.823 (0.679 to 1.063)	0.0405	0.0974089	Clip-domain serine protease, putative [Source:VB External Description;Acc:AAEL000030]
AAEL000031-RA	AAEL000031	1.158 (0.625 to 1.604)	0.317	0.334941	conserved hypothetical protein [Source:VB External Description;Acc:AAEL000031]
AAEL000033-RA	AAEL000033	1.025 (0.837 to 1.255)	0.692	0.511934	conserved hypothetical protein [Source:VB External Description;Acc:AAEL000033]
AAEL000035-RA	AAEL000035	0.675 (0.545 to 0.862)	0.00651	0.0317092	odorant-binding protein 56e, putative [Source:VB External Description;Acc:AAEL000035]
AAEL000038-RA	AAEL000038	1.118 (0.85 to 1.424)	0.0442	0.102584	Clip-domain serine protease, family B [Source:VB External Description;Acc:AAEL000038]
AAEL000039-RA	AAEL000039	0.795 (0.696 to 0.895)	0.814	0.546504	conserved hypothetical protein [Source:VB External Description;Acc:AAEL000039]
AAEL000040-RA	AAEL000040	0.735 (0.496 to 1.095)	0.0205	0.0651305	elastase, putative [Source:VB External Description;Acc:AAEL000040]
AAEL000041-RA	AAEL000041	0.999 (0.631 to 1.696)	0.998	0.59622	forkhead box protein (AaegFOXM2) [Source:VB External Description;Acc:AAEL000041]
AAEL000042-RA	AAEL000042	0.832 (0.602 to 0.958)	0.0257	0.0750389	conserved hypothetical protein [Source:VB External Description;Acc:AAEL000042]
AAEL000043-RA	AAEL000043	2.169 (1.3 to 3.1)	0.00132	0.0109454	gustatory receptor 64e, putative [Source:VB External Description;Acc:AAEL000043]
AAEL000044-RB	AAEL000044	1.967 (1.383 to 2.961)	0.000139	0.00265832	ornithine decarboxylase [Source:VB External Description;Acc:AAEL000044]
AAEL000045-RA	AAEL000045	0.49 (0.134 to 1.675)	0.444	0.407336	NMDA receptor glutamate-binding chain [Source:VB External Description;Acc:AAEL000045]
AAEL000046-RA	AAEL000046	0.979 (0.665 to 1.316)	0.801	0.54323	conserved hypothetical protein [Source:VB External Description;Acc:AAEL000046]
AAEL000047-RA	AAEL000047	1.019 (0.713 to 1.45)	0.925	0.576653	conserved hypothetical protein [Source:VB External Description;Acc:AAEL000047]
AAEL000048-RA	AAEL000048	0.778 (0.343 to 1.856)	0.445	0.407694	AaGr4 [Source:VB External Description;Acc:AAEL000048]
AAEL000049-RA	AAEL000049	1.012 (0.794 to 1.261)	0.86	0.55966	three prime repair exonuclease 1, putative [Source:VB External Description;Acc:AAEL000049]
AAEL000050-RA	AAEL000050	1.227 (0.795 to 1.581)	0.0132	0.0499926	conserved hypothetical protein [Source:VB External Description;Acc:AAEL000050]
AAEL000051-RA	AAEL000051	0.714 (0.464 to 0.959)	0.00594	0.0298623	odorant-binding protein 56e, putative [Source:VB External Description;Acc:AAEL000051]
AAEL000053-RA	AAEL000053	1.16 (0.468 to 1.968)	0.417	0.392554	myotubularin [Source:VB External Description;Acc:AAEL000053]
AAEL000054-RA	AAEL000054	0.465 (0.0883 to 1.901)	0.367	0.363343	mixed-lineage leukemia protein, mll [Source:VB External Description;Acc:AAEL000054]
AAEL000055-RA	AAEL000055	1.303 (1.094 to 1.614)	4.35e-05	0.00225372	conserved hypothetical protein [Source:VB External Description;Acc:AAEL000055]
AAEL000057-RA	AAEL000057	0.531 (0.154 to 1.766)	0.347	0.351733	Toll-likeReceptor. [Source:VB External Description;Acc:AAEL000057]
AAEL000058-RA	AAEL000058	0.593 (0.396 to 0.791)	0.786	0.53862	hypothetical protein [Source:VB External Description;Acc:AAEL000058]
AAEL000059-RA	AAEL000059	1.759 (1.355 to 2.307)	1.18e-08	0.00225372	Clip-domain serine protease, family B. Protease homologue. [Source:VB External Description;Acc:AAEL000059]
AAEL000060-RA	AAEL000060	0.685 (0.233 to 0.985)	0.191	0.245637	AaGr7 [Source:VB External Description;Acc:AAEL000060]
AAEL000061-RA	AAEL000061	0.446 (0.265 to 0.996)	0.0751	0.142251	hypothetical protein [Source:VB External Description;Acc:AAEL000061]
AAEL000062-RA	AAEL000062	1.077 (0.893 to 1.329)	0.255	0.292958	adenylate cyclase [Source:VB External Description;Acc:AAEL000062]
AAEL000063-RA	AAEL000063	1.1	0.911	0.573074	conserved hypothetical protein [Source:VB External Description;Acc:AAEL000063]
AAEL000064-RA	AAEL000064	1.134 (0.789 to 1.497)	0.163	0.225519	dopachrome-conversion enzyme (DCE) isoenzyme, putative [Source:VB External Description;Acc:AAEL000064]
AAEL000065-RA	AAEL000065	1.287 (0.842 to 1.61)	0.0268	0.0768473	conserved hypothetical protein [Source:VB External Description;Acc:AAEL000065]
AAEL000066-RA	AAEL000066	1.081 (0.784 to 1.306)	0.366	0.362744	conserved hypothetical protein [Source:VB External Description;Acc:AAEL000066]
AAEL000069-RA	AAEL000069	1.185 (0.707 to 1.9)	0.631	0.490539	gustatory receptor 64a, putative [Source:VB External Description;Acc:AAEL000069]
AAEL000070-RA	AAEL000070	1.143 (0.767 to 1.683)	0.154	0.21803	conserved hypothetical protein [Source:VB External Description;Acc:AAEL000070]
AAEL000071-RA	AAEL000071	1.309 (0.8 to 1.897)	0.0147	0.0535238	odorant-binding protein 56a, putative [Source:VB External Description;Acc:AAEL000071]
AAEL000072-RA	AAEL000072	0.974 (0.767 to 1.374)	0.858	0.558754	hypothetical protein [Source:VB External Description;Acc:AAEL000072]
AAEL000073-RA	AAEL000073	0.658 (0.488 to 1.023)	0.00775	0.0355812	odorant-binding protein 56e, putative [Source:VB External Description;Acc:AAEL000073]
AAEL000074-RA	AAEL000074	2.247 (1.637 to 2.95)	2.98e-07	0.00225372	Clip-domain serine protease, family B. [Source:VB External Description;Acc:AAEL000074]
AAEL000075-RA	AAEL000075	0.839 (0.399 to 1.321)	0.2	0.252271	AaGr9 [Source:VB External Description;Acc:AAEL000075]
AAEL000076-RA	AAEL000076	1.113 (0.854 to 1.422)	0.0639	0.129543	dimethyladenosine transferase [Source:VB External Description;Acc:AAEL000076]
AAEL000077-RA	AAEL000077	0.788 (0.559 to 1.221)	0.0252	0.0740789	cation efflux protein/ zinc transporter [Source:VB External Description;Acc:AAEL000077]
AAEL000078-RA	AAEL000078	1.158 (0.921 to 1.4)	0.554	0.459116	conserved hypothetical protein [Source:VB External Description;Acc:AAEL000078]
AAEL000079-RA	AAEL000079	0.585 (0.175 to 1.152)	0.161	0.223932	hypothetical protein [Source:VB External Description;Acc:AAEL000079]
AAEL000080-RA	AAEL000080	1.795 (1.473 to 2.381)	1.77e-08	0.00225372	phosphoenolpyruvate carboxykinase [Source:VB External Description;Acc:AAEL000080]
AAEL000081-RA	AAEL000081	1.005 (0.706 to 1.584)	0.945	0.582603	peroxisome assembly factor-2 (peroxisomal-type ATPase 1) [Source:VB External Description;Acc:AAEL000081]
AAEL000085-RA	AAEL000085	0.619 (0.0908 to 1.871)	0.451	0.410786	pupal cuticle protein, putative [Source:VB External Description;Acc:AAEL000085]
AAEL000086-RA	AAEL000086	1.299 (0.857 to 2.05)	0.0297	0.081722	Clip-domain serine protease, family B. [Source:VB External Description;Acc:AAEL000086]
AAEL000087-RA	AAEL000087	4.887 (1.744 to 7.975)	0.000239	0.00339755	macroglobulin/complement [Source:VB External Description;Acc:AAEL000087]
AAEL000088-RA	AAEL000088	0.71 (0.492 to 1.054)	0.0132	0.0499926	brefeldin A-sensitive peripheral Golgi protein, putative [Source:VB External Description;Acc:AAEL000088]
AAEL000089-RA	AAEL000089	0.631 (0.215 to 1.425)	0.632	0.490746	conserved hypothetical protein [Source:VB External Description;Acc:AAEL000089]
AAEL000090-RA	AAEL000090	0.836 (0.507 to 1.234)	0.226	0.271605	secretory carrier-associated membrane protein (scamp) [Source:VB External Description;Acc:AAEL000090]
AAEL000091-RA	AAEL000091	1.285 (1.105 to 1.829)	0.000466	0.00518607	sumo-1-activating enzyme E1a [Source:VB External Description;Acc:AAEL000091]
AAEL000093-RA	AAEL000093	1.008 (0.772 to 1.292)	0.911	0.573074	conserved hypothetical protein [Source:VB External Description;Acc:AAEL000093]
AAEL000094-RA	AAEL000094	1.172 (0.727 to 1.635)	0.168	0.228399	hypothetical protein [Source:VB External Description;Acc:AAEL000094]
AAEL000095-RA	AAEL000095	1.359 (0.973 to 2.01)	0.0572	0.120546	conserved hypothetical protein [Source:VB External Description;Acc:AAEL000095]
AAEL000097-RA	AAEL000097	1.283 (1.087 to 1.56)	0.00105	0.00940651	n-acetylneuraminate synthetase [Source:VB External Description;Acc:AAEL000097]
AAEL000099-RA	AAEL000099	2.546 (1.431 to 3.501)	0.000148	0.00270382	Clip-domain serine protease, family B. [Source:VB External Description;Acc:AAEL000099]
AAEL000100-RA	AAEL000100	1.137 (0.834 to 1.416)	0.194	0.248064	hypothetical protein [Source:VB External Description;Acc:AAEL000100]
AAEL000101-RA	AAEL000101	0.227 (0.117 to 0.681)	0.0631	0.128346	AMP dependent coa ligase [Source:VB External Description;Acc:AAEL000101]
AAEL000102-RA	AAEL000102	1.456 (1.088 to 1.786)	1.35e-06	0.00225372	conserved hypothetical protein [Source:VB External Description;Acc:AAEL000102]
AAEL000102-RB	AAEL000102	1.402 (1.086 to 1.809)	4.76e-06	0.00225372	conserved hypothetical protein [Source:VB External Description;Acc:AAEL000102]
AAEL000103-RA	AAEL000103	0.779 (0.257 to 1.707)	0.46	0.415127	conserved hypothetical protein [Source:VB External Description;Acc:AAEL000103]
AAEL000104-RA	AAEL000104	1.157 (0.54 to 2.35)	0.663	0.501682	notum [Source:VB External Description;Acc:AAEL000104]
AAEL000105-RA	AAEL000105	0.979 (0.659 to 1.485)	0.848	0.556082	beta-alanine synthase, putative [Source:VB External Description;Acc:AAEL000105]
AAEL000106-RA	AAEL000106	0.975 (0.648 to 1.162)	0.699	0.514627	conserved hypothetical protein [Source:VB External Description;Acc:AAEL000106]
AAEL000107-RA	AAEL000107	0.696 (0.559 to 0.933)	0.00533	0.0278226	hypothetical protein [Source:VB External Description;Acc:AAEL000107]
AAEL000109-RA	AAEL000109	1.437 (1.141 to 1.723)	0.000265	0.00357971	Enolase-phosphatase E1 (EC 3.1.3.77)(2,3-diketo-5-methylthio-1-phosphopentane phosphatase) [Source:VB External Description;Acc:AAEL000109]
AAEL000110-RA	AAEL000110	1.02 (0.65 to 1.485)	0.819	0.547512	conserved hypothetical protein [Source:VB External Description;Acc:AAEL000110]
AAEL000111-RA	AAEL000111	0.794 (0.589 to 1.045)	0.0285	0.079854	nitrilase, putative [Source:VB External Description;Acc:AAEL000111]
AAEL000112-RA	AAEL000112	0.679 (0.379 to 1.251)	0.224	0.270395	conserved hypothetical protein [Source:VB External Description;Acc:AAEL000112]
AAEL000113-RA	AAEL000113	0.789 (0.31 to 1.753)	0.742	0.526064	conserved hypothetical protein [Source:VB External Description;Acc:AAEL000113]
AAEL000115-RA	AAEL000115	1.172 (0.888 to 1.682)	0.071	0.137712	conserved hypothetical protein [Source:VB External Description;Acc:AAEL000115]
AAEL000116-RA	AAEL000116	1.213 (0.882 to 1.758)	0.00847	0.0374379	conserved hypothetical protein [Source:VB External Description;Acc:AAEL000116]
AAEL000118-RA	AAEL000118	1.132 (0.807 to 1.601)	0.161	0.223932	cleavage and polyadenylation specificity factor [Source:VB External Description;Acc:AAEL000118]
AAEL000119-RA	AAEL000119	1.191 (0.933 to 1.565)	0.00289	0.0190978	AMP dependent coa ligase [Source:VB External Description;Acc:AAEL000119]
AAEL000120-RA	AAEL000120	0.417 (0.318 to 0.596)	0.519	0.444381	hypothetical protein [Source:VB External Description;Acc:AAEL000120]
AAEL000121-RA	AAEL000121	0.684 (0.257 to 1.122)	0.194	0.248064	dihydropyridine-sensitive l-type calcium channel [Source:VB External Description;Acc:AAEL000121]
AAEL000122-RA	AAEL000122	1.028 (0.66 to 1.296)	0.773	0.536178	conserved hypothetical protein [Source:VB External Description;Acc:AAEL000122]
AAEL000123-RA	AAEL000123	0.537 (0.235 to 0.876)	0.087	0.155689	conserved hypothetical protein [Source:VB External Description;Acc:AAEL000123]
AAEL000124-RA	AAEL000124	0.643 (0.422 to 0.932)	0.0218	0.0677391	conserved hypothetical protein [Source:VB External Description;Acc:AAEL000124]
AAEL000126-RA	AAEL000126	1.032 (0.735 to 1.385)	0.752	0.52953	molybdopterin cofactor synthesis protein a [Source:VB External Description;Acc:AAEL000126]
AAEL000127-RA	AAEL000127	0.744 (0.571 to 0.943)	0.0124	0.0481275	AMP dependent coa ligase [Source:VB External Description;Acc:AAEL000127]
AAEL000128-RA	AAEL000128	1.121 (0.965 to 1.328)	0.0476	0.107425	P130 [Source:VB External Description;Acc:AAEL000128]
AAEL000129-RA	AAEL000129	0.476 (0.109 to 0.908)	0.159	0.222496	hypothetical protein [Source:VB External Description;Acc:AAEL000129]
AAEL000133-RA	AAEL000133	1.508 (1.2 to 2.1)	0.123	0.190135	conserved hypothetical protein [Source:VB External Description;Acc:AAEL000133]
AAEL000134-RA	AAEL000134	0.38 (0.208 to 0.563)	0.00369	0.0222094	conserved hypothetical protein [Source:VB External Description;Acc:AAEL000134]
AAEL000135-RA	AAEL000135	0.637 (0.396 to 1.196)	0.103	0.172605	sterol desaturase [Source:VB External Description;Acc:AAEL000135]
AAEL000136-RA	AAEL000136	0.859 (0.54 to 1.062)	0.0443	0.102752	conserved hypothetical protein [Source:VB External Description;Acc:AAEL000136]
AAEL000137-RA	AAEL000137	1.009 (0.773 to 1.299)	0.877	0.564332	conserved hypothetical protein [Source:VB External Description;Acc:AAEL000137]
AAEL000138-RA	AAEL000138	0.904 (0.613 to 1.323)	0.364	0.361687	NADH dehydrogenase, putative [Source:VB External Description;Acc:AAEL000138]
AAEL000139-RA	AAEL000139	0.166 (0.0763 to 0.494)	0.165	0.22692	conserved hypothetical protein [Source:VB External Description;Acc:AAEL000139]
AAEL000140-RA	AAEL000140	0.962 (0.716 to 1.134)	0.573	0.466608	conserved hypothetical protein [Source:VB External Description;Acc:AAEL000140]
AAEL000142-RA	AAEL000142	1.056 (0.78 to 1.511)	0.477	0.423148	hypothetical protein [Source:VB External Description;Acc:AAEL000142]
AAEL000143-RA	AAEL000143	1.583 (1.247 to 1.988)	2.46e-05	0.00225372	conserved hypothetical protein [Source:VB External Description;Acc:AAEL000143]
AAEL000147-RA	AAEL000147	1.324 (1.075 to 1.565)	0.002	0.014769	single-stranded DNA binding protein, putative [Source:VB External Description;Acc:AAEL000147]
AAEL000148-RA	AAEL000148	0.939 (0.665 to 1.408)	0.527	0.448101	conserved hypothetical protein [Source:VB External Description;Acc:AAEL000148]
AAEL000149-RA	AAEL000149	0.88 (0.649 to 1.221)	0.119	0.186898	Histone deacetylase complex subunit SAP30 homolog [Source:VB External Description;Acc:AAEL000149]
AAEL000152-RA	AAEL000152	0.79 (0.475 to 1.051)	0.0187	0.0618705	conserved hypothetical protein [Source:VB External Description;Acc:AAEL000152]
AAEL000154-RA	AAEL000154	1.918 (1.43 to 2.505)	1.65e-05	0.00225372	conserved hypothetical protein [Source:VB External Description;Acc:AAEL000154]
AAEL000155-RA	AAEL000155	0.671 (0.282 to 1.472)	0.228	0.273294	hypothetical protein [Source:VB External Description;Acc:AAEL000155]
AAEL000156-RA	AAEL000156	0.544 (0.189 to 1.088)	0.205	0.256336	conserved hypothetical protein [Source:VB External Description;Acc:AAEL000156]
AAEL000159-RA	AAEL000159	1.062 (0.878 to 1.268)	0.25	0.289111	nipsnap [Source:VB External Description;Acc:AAEL000159]
AAEL000160-RA	AAEL000160	1.069 (0.656 to 1.461)	0.45	0.410383	hypothetical protein [Source:VB External Description;Acc:AAEL000160]
AAEL000161-RA	AAEL000161	0.856 (0.524 to 1.351)	0.247	0.286995	conserved hypothetical protein [Source:VB External Description;Acc:AAEL000161]
AAEL000162-RA	AAEL000162	0.634 (0.324 to 1.272)	0.254	0.292266	AaGr34 [Source:VB External Description;Acc:AAEL000162]
AAEL000163-RA	AAEL000163	0.967 (0.735 to 1.597)	0.691	0.511708	mitochondrial inner membrane protein translocase, 22kD-subunit, putative [Source:VB External Description;Acc:AAEL000163]
AAEL000164-RA	AAEL000164	1.531 (1.112 to 2.046)	0.000614	0.00639076	d-amino acid oxidase [Source:VB External Description;Acc:AAEL000164]
AAEL000165-RB	AAEL000165	0.841 (0.499 to 1.34)	0.0696	0.136545	conserved hypothetical protein [Source:VB External Description;Acc:AAEL000165]
AAEL000165-RA	AAEL000165	0.941 (0.78 to 1.222)	0.41	0.388651	conserved hypothetical protein [Source:VB External Description;Acc:AAEL000165]
AAEL000166-RA	AAEL000166	0.678 (0.445 to 1.4)	0.382	0.371985	conserved hypothetical protein [Source:VB External Description;Acc:AAEL000166]
AAEL000167-RA	AAEL000167	1	1	0.59622	hypothetical protein [Source:VB External Description;Acc:AAEL000167]
AAEL000168-RA	AAEL000168	0.967 (0.312 to 1.837)	0.871	0.562686	conserved hypothetical protein [Source:VB External Description;Acc:AAEL000168]
AAEL000170-RA	AAEL000170	0.915 (0.789 to 1.049)	0.166	0.227318	hypothetical protein [Source:VB External Description;Acc:AAEL000170]
AAEL000171-RA	AAEL000171	1.221 (1.031 to 1.4)	0.54	0.453182	hypothetical protein [Source:VB External Description;Acc:AAEL000171]
AAEL000172-RA	AAEL000172	1.017 (0.777 to 1.35)	0.807	0.544388	hypothetical protein [Source:VB External Description;Acc:AAEL000172]
AAEL000173-RA	AAEL000173	0.982 (0.904 to 1.293)	0.75	0.529033	chromatin assembly factor-I p150 subunit, putative [Source:VB External Description;Acc:AAEL000173]
AAEL000175-RA	AAEL000175	1.115 (0.85 to 1.646)	0.108	0.177268	Eukaryotic translation initiation factor 3 subunit C (eIF3c)(Eukaryotic translation initiation factor 3 subunit 8) [Source:VB External Description;Acc:AAEL000175]
AAEL000176-RA	AAEL000176	0.699 (0.01 to 1.493)	0.317	0.334941	conserved hypothetical protein [Source:VB External Description;Acc:AAEL000176]
AAEL000177-RA	AAEL000177	0.712 (0.499 to 1.051)	0.0144	0.0528501	conserved hypothetical protein [Source:VB External Description;Acc:AAEL000177]
AAEL000178-RA	AAEL000178	1.237 (0.957 to 1.659)	0.000309	0.00393905	ubiquinone/menaquinone biosynthesis methyltransferase [Source:VB External Description;Acc:AAEL000178]
AAEL000179-RA	AAEL000179	1.102 (0.886 to 1.423)	0.133	0.199798	ubiquitin-conjugating enzyme E2 l [Source:VB External Description;Acc:AAEL000179]
AAEL000180-RA	AAEL000180	0.966 (0.718 to 1.371)	0.692	0.511934	mitochondrial ribosomal protein, L17, putative [Source:VB External Description;Acc:AAEL000180]
AAEL000181-RA	AAEL000181	1.118 (0.855 to 1.567)	0.145	0.210557	polybromo-1 [Source:VB External Description;Acc:AAEL000181]
AAEL000182-RA	AAEL000182	0.758 (0.55 to 1.245)	0.0598	0.123651	conserved hypothetical protein [Source:VB External Description;Acc:AAEL000182]
AAEL000184-RA	AAEL000184	1.041 (0.849 to 1.2)	0.45	0.410383	conserved hypothetical protein [Source:VB External Description;Acc:AAEL000184]
AAEL000185-RA	AAEL000185	0.957 (0.666 to 1.137)	0.54	0.453182	eukaryotic translation initiation factor [Source:VB External Description;Acc:AAEL000185]
AAEL000186-RA	AAEL000186	0.926 (0.79 to 1.071)	0.242	0.28365	conserved hypothetical protein [Source:VB External Description;Acc:AAEL000186]
AAEL000187-RA	AAEL000187	0.884 (0.494 to 1.496)	0.709	0.516714	lim-kinase1 [Source:VB External Description;Acc:AAEL000187]
AAEL000188-RA	AAEL000188	1.15 (1 to 1.35)	0.867	0.561434	elongase, putative [Source:VB External Description;Acc:AAEL000188]
AAEL000190-RA	AAEL000190	0.505 (0.0762 to 1.041)	0.259	0.296074	trypsin [Source:VB External Description;Acc:AAEL000190]
AAEL000191-RA	AAEL000191	1.009 (0.682 to 1.182)	0.902	0.570045	conserved hypothetical protein [Source:VB External Description;Acc:AAEL000191]
AAEL000192-RA	AAEL000192	0.981 (0.643 to 1.27)	0.849	0.556391	hypothetical protein [Source:VB External Description;Acc:AAEL000192]
AAEL000193-RA	AAEL000193	0.797 (0.501 to 1.235)	0.196	0.249537	histone-lysine n-methyltransferase [Source:VB External Description;Acc:AAEL000193]
AAEL000194-RA	AAEL000194	0.9 (0.771 to 1.064)	0.128	0.194834	phosphatidylinositol 4-kinase [Source:VB External Description;Acc:AAEL000194]
AAEL000195-RA	AAEL000195	0.758 (0.592 to 0.912)	0.00552	0.0285309	conserved hypothetical protein [Source:VB External Description;Acc:AAEL000195]
AAEL000196-RA	AAEL000196	0.739 (0.376 to 1.701)	0.178	0.236358	conserved hypothetical protein [Source:VB External Description;Acc:AAEL000196]
AAEL000197-RA	AAEL000197	0.946 (0.776 to 1.211)	0.429	0.398999	hypothetical protein [Source:VB External Description;Acc:AAEL000197]
AAEL000199-RA	AAEL000199	1.243 (0.952 to 1.704)	0.00853	0.0376127	arginyl-tRNA synthetase [Source:VB External Description;Acc:AAEL000199]
AAEL000200-RA	AAEL000200	0.786 (0.511 to 1.64)	0.121	0.188549	conserved hypothetical protein [Source:VB External Description;Acc:AAEL000200]
AAEL000201-RA	AAEL000201	1.134 (0.773 to 1.575)	0.178	0.236358	DNA replication helicase dna2 [Source:VB External Description;Acc:AAEL000201]
AAEL000202-RA	AAEL000202	0.807 (0.522 to 1.118)	0.0677	0.134395	T-box protein [Source:VB External Description;Acc:AAEL000202]
AAEL000203-RA	AAEL000203	0.951 (0.397 to 1.597)	0.868	0.561686	trypsin [Source:VB External Description;Acc:AAEL000203]
AAEL000204-RA	AAEL000204	1.31 (0.747 to 1.967)	0.154	0.21803	conserved hypothetical protein [Source:VB External Description;Acc:AAEL000204]
AAEL000205-RA	AAEL000205	0.824 (0.299 to 1.42)	0.506	0.43794	conserved hypothetical protein [Source:VB External Description;Acc:AAEL000205]
AAEL000206-RA	AAEL000206	0.583 (0.306 to 1.07)	0.463	0.41671	ninjurin A, putative [Source:VB External Description;Acc:AAEL000206]
AAEL000207-RA	AAEL000207	1.094 (0.783 to 1.567)	0.656	0.499365	hypothetical protein [Source:VB External Description;Acc:AAEL000207]
AAEL000208-RA	AAEL000208	0.971 (0.872 to 1.16)	0.645	0.495297	copii-coated vesicle membrane protein P24 [Source:VB External Description;Acc:AAEL000208]
AAEL000209-RA	AAEL000209	0.743 (0.471 to 1.186)	0.384	0.373142	conserved hypothetical protein [Source:VB External Description;Acc:AAEL000209]
AAEL000210-RA	AAEL000210	1.033 (0.738 to 1.315)	0.598	0.476571	mitochondrial ribosomal protein L2 [Source:VB External Description;Acc:AAEL000210]
AAEL000211-RA	AAEL000211	0.938 (0.579 to 2.147)	0.67	0.504436	conserved hypothetical protein [Source:VB External Description;Acc:AAEL000211]
AAEL000212-RA	AAEL000212	0.864 (0.728 to 1.217)	0.0664	0.133035	conserved hypothetical protein [Source:VB External Description;Acc:AAEL000212]
AAEL000213-RA	AAEL000213	1.884 (1.376 to 2.623)	2.5e-07	0.00225372	d-amino acid oxidase [Source:VB External Description;Acc:AAEL000213]
AAEL000214-RA	AAEL000214	1.271 (0.891 to 1.948)	0.00949	0.0403461	vacuolar protein sorting (vps33) [Source:VB External Description;Acc:AAEL000214]
AAEL000215-RA	AAEL000215	0.969 (0.728 to 1.406)	0.69	0.511534	ribonuclease P, 29kD-subunit, putative [Source:VB External Description;Acc:AAEL000215]
AAEL000216-RA	AAEL000216	0.981 (0.601 to 1.828)	0.89	0.56773	elongase, putative [Source:VB External Description;Acc:AAEL000216]
AAEL000217-RA	AAEL000217	1.022 (0.5 to 1.5)	0.959	0.586222	serine/threonine protein kinase [Source:VB External Description;Acc:AAEL000217]
AAEL000219-RA	AAEL000219	0.822 (0.602 to 0.981)	0.0379	0.0937302	lactoylglutathione lyase [Source:VB External Description;Acc:AAEL000219]
AAEL000220-RA	AAEL000220	0.948 (0.796 to 1.178)	0.4	0.382424	conserved hypothetical protein [Source:VB External Description;Acc:AAEL000220]
AAEL000221-RA	AAEL000221	0.968 (0.682 to 1.226)	0.61	0.481905	mediator complex, subunit, putative [Source:VB External Description;Acc:AAEL000221]
AAEL000222-RA	AAEL000222	0.894 (0.642 to 1.324)	0.323	0.338751	conserved hypothetical protein [Source:VB External Description;Acc:AAEL000222]
AAEL000223-RA	AAEL000223	0.479 (0.16 to 1.179)	0.376	0.368533	alpha-glucosidase [Source:VB External Description;Acc:AAEL000223]
AAEL000224-RA	AAEL000224	1.004 (0.717 to 1.557)	0.972	0.590293	serine protease [Source:VB External Description;Acc:AAEL000224]
AAEL000225-RA	AAEL000225	0.915 (0.732 to 1.195)	0.688	0.510876	oviductin [Source:VB External Description;Acc:AAEL000225]
AAEL000226-RA	AAEL000226	0.987 (0.84 to 1.083)	0.823	0.548789	conserved hypothetical protein [Source:VB External Description;Acc:AAEL000226]
AAEL000227-RA	AAEL000227	1.17 (0.814 to 1.788)	0.157	0.220537	ClassB Scavenger Receptor (CD36 domain). [Source:VB External Description;Acc:AAEL000227]
AAEL000228-RA	AAEL000228	0.98 (0.678 to 1.281)	0.813	0.546481	leucine rich repeat containing 16, putative [Source:VB External Description;Acc:AAEL000228]
AAEL000229-RA	AAEL000229	46.53 (1.65 to 265.2)	0.171	0.230517	Prosialokinin Precursor [Contains Sialokinin(Sialokinin-1)(Sialokinin I)(Sia I)(Sialokinin-2)(Sialokinin II)(Sia II)] [Source:VB External Description;Acc:AAEL000229]
AAEL000230-RA	AAEL000230	0.948 (0.675 to 1.227)	0.385	0.373669	conserved hypothetical protein [Source:VB External Description;Acc:AAEL000230]
AAEL000231-RA	AAEL000231	1.055 (0.878 to 1.285)	0.406	0.386053	oligopeptidase [Source:VB External Description;Acc:AAEL000231]
AAEL000233-RB	AAEL000233	1.084 (0.607 to 1.334)	0.332	0.343294	membrane-associated guanylate kinase, putative [Source:VB External Description;Acc:AAEL000233]
AAEL000234-RA	AAEL000234	1.291 (0.795 to 2.073)	0.0309	0.083432	ClassB Scavenger Receptor (CD36 domain). [Source:VB External Description;Acc:AAEL000234]
AAEL000235-RA	AAEL000235	1.125 (0.675 to 1.551)	0.224	0.270395	hypothetical protein [Source:VB External Description;Acc:AAEL000235]
AAEL000236-RA	AAEL000236	0.932 (0.444 to 1.336)	0.477	0.423148	hypothetical protein [Source:VB External Description;Acc:AAEL000236]
AAEL000237-RA	AAEL000237	1.133 (0.95 to 1.327)	0.659	0.500406	hypothetical protein [Source:VB External Description;Acc:AAEL000237]
AAEL000238-RA	AAEL000238	1.304 (0.681 to 1.958)	0.108	0.177268	Clip-domain serine protease, family D. [Source:VB External Description;Acc:AAEL000238]
AAEL000239-RA	AAEL000239	0.763 (0.359 to 1.177)	0.184	0.240589	clathrin coat assembly protein [Source:VB External Description;Acc:AAEL000239]
AAEL000240-RA	AAEL000240	1.064 (0.815 to 1.699)	0.446	0.408355	conserved hypothetical protein [Source:VB External Description;Acc:AAEL000240]
AAEL000241-RA	AAEL000241	1.1 (0.786 to 1.363)	0.105	0.174485	conserved hypothetical protein [Source:VB External Description;Acc:AAEL000241]
AAEL000242-RA	AAEL000242	0.432 (0.253 to 0.912)	0.0251	0.0739327	voltage-gated potassium channel [Source:VB External Description;Acc:AAEL000242]
AAEL000243-RA	AAEL000243	0.335 (0.124 to 0.978)	0.531	0.449527	leucine-rich transmembrane protein [Source:VB External Description;Acc:AAEL000243]
AAEL000244-RA	AAEL000244	0.895 (0.486 to 1.743)	0.545	0.455197	alpha(1,3)fucosyltransferase [Source:VB External Description;Acc:AAEL000244]
AAEL000245-RA	AAEL000245	0.907 (0.71 to 1.533)	0.368	0.363648	conserved hypothetical protein [Source:VB External Description;Acc:AAEL000245]
AAEL000246-RA	AAEL000246	0.793 (0.29 to 1.014)	0.443	0.406621	GPCR Frizzled/Smoothened Family [Source:VB External Description;Acc:AAEL000246]
AAEL000247-RA	AAEL000247	1.01 (0.877 to 1.222)	0.889	0.567584	hypothetical protein [Source:VB External Description;Acc:AAEL000247]
AAEL000248-RA	AAEL000248	1.076 (0.816 to 1.215)	0.195	0.248953	GTP binding protein [Source:VB External Description;Acc:AAEL000248]
AAEL000249-RA	AAEL000249	1.071 (0.862 to 1.281)	0.34	0.34814	mitochondrial carrier protein [Source:VB External Description;Acc:AAEL000249]
AAEL000250-RA	AAEL000250	0.934 (0.619 to 1.143)	0.744	0.526974	forkhead box protein (AaegFOXP) [Source:VB External Description;Acc:AAEL000250]
AAEL000251-RA	AAEL000251	1.142 (0.671 to 1.55)	0.675	0.506386	conserved hypothetical protein [Source:VB External Description;Acc:AAEL000251]
AAEL000252-RA	AAEL000252	0.761 (0.58 to 1.164)	0.0323	0.085486	hypothetical protein [Source:VB External Description;Acc:AAEL000252]
AAEL000254-RA	AAEL000254	0.758 (0.559 to 0.891)	0.00485	0.0263065	nuclear factor i [Source:VB External Description;Acc:AAEL000254]
AAEL000255-RA	AAEL000255	1.106 (0.81 to 1.657)	0.581	0.47031	conserved hypothetical protein [Source:VB External Description;Acc:AAEL000255]
AAEL000256-RA	AAEL000256	0.764 (0.502 to 1.094)	0.0167	0.0577743	ClassB Scavenger Receptor (CD36 domain). [Source:VB External Description;Acc:AAEL000256]
AAEL000257-RB	AAEL000257	0.965 (0.661 to 1.205)	0.584	0.471597	hypothetical protein [Source:VB External Description;Acc:AAEL000257]
AAEL000259-RA	AAEL000259	0.813 (0.577 to 1.5)	0.632	0.490746	Copper-Zinc(Cu-Zn) Superoxide Dismutase. [Source:VB External Description;Acc:AAEL000259]
AAEL000260-RA	AAEL000260	0.868 (0.671 to 1.124)	0.139	0.204387	conserved hypothetical protein [Source:VB External Description;Acc:AAEL000260]
AAEL000261-RA	AAEL000261	0.94 (0.679 to 1.313)	0.372	0.366468	hypothetical protein [Source:VB External Description;Acc:AAEL000261]
AAEL000262-RA	AAEL000262	0.7 (0.348 to 1.088)	0.143	0.208517	conserved hypothetical protein [Source:VB External Description;Acc:AAEL000262]
AAEL000263-RA	AAEL000263	0.987 (0.787 to 1.2)	0.981	0.592189	Zinc finger protein jing homolog [Source:VB External Description;Acc:AAEL000263]
AAEL000264-RA	AAEL000264	1.411 (1.179 to 1.849)	0.000106	0.00242321	phopholipase d [Source:VB External Description;Acc:AAEL000264]
AAEL000265-RA	AAEL000265	0.906 (0.623 to 1.915)	0.409	0.388003	Protein crossbronx homolog [Source:VB External Description;Acc:AAEL000265]
AAEL000266-RA	AAEL000266	0.758 (0.125 to 2.907)	0.199	0.251657	GPCR Orphan/Putative Class A Family [Source:VB External Description;Acc:AAEL000266]
AAEL000268-RA	AAEL000268	0.702 (0.537 to 1.09)	0.013	0.0496958	lipase [Source:VB External Description;Acc:AAEL000268]
AAEL000269-RA	AAEL000269	0.857 (0.664 to 1.014)	0.0757	0.143019	conserved hypothetical protein [Source:VB External Description;Acc:AAEL000269]
AAEL000270-RA	AAEL000270	1.05 (0.742 to 1.316)	0.385	0.373669	26S proteasome regulatory subunit 7, psd7 [Source:VB External Description;Acc:AAEL000270]
AAEL000271-RB	AAEL000271	1.49 (0.988 to 2.321)	0.000393	0.00459517	gamma-glutamyl hydrolase, putative [Source:VB External Description;Acc:AAEL000271]
AAEL000272-RA	AAEL000272	0.912 (0.761 to 1.124)	0.229	0.274046	conserved hypothetical protein [Source:VB External Description;Acc:AAEL000272]
AAEL000273-RA	AAEL000273	0.952 (0.716 to 1.202)	0.553	0.458649	inositol triphosphate 3-kinase c [Source:VB External Description;Acc:AAEL000273]
AAEL000274-RA	AAEL000274	0.978 (0.644 to 1.246)	0.77	0.535388	Copper-Zinc(Cu-Zn) Superoxide Dismutase. [Source:VB External Description;Acc:AAEL000274]
AAEL000275-RA	AAEL000275	0.691 (0.423 to 1.092)	0.04	0.096776	hypothetical protein [Source:VB External Description;Acc:AAEL000275]
AAEL000276-RA	AAEL000276	1.013 (0.756 to 1.501)	0.891	0.567826	conserved hypothetical protein [Source:VB External Description;Acc:AAEL000276]
AAEL000277-RA	AAEL000277	0.708 (0.41 to 1.244)	0.076	0.143438	conserved hypothetical protein [Source:VB External Description;Acc:AAEL000277]
AAEL000278-RA	AAEL000278	0.892 (0.556 to 1.183)	0.366	0.362744	poly(p)/ATP NAD kinase [Source:VB External Description;Acc:AAEL000278]
AAEL000279-RA	AAEL000279	0.977 (0.769 to 1.158)	0.672	0.505217	N-formylmethionylaminoacyl-tRNA deformylase, putative [Source:VB External Description;Acc:AAEL000279]
AAEL000280-RA	AAEL000280	1.001 (0.547 to 1.35)	0.998	0.59622	hypothetical protein [Source:VB External Description;Acc:AAEL000280]
AAEL000281-RA	AAEL000281	1.312 (0.721 to 1.817)	0.0585	0.122028	conserved hypothetical protein [Source:VB External Description;Acc:AAEL000281]
AAEL000282-RA	AAEL000282	1.379 (0.742 to 2.231)	0.022	0.0680443	syntaxin, putative [Source:VB External Description;Acc:AAEL000282]
AAEL000283-RA	AAEL000283	0.582 (0.532 to 0.684)	0.734	0.523725	C-Type lectin (CTL) - mannose binding. [Source:VB External Description;Acc:AAEL000283]
AAEL000284-RA	AAEL000284	0.974 (0.729 to 1.291)	0.687	0.510649	conserved hypothetical protein [Source:VB External Description;Acc:AAEL000284]
AAEL000287-RA	AAEL000287	1.004 (0.686 to 1.341)	0.953	0.58518	hypothetical protein [Source:VB External Description;Acc:AAEL000287]
AAEL000288-RA	AAEL000288	0.658 (0.234 to 1.245)	0.316	0.334558	conserved hypothetical protein [Source:VB External Description;Acc:AAEL000288]
AAEL000289-RA	AAEL000289	0.9 (0.662 to 1.101)	0.114	0.182394	conserved hypothetical protein [Source:VB External Description;Acc:AAEL000289]
AAEL000290-RA	AAEL000290	1.003 (0.75 to 1.223)	0.964	0.587472	conserved hypothetical protein [Source:VB External Description;Acc:AAEL000290]
AAEL000291-RA	AAEL000291	1.096 (0.655 to 1.329)	0.349	0.352982	V-type proton ATPase 16 kDa proteolipid subunit (V-ATPase 16 kDa proteolipid subunit)(Vacuolar proton pump 16 kDa proteolipid subunit)(V-ATPase subunit C) [Source:VB External Description;Acc:AAEL000291]
AAEL000292-RA	AAEL000292	0.942 (0.707 to 1.285)	0.502	0.436121	conserved hypothetical protein [Source:VB External Description;Acc:AAEL000292]
AAEL000293-RA	AAEL000293	0.683 (0.27 to 1.029)	0.146	0.211591	ebna2 binding protein P100 [Source:VB External Description;Acc:AAEL000293]
AAEL000294-RA	AAEL000294	1.223 (0.766 to 1.987)	0.0871	0.155792	conserved hypothetical protein [Source:VB External Description;Acc:AAEL000294]
AAEL000295-RA	AAEL000295	0.907 (0.725 to 1.115)	0.191	0.245637	hypothetical protein [Source:VB External Description;Acc:AAEL000295]
AAEL000296-RA	AAEL000296	1.307 (0.35 to 1.827)	0.516	0.443102	conserved hypothetical protein [Source:VB External Description;Acc:AAEL000296]
AAEL000297-RA	AAEL000297	1.15 (0.945 to 1.45)	0.0547	0.117396	mitochondrial ribosomal protein S25 [Source:VB External Description;Acc:AAEL000297]
AAEL000298-RA	AAEL000298	1.506 (0.903 to 2.291)	0.00923	0.0395839	sodium/chloride dependent amino acid transporter [Source:VB External Description;Acc:AAEL000298]
AAEL000299-RA	AAEL000299	1.001 (0.749 to 1.24)	0.99	0.594353	hypothetical protein [Source:VB External Description;Acc:AAEL000299]
AAEL000300-RA	AAEL000300	1.254 (0.907 to 1.751)	0.0112	0.0451374	WD-repeat protein [Source:VB External Description;Acc:AAEL000300]
AAEL000301-RA	AAEL000301	1.024 (0.76 to 1.314)	0.706	0.516524	heat shock protein [Source:VB External Description;Acc:AAEL000301]
AAEL000304-RE	AAEL000304	1.716 (1.326 to 2.469)	2.02e-07	0.00225372	conserved hypothetical protein [Source:VB External Description;Acc:AAEL000304]
AAEL000306-RA	AAEL000306	2.971 (1.486 to 3.83)	2.42e-05	0.00225372	conserved hypothetical protein [Source:VB External Description;Acc:AAEL000306]
AAEL000307-RA	AAEL000307	0.629 (0.468 to 1.259)	0.0153	0.0548932	dynein heavy chain [Source:VB External Description;Acc:AAEL000307]
AAEL000308-RA	AAEL000308	2.364 (1.491 to 3.405)	6.78e-06	0.00225372	conserved hypothetical protein [Source:VB External Description;Acc:AAEL000308]
AAEL000309-RB	AAEL000309	1.273 (0.972 to 1.493)	0.00069	0.00694384	hypothetical protein [Source:VB External Description;Acc:AAEL000309]
AAEL000311-RA	AAEL000311	0.613 (0.469 to 0.862)	0.00368	0.0221855	conserved hypothetical protein [Source:VB External Description;Acc:AAEL000311]
AAEL000312-RA	AAEL000312	0.854 (0.593 to 1.048)	0.0946	0.164643	hypothetical protein [Source:VB External Description;Acc:AAEL000312]
AAEL000314-RA	AAEL000314	1.199 (0.807 to 1.524)	0.0167	0.0577743	malate dehydrogenase [Source:VB External Description;Acc:AAEL000314]
AAEL000315-RA	AAEL000315	0.916 (0.548 to 1.164)	0.277	0.308639	pigeon protein (linotte protein) [Source:VB External Description;Acc:AAEL000315]
AAEL000316-RA	AAEL000316	1.086 (0.599 to 1.55)	0.538	0.452692	hypothetical protein [Source:VB External Description;Acc:AAEL000316]
AAEL000320-RA	AAEL000320	0.15 (0.0561 to 2.33)	0.368	0.363648	cytochrome P450 [Source:VB External Description;Acc:AAEL000320]
AAEL000321-RA	AAEL000321	0.649 (0.409 to 0.797)	0.00844	0.0373277	acetyl-coa synthetase [Source:VB External Description;Acc:AAEL000321]
AAEL000322-RA	AAEL000322	1.165 (0.878 to 1.834)	0.126	0.192827	hypothetical protein [Source:VB External Description;Acc:AAEL000322]
AAEL000323-RA	AAEL000323	1.1	0.911	0.573074	cysteine-rich venom protein, putative [Source:VB External Description;Acc:AAEL000323]
AAEL000324-RA	AAEL000324	1.16 (0.628 to 1.646)	0.541	0.453659	tyrosine-protein kinase drl [Source:VB External Description;Acc:AAEL000324]
AAEL000325-RA	AAEL000325	0.567	0.774	0.536178	cytochrome P450 [Source:VB External Description;Acc:AAEL000325]
AAEL000326-RA	AAEL000326	0.585 (0.546 to 0.63)	0.597	0.476032	cytochrome P450 [Source:VB External Description;Acc:AAEL000326]
AAEL000327-RA	AAEL000327	1.005 (0.349 to 1.909)	0.987	0.593376	Ecdysone-inducedprotein 78C, Nuclear receptor [Source:VB External Description;Acc:AAEL000327]
AAEL000328-RA	AAEL000328	0.981 (0.708 to 1.228)	0.81	0.545611	conserved hypothetical protein [Source:VB External Description;Acc:AAEL000328]
AAEL000329-RA	AAEL000329	0.948 (0.679 to 1.339)	0.708	0.516714	conserved hypothetical protein [Source:VB External Description;Acc:AAEL000329]
AAEL000330-RA	AAEL000330	0.825 (0.538 to 1.272)	0.169	0.229207	conserved hypothetical protein [Source:VB External Description;Acc:AAEL000330]
AAEL000331-RA	AAEL000331	1.268 (0.985 to 1.678)	0.000881	0.00831817	elongation factor ts [Source:VB External Description;Acc:AAEL000331]
AAEL000332-RA	AAEL000332	1.138 (0.757 to 1.352)	0.0695	0.136531	conserved hypothetical protein [Source:VB External Description;Acc:AAEL000332]
AAEL000334-RA	AAEL000334	1.622 (1.191 to 2.086)	0.00048	0.00525983	villin [Source:VB External Description;Acc:AAEL000334]
AAEL000335-RA	AAEL000335	0.732 (0.502 to 1.098)	0.0524	0.114328	lamin [Source:VB External Description;Acc:AAEL000335]
AAEL000336-RA	AAEL000336	0.965 (0.649 to 1.095)	0.929	0.578118	conserved hypothetical protein [Source:VB External Description;Acc:AAEL000336]
AAEL000337-RA	AAEL000337	0.968 (0.734 to 1.351)	0.589	0.4734	hypothetical protein [Source:VB External Description;Acc:AAEL000337]
AAEL000340-RA	AAEL000340	0.762 (0.455 to 1.141)	0.0169	0.0580837	cytochrome P450 [Source:VB External Description;Acc:AAEL000340]
AAEL000341-RA	AAEL000341	0.934 (0.734 to 1.225)	0.379	0.370289	basic helix-loop-helix protein [Source:VB External Description;Acc:AAEL000341]
AAEL000343-RA	AAEL000343	0.656 (0.385 to 0.977)	0.0384	0.0944901	serine/threonine-protein kinase vrk [Source:VB External Description;Acc:AAEL000343]
AAEL000343-RB	AAEL000343	0.684 (0.421 to 0.942)	0.0586	0.122028	serine/threonine-protein kinase vrk [Source:VB External Description;Acc:AAEL000343]
AAEL000345-RA	AAEL000345	1.004 (0.281 to 1.7)	0.986	0.593163	membrane associated guanylate kinase inverted 1, magi1 [Source:VB External Description;Acc:AAEL000345]
AAEL000346-RA	AAEL000346	1.038 (0.769 to 1.252)	0.503	0.436422	spastin [Source:VB External Description;Acc:AAEL000346]
AAEL000347-RA	AAEL000347	0.715 (0.418 to 1.187)	0.0417	0.0990961	hypothetical protein [Source:VB External Description;Acc:AAEL000347]
AAEL000348-RA	AAEL000348	1.107 (0.74 to 1.594)	0.311	0.330788	conserved hypothetical protein [Source:VB External Description;Acc:AAEL000348]
AAEL000351-RA	AAEL000351	0.871 (0.67 to 1.104)	0.119	0.186898	conserved hypothetical protein [Source:VB External Description;Acc:AAEL000351]
AAEL000352-RA	AAEL000352	0.893 (0.699 to 1.44)	0.146	0.211591	hypothetical protein [Source:VB External Description;Acc:AAEL000352]
AAEL000353-RA	AAEL000353	0.928 (0.293 to 2.018)	0.775	0.536178	hypothetical protein [Source:VB External Description;Acc:AAEL000353]
AAEL000354-RA	AAEL000354	1.057 (0.729 to 1.811)	0.687	0.510649	dimeric dihydrodiol dehydrogenase [Source:VB External Description;Acc:AAEL000354]
AAEL000355-RA	AAEL000355	0.703 (0.417 to 1.15)	0.739	0.525254	no_info
AAEL000360-RA	AAEL000360	0.557 (0.0841 to 1.288)	0.0986	0.168299	DNAJ homolog subfamily B member, putative [Source:VB External Description;Acc:AAEL000360]
AAEL000362-RA	AAEL000362	1.545 (1.059 to 2.118)	0.000891	0.0083897	conserved hypothetical protein [Source:VB External Description;Acc:AAEL000362]
AAEL000365-RA	AAEL000365	1.025 (0.781 to 1.524)	0.771	0.535729	hypothetical protein [Source:VB External Description;Acc:AAEL000365]
AAEL000367-RA	AAEL000367	0.995 (0.518 to 1.4)	0.99	0.594353	conserved hypothetical protein [Source:VB External Description;Acc:AAEL000367]
AAEL000368-RA	AAEL000368	0.761 (0.413 to 1.345)	0.532	0.450011	conserved hypothetical protein [Source:VB External Description;Acc:AAEL000368]
AAEL000370-RA	AAEL000370	1.201 (0.942 to 1.547)	0.0031	0.0198731	acyl-CoA oxidase [Source:VB External Description;Acc:AAEL000370]
AAEL000371-RA	AAEL000371	0.911 (0.484 to 1.346)	0.653	0.498061	hypothetical protein [Source:VB External Description;Acc:AAEL000371]
AAEL000372-RA	AAEL000372	1.455 (1.166 to 1.83)	2.49e-07	0.00225372	myo inositol monophosphatase [Source:VB External Description;Acc:AAEL000372]
AAEL000374-RA	AAEL000374	4.05 (1.426 to 8.45)	0.00344	0.0212614	cysteine-rich venom protein, putative [Source:VB External Description;Acc:AAEL000374]
AAEL000375-RA	AAEL000375	0.836	0.834	0.551078	cysteine-rich venom protein, putative [Source:VB External Description;Acc:AAEL000375]
AAEL000377-RA	AAEL000377	0.137 (0.01 to 0.274)	0.831	0.550134	conserved hypothetical protein [Source:VB External Description;Acc:AAEL000377]
AAEL000378-RA	AAEL000378	1.138 (0.652 to 1.558)	0.221	0.268403	integrin-linked protein kinase 2 (ilk-2) [Source:VB External Description;Acc:AAEL000378]
AAEL000380-RA	AAEL000380	1.158 (0.82 to 1.377)	0.019	0.0624417	conserved hypothetical protein [Source:VB External Description;Acc:AAEL000380]
AAEL000381-RA	AAEL000381	0.818 (0.462 to 1.204)	0.341	0.348437	syntrophin [Source:VB External Description;Acc:AAEL000381]
AAEL000382-RA	AAEL000382	1.032 (0.763 to 1.502)	0.727	0.52136	myosin motor, putative [Source:VB External Description;Acc:AAEL000382]
AAEL000383-RA	AAEL000383	0.763 (0.536 to 0.966)	0.0141	0.052087	beta-1,3-galactosyltransferase brn [Source:VB External Description;Acc:AAEL000383]
AAEL000384-RA	AAEL000384	1.136 (0.846 to 1.515)	0.14	0.205528	vesicular acetylcholine transporter [Source:VB External Description;Acc:AAEL000384]
AAEL000385-RB	AAEL000385	0.968 (0.592 to 1.228)	0.609	0.481477	developmentally regulated RNA-binding protein [Source:VB External Description;Acc:AAEL000385]
AAEL000386-RA	AAEL000386	0.915 (0.603 to 1.212)	0.292	0.318596	phopsphatidylinositol 3-kinase, drosophila [Source:VB External Description;Acc:AAEL000386]
AAEL000388-RA	AAEL000388	2.332 (1.449 to 2.977)	1.14e-06	0.00225372	isoleucyl tRNA synthetase [Source:VB External Description;Acc:AAEL000388]
AAEL000390-RA	AAEL000390	0.38 (0.15 to 1.22)	0.609	0.481477	hypothetical protein [Source:VB External Description;Acc:AAEL000390]
AAEL000391-RA	AAEL000391	0.873 (0.573 to 1.22)	0.592	0.474359	odorant receptor [Source:VB External Description;Acc:AAEL000391]
AAEL000393-RA	AAEL000393	1.385 (1.078 to 1.857)	3.9e-05	0.00225372	suppressors of cytokine signalling [Source:VB External Description;Acc:AAEL000393]
AAEL000394-RA	AAEL000394	0.859 (0.6 to 1.118)	0.0935	0.163269	U2 small nuclear ribonucleoprotein, putative [Source:VB External Description;Acc:AAEL000394]
AAEL000395-RA	AAEL000395	0.823 (0.45 to 1.095)	0.224	0.270395	Ultraspiracleisoform A, nuclear receptor [Source:VB External Description;Acc:AAEL000395]
AAEL000396-RA	AAEL000396	0.874 (0.583 to 1.552)	0.159	0.222496	hypothetical protein [Source:VB External Description;Acc:AAEL000396]
AAEL000397-RA	AAEL000397	1.104 (0.739 to 1.69)	0.471	0.420157	conserved hypothetical protein [Source:VB External Description;Acc:AAEL000397]
AAEL000398-RA	AAEL000398	0.808 (0.558 to 1.031)	0.0952	0.165023	sidestep protein [Source:VB External Description;Acc:AAEL000398]
AAEL000399-RA	AAEL000399	1.119 (0.733 to 1.322)	0.132	0.198702	conserved hypothetical protein [Source:VB External Description;Acc:AAEL000399]
AAEL000400-RA	AAEL000400	1.422 (1.175 to 1.731)	2.42e-06	0.00225372	hypothetical protein [Source:VB External Description;Acc:AAEL000400]
AAEL000401-RA	AAEL000401	0.743 (0.573 to 1.024)	0.00871	0.0381094	conserved hypothetical protein [Source:VB External Description;Acc:AAEL000401]
AAEL000403-RA	AAEL000403	1.399 (1.08 to 2.082)	0.00111	0.00973067	conserved hypothetical protein [Source:VB External Description;Acc:AAEL000403]
AAEL000404-RA	AAEL000404	1.02 (0.798 to 1.263)	0.741	0.525913	DNA repair helicase rad3/xp-d [Source:VB External Description;Acc:AAEL000404]
AAEL000405-RA	AAEL000405	1.171 (0.412 to 1.803)	0.497	0.433775	odd Oz protein [Source:VB External Description;Acc:AAEL000405]
AAEL000406-RA	AAEL000406	3.815 (1.513 to 6.6)	0.000942	0.00873701	conserved hypothetical protein [Source:VB External Description;Acc:AAEL000406]
AAEL000407-RA	AAEL000407	0.955 (0.527 to 1.824)	0.786	0.53862	conserved hypothetical protein [Source:VB External Description;Acc:AAEL000407]
AAEL000408-RA	AAEL000408	0.638 (0.445 to 0.954)	0.00717	0.0337397	conserved hypothetical protein [Source:VB External Description;Acc:AAEL000408]
AAEL000410-RA	AAEL000410	0.851 (0.577 to 1.107)	0.0465	0.105786	glycoprotein 25l [Source:VB External Description;Acc:AAEL000410]
AAEL000411-RA	AAEL000411	0.543 (0.367 to 0.832)	0.0131	0.0498965	conserved hypothetical protein [Source:VB External Description;Acc:AAEL000411]
AAEL000412-RA	AAEL000412	0.921 (0.72 to 1.259)	0.2	0.252271	conserved hypothetical protein [Source:VB External Description;Acc:AAEL000412]
AAEL000414-RA	AAEL000414	1.288 (0.44 to 1.85)	0.479	0.424513	six/sine homebox transcription factors [Source:VB External Description;Acc:AAEL000414]
AAEL000415-RA	AAEL000415	0.911 (0.63 to 1.344)	0.344	0.349849	AMP dependent coa ligase [Source:VB External Description;Acc:AAEL000415]
AAEL000416-RA	AAEL000416	0.855 (0.664 to 1.399)	0.781	0.537497	hypothetical protein [Source:VB External Description;Acc:AAEL000416]
AAEL000417-RA	AAEL000417	0.731 (0.501 to 0.987)	0.00909	0.0392122	monocarboxylate transporter [Source:VB External Description;Acc:AAEL000417]
AAEL000419-RA	AAEL000419	0.572 (0.316 to 0.981)	0.0113	0.0453416	conserved hypothetical protein [Source:VB External Description;Acc:AAEL000419]
AAEL000420-RA	AAEL000420	1.057 (0.729 to 1.37)	0.5	0.435618	cathepsin o [Source:VB External Description;Acc:AAEL000420]
AAEL000421-RA	AAEL000421	0.974 (0.816 to 1.322)	0.723	0.520623	protein farnesyltransferase alpha subunit/rab geranylgeranyl transferase alpha subunit [Source:VB External Description;Acc:AAEL000421]
AAEL000422-RA	AAEL000422	1.007 (0.772 to 1.191)	0.915	0.573824	U3 small nucleolar RNA-associated protein homolog, putative [Source:VB External Description;Acc:AAEL000422]
AAEL000424-RA	AAEL000424	1.192 (1.073 to 1.491)	0.0179	0.0599791	leucine aminopeptidase [Source:VB External Description;Acc:AAEL000424]
AAEL000425-RA	AAEL000425	1.19 (0.983 to 1.31)	0.00777	0.0356063	conserved hypothetical protein [Source:VB External Description;Acc:AAEL000425]
AAEL000427-RA	AAEL000427	0.871 (0.607 to 1.063)	0.0906	0.159684	conserved hypothetical protein [Source:VB External Description;Acc:AAEL000427]
AAEL000428-RA	AAEL000428	0.755 (0.566 to 0.901)	0.00569	0.0290624	Tryptophan 2,3-dioxygenase (TDO)(EC 1.13.11.11)(Tryptophan pyrrolase)(Tryptophanase)(Tryptophan oxygenase)(TRPO)(TO)(Tryptamin 2,3-dioxygenase) [Source:VB External Description;Acc:AAEL000428]
AAEL000429-RA	AAEL000429	0.907 (0.694 to 1.097)	0.189	0.244133	hypothetical protein [Source:VB External Description;Acc:AAEL000429]
AAEL000430-RA	AAEL000430	0.668 (0.33 to 0.938)	0.0706	0.137371	hypothetical protein [Source:VB External Description;Acc:AAEL000430]
AAEL000431-RA	AAEL000431	0.923 (0.699 to 1.061)	0.238	0.280751	conserved hypothetical protein [Source:VB External Description;Acc:AAEL000431]
AAEL000433-RA	AAEL000433	1.256 (0.593 to 1.814)	0.207	0.25796	glypican [Source:VB External Description;Acc:AAEL000433]
AAEL000434-RA	AAEL000434	0.618 (0.487 to 0.796)	0.00435	0.0246868	lipid a export ATP-binding/permease protein msba [Source:VB External Description;Acc:AAEL000434]
AAEL000435-RA	AAEL000435	1.148 (0.815 to 1.656)	0.0239	0.0715733	THO complex, putative [Source:VB External Description;Acc:AAEL000435]
AAEL000436-RA	AAEL000436	0.966 (0.75 to 1.292)	0.6	0.477699	conserved hypothetical protein [Source:VB External Description;Acc:AAEL000436]
AAEL000437-RA	AAEL000437	0.929 (0.584 to 1.392)	0.529	0.448971	conserved hypothetical protein [Source:VB External Description;Acc:AAEL000437]
AAEL000438-RA	AAEL000438	0.733 (0.55 to 0.937)	0.00965	0.0407671	epoxide hydrolase [Source:VB External Description;Acc:AAEL000438]
AAEL000439-RA	AAEL000439	0.962 (0.622 to 1.256)	0.608	0.481152	hypothetical protein [Source:VB External Description;Acc:AAEL000439]
AAEL000440-RA	AAEL000440	1.232 (0.797 to 1.658)	0.00791	0.0360012	DNA repair/transcription protein met18/mms19 [Source:VB External Description;Acc:AAEL000440]
AAEL000441-RA	AAEL000441	1.194 (0.466 to 2.497)	0.547	0.455935	hypothetical protein [Source:VB External Description;Acc:AAEL000441]
AAEL000442-RA	AAEL000442	0.166 (0.01 to 0.392)	0.452	0.41134	conserved hypothetical protein [Source:VB External Description;Acc:AAEL000442]
AAEL000443-RA	AAEL000443	0.834 (0.288 to 1.35)	0.797	0.541767	conserved hypothetical protein [Source:VB External Description;Acc:AAEL000443]
AAEL000444-RA	AAEL000444	0.913 (0.739 to 1.064)	0.17	0.229801	udp-glucose glycoprotein:glucosyltransferase [Source:VB External Description;Acc:AAEL000444]
AAEL000445-RB	AAEL000445	0.828 (0.547 to 1.194)	0.0957	0.165422	conserved hypothetical protein [Source:VB External Description;Acc:AAEL000445]
AAEL000446-RA	AAEL000446	0.949 (0.634 to 1.643)	0.725	0.520941	tight junction protein [Source:VB External Description;Acc:AAEL000446]
AAEL000447-RA	AAEL000447	1.017 (0.75 to 1.25)	0.985	0.592949	V-1 protein, putative [Source:VB External Description;Acc:AAEL000447]
AAEL000448-RA	AAEL000448	0.916 (0.614 to 1.13)	0.263	0.298881	conserved hypothetical protein [Source:VB External Description;Acc:AAEL000448]
AAEL000448-RB	AAEL000448	0.96 (0.808 to 1.172)	0.567	0.464137	conserved hypothetical protein [Source:VB External Description;Acc:AAEL000448]
AAEL000450-RA	AAEL000450	0.942 (0.359 to 1.414)	0.795	0.541408	ras GTPase activating protein [Source:VB External Description;Acc:AAEL000450]
AAEL000451-RA	AAEL000451	0.87 (0.594 to 1.193)	0.172	0.231399	beta1,4 mannosyltransferase [Source:VB External Description;Acc:AAEL000451]
AAEL000452-RA	AAEL000452	0.94 (0.692 to 1.285)	0.458	0.414288	histone acetyltransferase gcn5 [Source:VB External Description;Acc:AAEL000452]
AAEL000454-RA	AAEL000454	0.697 (0.428 to 0.963)	0.0493	0.109812	isocitrate dehydrogenase [Source:VB External Description;Acc:AAEL000454]
AAEL000455-RA	AAEL000455	0.827 (0.576 to 1.165)	0.0861	0.154908	conserved hypothetical protein [Source:VB External Description;Acc:AAEL000455]
AAEL000456-RA	AAEL000456	0.932 (0.698 to 1.245)	0.362	0.360382	conserved hypothetical protein [Source:VB External Description;Acc:AAEL000456]
AAEL000457-RA	AAEL000457	0.81 (0.691 to 0.928)	0.0202	0.0647648	conserved hypothetical protein [Source:VB External Description;Acc:AAEL000457]
AAEL000458-RB	AAEL000458	0.909 (0.75 to 1.254)	0.299	0.323736	conserved hypothetical protein [Source:VB External Description;Acc:AAEL000458]
AAEL000459-RA	AAEL000459	0.909 (0.735 to 1.176)	0.267	0.301609	conserved hypothetical protein [Source:VB External Description;Acc:AAEL000459]
AAEL000460-RA	AAEL000460	1.003 (0.844 to 1.143)	0.962	0.587031	conserved hypothetical protein [Source:VB External Description;Acc:AAEL000460]
AAEL000461-RC	AAEL000461	0.926 (0.433 to 1.392)	0.555	0.459634	conserved hypothetical protein [Source:VB External Description;Acc:AAEL000461]
AAEL000462-RA	AAEL000462	0.589 (0.582 to 0.597)	0.522	0.445653	conserved hypothetical protein [Source:VB External Description;Acc:AAEL000462]
AAEL000463-RA	AAEL000463	0.74 (0.354 to 2.2)	0.742	0.526064	hypothetical protein [Source:VB External Description;Acc:AAEL000463]
AAEL000464-RA	AAEL000464	0.647 (0.447 to 1.007)	0.0286	0.0799211	conserved hypothetical protein [Source:VB External Description;Acc:AAEL000464]
AAEL000465-RA	AAEL000465	0.81 (0.494 to 1.239)	0.0305	0.0829304	conserved hypothetical protein [Source:VB External Description;Acc:AAEL000465]
AAEL000467-RA	AAEL000467	1.098 (0.826 to 1.45)	0.251	0.289857	mitochondrial ribosomal protein, L49, putative [Source:VB External Description;Acc:AAEL000467]
AAEL000468-RA	AAEL000468	0.984 (0.708 to 1.294)	0.836	0.551854
AAEL000469-RA	AAEL000469	1.237 (0.889 to 1.835)	0.0351	0.0897322	conserved hypothetical protein [Source:VB External Description;Acc:AAEL000469]
AAEL000470-RA	AAEL000470	0.834 (0.662 to 1.116)	0.0892	0.158278	hypothetical protein [Source:VB External Description;Acc:AAEL000470]
AAEL000471-RA	AAEL000471	1.312 (0.449 to 2.593)	0.297	0.321855	monocarboxylate transporter [Source:VB External Description;Acc:AAEL000471]
AAEL000472-RA	AAEL000472	0.921 (0.508 to 1.173)	0.303	0.326051	zinc finger protein, putative [Source:VB External Description;Acc:AAEL000472]
AAEL000474-RA	AAEL000474	1.191 (0.802 to 1.55)	0.612	0.482811	conserved hypothetical protein [Source:VB External Description;Acc:AAEL000474]
AAEL000476-RC	AAEL000476	0.866 (0.682 to 1.317)	0.153	0.217326	conserved hypothetical protein [Source:VB External Description;Acc:AAEL000476]
AAEL000477-RA	AAEL000477	1.029 (0.677 to 1.581)	0.818	0.547191	NADPH FAD oxidoreductase [Source:VB External Description;Acc:AAEL000477]
AAEL000478-RA	AAEL000478	1.025 (0.78 to 1.516)	0.745	0.527276	Sm protein G, putative [Source:VB External Description;Acc:AAEL000478]
AAEL000479-RA	AAEL000479	0.653 (0.304 to 0.882)	0.0454	0.104316	conserved hypothetical protein [Source:VB External Description;Acc:AAEL000479]
AAEL000480-RA	AAEL000480	0.652 (0.226 to 1.429)	0.117	0.18522	hypothetical protein [Source:VB External Description;Acc:AAEL000480]
AAEL000481-RA	AAEL000481	0.775 (0.268 to 1.61)	0.332	0.343294	rab3 interacting molecule [Source:VB External Description;Acc:AAEL000481]
AAEL000483-RA	AAEL000483	0.973 (0.766 to 1.274)	0.733	0.523265	exostosin-2 [Source:VB External Description;Acc:AAEL000483]
AAEL000484-RA	AAEL000484	1.299 (0.7 to 1.723)	0.147	0.212288	conserved hypothetical protein [Source:VB External Description;Acc:AAEL000484]
AAEL000485-RB	AAEL000485	0.998 (0.796 to 1.534)	0.982	0.592549	paramyosin, putative [Source:VB External Description;Acc:AAEL000485]
AAEL000486-RA	AAEL000486	1.096 (0.82 to 1.373)	0.151	0.215483	chaperonin [Source:VB External Description;Acc:AAEL000486]
AAEL000487-RA	AAEL000487	1.043 (0.69 to 1.328)	0.535	0.451251	hypothetical protein [Source:VB External Description;Acc:AAEL000487]
AAEL000488-RA	AAEL000488	0.993 (0.611 to 1.453)	0.949	0.583943	conserved hypothetical protein [Source:VB External Description;Acc:AAEL000488]
AAEL000489-RA	AAEL000489	0.891 (0.554 to 1.274)	0.254	0.292266	P21-activated kinase, pak [Source:VB External Description;Acc:AAEL000489]
AAEL000491-RA	AAEL000491	1.11 (0.887 to 1.515)	0.194	0.248064	hypothetical protein [Source:VB External Description;Acc:AAEL000491]
AAEL000493-RA	AAEL000493	1.071 (0.73 to 1.456)	0.263	0.298881	heparan sulphate 6-o-sulfotransferase [Source:VB External Description;Acc:AAEL000493]
AAEL000495-RA	AAEL000495	0.646 (0.543 to 0.969)	0.5	0.435618	glutathione peroxidase [Source:VB External Description;Acc:AAEL000495]
AAEL000496-RA	AAEL000496	3.084 (1.492 to 5.8)	0.00023	0.00333373	conserved hypothetical protein [Source:VB External Description;Acc:AAEL000496]
AAEL000496-RB	AAEL000496	1.521 (0.851 to 2.3)	0.0206	0.0651947	conserved hypothetical protein [Source:VB External Description;Acc:AAEL000496]
AAEL000499-RA	AAEL000499	0.229	0.751	0.529282	Spaetzle-likecytokine. [Source:VB External Description;Acc:AAEL000499]
AAEL000500-RA	AAEL000500	0.805 (0.409 to 2.005)	0.655	0.498862	conserved hypothetical protein [Source:VB External Description;Acc:AAEL000500]
AAEL000502-RA	AAEL000502	0.942 (0.778 to 1.294)	0.35	0.353507	NADPH FAD oxidoreductase [Source:VB External Description;Acc:AAEL000502]
AAEL000503-RA	AAEL000503	0.992 (0.756 to 1.241)	0.902	0.570045	hypothetical protein [Source:VB External Description;Acc:AAEL000503]
AAEL000504-RA	AAEL000504	0.38 (0.304 to 0.456)	0.687	0.510649	conserved hypothetical protein [Source:VB External Description;Acc:AAEL000504]
AAEL000505-RA	AAEL000505	0.968 (0.734 to 1.253)	0.613	0.483133	conserved hypothetical protein [Source:VB External Description;Acc:AAEL000505]
AAEL000507-RA	AAEL000507	1.89 (0.7 to 2.9)	0.00193	0.0144553	conserved hypothetical protein [Source:VB External Description;Acc:AAEL000507]
AAEL000508-RA	AAEL000508	3.172 (1.642 to 4.2)	1.59e-05	0.00225372	fibrinogen and fibronectin [Source:VB External Description;Acc:AAEL000508]
AAEL000509-RA	AAEL000509	0.939 (0.638 to 1.185)	0.372	0.366468	rho GTPase activating protein [Source:VB External Description;Acc:AAEL000509]
AAEL000510-RA	AAEL000510	0.869 (0.657 to 1.239)	0.184	0.240589	conserved hypothetical protein [Source:VB External Description;Acc:AAEL000510]
AAEL000511-RA	AAEL000511	0.706 (0.237 to 1.262)	0.322	0.337991
AAEL000512-RA	AAEL000512	1.158 (0.779 to 1.729)	0.52	0.444771	dynein heavy chain [Source:VB External Description;Acc:AAEL000512]
AAEL000514-RA	AAEL000514	0.73 (0.444 to 1.242)	0.43	0.399374	hypothetical protein [Source:VB External Description;Acc:AAEL000514]
AAEL000515-RA	AAEL000515	1.715 (1.176 to 2.415)	9.16e-05	0.00235186	juvenile hormone-inducible protein, putative [Source:VB External Description;Acc:AAEL000515]
AAEL000516-RA	AAEL000516	0.745 (0.506 to 0.97)	0.0375	0.0932741	juvenile hormone-inducible protein, putative [Source:VB External Description;Acc:AAEL000516]
AAEL000519-RA	AAEL000519	0.407 (0.292 to 0.696)	0.00598	0.0300019	hypothetical protein [Source:VB External Description;Acc:AAEL000519]
AAEL000520-RA	AAEL000520	1.141 (0.825 to 1.567)	0.0624	0.127239	conserved hypothetical protein [Source:VB External Description;Acc:AAEL000520]
AAEL000522-RA	AAEL000522	0.818 (0.529 to 1.317)	0.132	0.198702	hypothetical protein [Source:VB External Description;Acc:AAEL000522]
AAEL000523-RA	AAEL000523	1.033 (0.65 to 1.5)	0.961	0.586957	ring finger protein [Source:VB External Description;Acc:AAEL000523]
AAEL000524-RA	AAEL000524	0.456 (0.229 to 0.705)	0.0399	0.0965976	regulating synaptic membrane exocytosis protein [Source:VB External Description;Acc:AAEL000524]
AAEL000527-RA	AAEL000527	0.965 (0.699 to 1.204)	0.525	0.44702	polynucleotide kinase- 3'-phosphatase [Source:VB External Description;Acc:AAEL000527]
AAEL000528-RA	AAEL000528	1.194 (0.92 to 1.717)	0.395	0.379717	GPCR Orphan/Putative Class A Family [Source:VB External Description;Acc:AAEL000528]
AAEL000530-RA	AAEL000530	2.477 (1.448 to 3.638)	5.01e-05	0.00225372
AAEL000531-RA	AAEL000531	1.114 (0.694 to 1.718)	0.339	0.3476	conserved hypothetical protein [Source:VB External Description;Acc:AAEL000531]
AAEL000532-RA	AAEL000532	0.633 (0.315 to 1.3)	0.434	0.400962	conserved hypothetical protein [Source:VB External Description;Acc:AAEL000532]
AAEL000533-RA	AAEL000533	4.485 (1.217 to 10.85)	0.00665	0.0320095	C-Type lectin (CTL). [Source:VB External Description;Acc:AAEL000533]
AAEL000535-RA	AAEL000535	0.999 (0.648 to 1.5)	0.999	0.59622	conserved hypothetical protein [Source:VB External Description;Acc:AAEL000535]
AAEL000537-RA	AAEL000537	0.659 (0.366 to 1.116)	0.0131	0.0498965	hypothetical protein [Source:VB External Description;Acc:AAEL000537]
AAEL000538-RA	AAEL000538	1.065 (0.934 to 1.2)	0.883	0.565866	conserved hypothetical protein [Source:VB External Description;Acc:AAEL000538]
AAEL000539-RA	AAEL000539	0.901 (0.599 to 1.458)	0.353	0.355366	hypothetical protein [Source:VB External Description;Acc:AAEL000539]
AAEL000540-RA	AAEL000540	1.163 (0.486 to 1.691)	0.245	0.285528	fasciclin, putative [Source:VB External Description;Acc:AAEL000540]
AAEL000541-RB	AAEL000541	1.299 (1.043 to 1.491)	0.000662	0.00672704	fasciclin, putative [Source:VB External Description;Acc:AAEL000541]
AAEL000541-RA	AAEL000541	1.338 (0.909 to 1.644)	0.00219	0.0157916	fasciclin, putative [Source:VB External Description;Acc:AAEL000541]
AAEL000543-RA	AAEL000543	1.385 (1.005 to 2.144)	0.00193	0.0144553	C-Type lectin (CTL) - mannose binding. [Source:VB External Description;Acc:AAEL000543]
AAEL000544-RA	AAEL000544	0.778 (0.475 to 1.408)	0.166	0.227318	hypothetical protein [Source:VB External Description;Acc:AAEL000544]
AAEL000545-RA	AAEL000545	0.938 (0.681 to 1.315)	0.34	0.34814
AAEL000546-RA	AAEL000546	1.721 (1.168 to 2.718)	1.13e-06	0.00225372
AAEL000547-RA	AAEL000547	0.899 (0.452 to 1.3)	0.765	0.534285	pickpocket [Source:VB External Description;Acc:AAEL000547]
AAEL000548-RA	AAEL000548	2.554 (1.548 to 3.874)	0.000195	0.00305505	no_info
AAEL000549-RA	AAEL000549	0.72 (0.45 to 0.962)	0.0135	0.0506851	fibulin 1 and [Source:VB External Description;Acc:AAEL000549]
AAEL000550-RA	AAEL000550	1.154 (0.909 to 1.37)	0.0372	0.092905	werner helicase interacting protein [Source:VB External Description;Acc:AAEL000550]
AAEL000551-RA	AAEL000551	1.166 (0.928 to 1.557)	0.0339	0.0880105	hypothetical protein [Source:VB External Description;Acc:AAEL000551]
AAEL000552-RA	AAEL000552	0.134	0.886	0.566653	pickpocket [Source:VB External Description;Acc:AAEL000552]
AAEL000554-RA	AAEL000554	1.256 (0.509 to 1.841)	0.355	0.356112	fasciclin, putative [Source:VB External Description;Acc:AAEL000554]
AAEL000555-RA	AAEL000555	0.487 (0.277 to 0.691)	0.00198	0.0146803	hypothetical protein [Source:VB External Description;Acc:AAEL000555]
AAEL000556-RA	AAEL000556	18.37 (2.176 to 74.7)	0.0711	0.137869	C-Type lectin (CTL). [Source:VB External Description;Acc:AAEL000556]
AAEL000557-RA	AAEL000557	1.029 (0.613 to 1.266)	0.741	0.525913	conserved hypothetical protein [Source:VB External Description;Acc:AAEL000557]
AAEL000558-RA	AAEL000558	1.33 (0.795 to 2.29)	0.0983	0.168036	neural stem cell-derived dendrite regulator [Source:VB External Description;Acc:AAEL000558]
AAEL000559-RA	AAEL000559	0.969 (0.589 to 1.195)	0.696	0.513756	glycosyl transferase [Source:VB External Description;Acc:AAEL000559]
AAEL000561-RA	AAEL000561	0.94 (0.762 to 1.204)	0.4	0.382424	hypothetical protein [Source:VB External Description;Acc:AAEL000561]
AAEL000562-RA	AAEL000562	0.887 (0.605 to 1.083)	0.0846	0.153259	conserved hypothetical protein [Source:VB External Description;Acc:AAEL000562]
AAEL000563-RA	AAEL000563	0.9 (0.698 to 1.311)	0.275	0.307669	C-Type lectin (CTL) - mannose binding. [Source:VB External Description;Acc:AAEL000563]
AAEL000564-RB	AAEL000564	0.805 (0.445 to 1.091)	0.188	0.243611	myotubularin [Source:VB External Description;Acc:AAEL000564]
AAEL000565-RA	AAEL000565	0.767 (0.503 to 1.021)	0.0511	0.112392	hypothetical protein [Source:VB External Description;Acc:AAEL000565]
AAEL000566-RA	AAEL000566	1.529 (0.79 to 2.528)	0.0155	0.0551534	conserved hypothetical protein [Source:VB External Description;Acc:AAEL000566]
AAEL000567-RA	AAEL000567	1.077 (0.897 to 1.37)	0.2	0.252271	Facilitated trehalose transporter Tret1 [Source:VB External Description;Acc:AAEL000567]
AAEL000568-RA	AAEL000568	1.038 (0.819 to 1.38)	0.524	0.44679	26S proteasome non-ATPase regulatory subunit [Source:VB External Description;Acc:AAEL000568]
AAEL000569-RA	AAEL000569	0.887 (0.68 to 1.302)	0.159	0.222496	omega-crystallin, putative [Source:VB External Description;Acc:AAEL000569]
AAEL000570-RA	AAEL000570	1.304 (0.948 to 2.07)	0.0235	0.0708369	conserved hypothetical protein [Source:VB External Description;Acc:AAEL000570]
AAEL000571-RA	AAEL000571	0.783 (0.595 to 0.984)	0.0141	0.052087	hypothetical protein [Source:VB External Description;Acc:AAEL000571]
AAEL000572-RA	AAEL000572	0.795 (0.551 to 1.149)	0.0647	0.130661	AMP dependent ligase [Source:VB External Description;Acc:AAEL000572]
AAEL000574-RB	AAEL000574	0.873 (0.442 to 1.181)	0.316	0.334558	conserved hypothetical protein [Source:VB External Description;Acc:AAEL000574]
AAEL000574-RA	AAEL000574	0.982 (0.7 to 1.236)	0.837	0.552019	conserved hypothetical protein [Source:VB External Description;Acc:AAEL000574]
AAEL000575-RA	AAEL000575	2.06 (1.371 to 2.657)	2.26e-05	0.00225372	apyrase, putative [Source:VB External Description;Acc:AAEL000575]
AAEL000576-RA	AAEL000576	0.907 (0.572 to 1.45)	0.88	0.565224	lachesin, putative [Source:VB External Description;Acc:AAEL000576]
AAEL000577-RA	AAEL000577	0.681 (0.325 to 1.242)	0.439	0.403907	DNA binding protein elf-1 [Source:VB External Description;Acc:AAEL000577]
AAEL000578-RA	AAEL000578	0.792 (0.551 to 1.274)	0.134	0.2004	conserved hypothetical protein [Source:VB External Description;Acc:AAEL000578]
AAEL000579-RA	AAEL000579	0.912 (0.855 to 1.013)	0.149	0.213791	conserved hypothetical protein [Source:VB External Description;Acc:AAEL000579]
AAEL000581-RA	AAEL000581	1.321 (1.003 to 2.134)	0.00087	0.00824609	conserved hypothetical protein [Source:VB External Description;Acc:AAEL000581]
AAEL000583-RA	AAEL000583	0.935 (0.709 to 1.123)	0.331	0.342983	peroxisome assembly factor-2 (peroxisomal-type ATPase 1) [Source:VB External Description;Acc:AAEL000583]
AAEL000584-RA	AAEL000584	0.433 (0.179 to 1.13)	0.705	0.51646	sex-determining region y protein, sry [Source:VB External Description;Acc:AAEL000584]
AAEL000586-RA	AAEL000586	0.857 (0.302 to 1.449)	0.594	0.475341	hypothetical protein [Source:VB External Description;Acc:AAEL000586]
AAEL000587-RA	AAEL000587	0.661 (0.299 to 1.437)	0.164	0.226222	hypothetical protein [Source:VB External Description;Acc:AAEL000587]
AAEL000588-RA	AAEL000588	1.204 (0.889 to 1.657)	0.0137	0.0512268	conserved hypothetical protein [Source:VB External Description;Acc:AAEL000588]
AAEL000589-RA	AAEL000589	0.727 (0.362 to 1.188)	0.175	0.233767	serine/threonine protein kinase [Source:VB External Description;Acc:AAEL000589]
AAEL000590-RA	AAEL000590	0.726 (0.57 to 0.969)	0.0053	0.0277645	Defenserepressor 1 [Source:VB External Description;Acc:AAEL000590]
AAEL000591-RA	AAEL000591	1.221 (0.828 to 1.475)	0.428	0.398523	hypothetical protein [Source:VB External Description;Acc:AAEL000591]
AAEL000593-RA	AAEL000593	1.629 (1.283 to 2.102)	2.25e-08	0.00225372	mitochondrial 18 kda protein (mtp18) [Source:VB External Description;Acc:AAEL000593]
AAEL000595-RA	AAEL000595	0.769 (0.417 to 1.148)	0.116	0.184192	beat protein [Source:VB External Description;Acc:AAEL000595]
AAEL000596-RA	AAEL000596	1.061 (0.722 to 1.451)	0.468	0.418852	myosin [Source:VB External Description;Acc:AAEL000596]
AAEL000597-RA	AAEL000597	1.187 (0.732 to 1.65)	0.356	0.356532	cadherin [Source:VB External Description;Acc:AAEL000597]
AAEL000598-RA	AAEL000598	15.19 (2.383 to 30.48)	0.00128	0.0107716	Cecropin,Anti-Microbial Peptide. [Source:VB External Description;Acc:AAEL000598]
AAEL000599-RA	AAEL000599	0.829 (0.641 to 1.433)	0.647	0.495746	wingless protein, putative [Source:VB External Description;Acc:AAEL000599]
AAEL000600-RA	AAEL000600	0.998 (0.603 to 1.609)	0.987	0.593376	Wnt10a protein, putative [Source:VB External Description;Acc:AAEL000600]
AAEL000601-RA	AAEL000601	1.275 (0.944 to 1.652)	0.0037	0.0222332	hypothetical protein [Source:VB External Description;Acc:AAEL000601]
AAEL000602-RA	AAEL000602	0.895 (0.59 to 1.04)	0.101	0.170223	GPCR Orphan/Putative Class B Family [Source:VB External Description;Acc:AAEL000602]
AAEL000603-RA	AAEL000603	0.497 (0.263 to 1.2)	0.426	0.397314	conserved hypothetical protein [Source:VB External Description;Acc:AAEL000603]
AAEL000604-RA	AAEL000604	0.677 (0.218 to 1.138)	0.465	0.41759	hypothetical protein [Source:VB External Description;Acc:AAEL000604]
AAEL000605-RA	AAEL000605	1.634 (0.856 to 2.526)	0.0038	0.0226307	rab geranylgeranyl transferase alpha subunit [Source:VB External Description;Acc:AAEL000605]
AAEL000606-RA	AAEL000606	1.268 (0.893 to 1.816)	0.21	0.260375	hypothetical protein [Source:VB External Description;Acc:AAEL000606]
AAEL000607-RA	AAEL000607	6.477 (1.713 to 11.22)	0.000637	0.00656432	hypothetical protein [Source:VB External Description;Acc:AAEL000607]
AAEL000608-RA	AAEL000608	0.685 (0.331 to 1.523)	0.114	0.182394	conserved hypothetical protein [Source:VB External Description;Acc:AAEL000608]
AAEL000609-RA	AAEL000609	0.699 (0.419 to 1.232)	0.0603	0.124336	conserved hypothetical protein [Source:VB External Description;Acc:AAEL000609]
AAEL000610-RA	AAEL000610	0.828 (0.574 to 1.147)	0.0466	0.105981	hypothetical protein [Source:VB External Description;Acc:AAEL000610]
AAEL000611-RA	AAEL000611	38.55 (3.558 to 97.05)	0.021	0.0658935	Cecropin, Anti-Microbial Peptide. [Source:VB External Description;Acc:AAEL000611]
AAEL000612-RA	AAEL000612	1.065 (0.221 to 1.909)	0.816	0.546948	hypothetical protein [Source:VB External Description;Acc:AAEL000612]
AAEL000613-RA	AAEL000613	1.018 (0.84 to 1.237)	0.935	0.579742	odorant receptor [Source:VB External Description;Acc:AAEL000613]
AAEL000614-RA	AAEL000614	0.847 (0.577 to 1.4)	0.524	0.44679	odorant receptor 83c, putative [Source:VB External Description;Acc:AAEL000614]
AAEL000615-RA	AAEL000615	0.909 (0.689 to 1.032)	0.135	0.201241	hypothetical protein [Source:VB External Description;Acc:AAEL000615]
AAEL000618-RA	AAEL000618	1.15 (0.4 to 1.704)	0.602	0.478359	wingless protein, putative [Source:VB External Description;Acc:AAEL000618]
AAEL000620-RA	AAEL000620	1.157 (0.503 to 1.791)	0.459	0.414683	hypothetical protein [Source:VB External Description;Acc:AAEL000620]
AAEL000621-RA	AAEL000621	20.54 (2.622 to 46.28)	0.00317	0.0200475	Cecropin,Anti-Microbial Peptide. [Source:VB External Description;Acc:AAEL000621]
AAEL000622-RA	AAEL000622	0.826 (0.543 to 1.059)	0.0419	0.0992827	conserved hypothetical protein [Source:VB External Description;Acc:AAEL000622]
AAEL000623-RA	AAEL000623	1.102 (0.617 to 1.429)	0.539	0.452808	conserved hypothetical protein [Source:VB External Description;Acc:AAEL000623]
AAEL000625-RA	AAEL000625	18.83 (2.679 to 42.11)	0.0068	0.0325399	Cecropin,Anti-Microbial Peptide. [Source:VB External Description;Acc:AAEL000625]
AAEL000626-RA	AAEL000626	1.598 (0.686 to 3.55)	0.0609	0.125152	hypothetical protein [Source:VB External Description;Acc:AAEL000626]
AAEL000627-RA	AAEL000627	10.83 (2.292 to 30.34)	0.00942	0.0401413	Cecropin-A Precursor [Source:VB External Description;Acc:AAEL000627]
AAEL000628-RA	AAEL000628	1.053 (0.514 to 4.321)	0.802	0.543308	odorant receptor [Source:VB External Description;Acc:AAEL000628]
AAEL000629-RA	AAEL000629	1.291 (1 to 1.651)	0.0057	0.0290932	adenylate kinase 3, [Source:VB External Description;Acc:AAEL000629]
AAEL000630-RA	AAEL000630	2.014 (1.211 to 2.574)	2.47e-05	0.00225372	cardioacceleratory peptide 2a, putative [Source:VB External Description;Acc:AAEL000630]
AAEL000631-RA	AAEL000631	1.113 (0.671 to 1.49)	0.342	0.348925	conserved hypothetical protein [Source:VB External Description;Acc:AAEL000631]
AAEL000633-RA	AAEL000633	0.876 (0.645 to 1.6)	0.663	0.501682	Toll-likeReceptor. [Source:VB External Description;Acc:AAEL000633]
AAEL000634-RA	AAEL000634	1.089 (0.523 to 1.8)	0.706	0.516524	ceramide glucosyltransferase [Source:VB External Description;Acc:AAEL000634]
AAEL000635-RA	AAEL000635	0.891 (0.666 to 1.097)	0.145	0.210557	cop9 complex subunit 7a [Source:VB External Description;Acc:AAEL000635]
AAEL000635-RC	AAEL000635	0.915 (0.708 to 1.142)	0.277	0.308639	cop9 complex subunit 7a [Source:VB External Description;Acc:AAEL000635]
AAEL000635-RB	AAEL000635	0.989 (0.686 to 1.255)	0.912	0.57336	cop9 complex subunit 7a [Source:VB External Description;Acc:AAEL000635]
AAEL000636-RA	AAEL000636	5.786 (1.747 to 9.504)	6.68e-05	0.00225372	conserved hypothetical protein [Source:VB External Description;Acc:AAEL000636]
AAEL000638-RA	AAEL000638	1.061 (0.799 to 1.441)	0.397	0.380694	hypothetical protein [Source:VB External Description;Acc:AAEL000638]
AAEL000639-RA	AAEL000639	2.785 (1.443 to 4.155)	1.88e-05	0.00225372	n-acetylgalactosaminyltransferase [Source:VB External Description;Acc:AAEL000639]
AAEL000640-RB	AAEL000640	1.193 (1.069 to 1.383)	0.00703	0.0332297	alanine-glyoxylate aminotransferase [Source:VB External Description;Acc:AAEL000640]
AAEL000640-RA	AAEL000640	1.132 (0.876 to 1.466)	0.0967	0.166408	alanine-glyoxylate aminotransferase [Source:VB External Description;Acc:AAEL000640]
AAEL000641-RA	AAEL000641	1.063 (0.668 to 1.381)	0.354	0.355643	protein disulfide isomerase [Source:VB External Description;Acc:AAEL000641]
AAEL000642-RA	AAEL000642	0.754 (0.572 to 1.099)	0.0197	0.0637453	alpha-amylase [Source:VB External Description;Acc:AAEL000642]
AAEL000643-RA	AAEL000643	1.021 (0.735 to 1.241)	0.77	0.535388	zinc finger protein [Source:VB External Description;Acc:AAEL000643]
AAEL000644-RA	AAEL000644	0.865 (0.579 to 1.067)	0.0642	0.129865	conserved hypothetical protein [Source:VB External Description;Acc:AAEL000644]
AAEL000645-RA	AAEL000645	0.904 (0.687 to 1.132)	0.191	0.245637	hypothetical protein [Source:VB External Description;Acc:AAEL000645]
AAEL000646-RA	AAEL000646	1.58 (0.964 to 2.1)	0.149	0.213791	n-acetylgalactosaminyltransferase [Source:VB External Description;Acc:AAEL000646]
AAEL000647-RA	AAEL000647	0.541 (0.436 to 0.75)	0.00252	0.0172897	predicted protein [Source:VB External Description;Acc:AAEL000647]
AAEL000649-RA	AAEL000649	0.736 (0.384 to 1.093)	0.119	0.186898	conserved hypothetical protein [Source:VB External Description;Acc:AAEL000649]
AAEL000650-RA	AAEL000650	2.068 (1.547 to 2.807)	8.41e-06	0.00225372	conserved hypothetical protein [Source:VB External Description;Acc:AAEL000650]
AAEL000651-RA	AAEL000651	0.435 (0.057 to 0.713)	0.0749	0.142018	alpha-amylase [Source:VB External Description;Acc:AAEL000651]
AAEL000652-RA	AAEL000652	0.88 (0.59 to 1.272)	0.706	0.516524	Gram-NegativeBinding Protein (GNBP), or Beta-1,3-Glucan Binding Protein (BGBP). [Source:VB External Description;Acc:AAEL000652]
AAEL000654-RA	AAEL000654	0.902 (0.684 to 1.083)	0.134	0.2004	n-acetylgalactosaminyltransferase [Source:VB External Description;Acc:AAEL000654]
AAEL000655-RA	AAEL000655	1.003 (0.713 to 1.166)	0.956	0.585702	conserved hypothetical protein [Source:VB External Description;Acc:AAEL000655]
AAEL000656-RA	AAEL000656	0.482	0.669	0.503992	pangolin [Source:VB External Description;Acc:AAEL000656]
AAEL000657-RA	AAEL000657	0.549 (0.366 to 0.795)	0.00587	0.0296523	hypothetical protein [Source:VB External Description;Acc:AAEL000657]
AAEL000658-RA	AAEL000658	1.089 (0.734 to 1.829)	0.483	0.426772	conserved hypothetical protein [Source:VB External Description;Acc:AAEL000658]
AAEL000659-RA	AAEL000659	1.189 (0.842 to 1.658)	0.00726	0.0340326	exosome complex exonuclease rrp43 (ribosomal RNA processing protein 43) [Source:VB External Description;Acc:AAEL000659]
AAEL000660-RA	AAEL000660	1.033 (0.758 to 1.393)	0.627	0.488773	peptide methionine sulfoxide reductase, putative [Source:VB External Description;Acc:AAEL000660]
AAEL000661-RA	AAEL000661	0.417 (0.01 to 1.017)	0.387	0.37472	t-cell specific transcription factor, tcf [Source:VB External Description;Acc:AAEL000661]
AAEL000662-RA	AAEL000662	3.088 (1.172 to 4.664)	0.00074	0.00728684	conserved hypothetical protein [Source:VB External Description;Acc:AAEL000662]
AAEL000663-RA	AAEL000663	0.944 (0.667 to 1.231)	0.513	0.441453	conserved hypothetical protein [Source:VB External Description;Acc:AAEL000663]
AAEL000664-RA	AAEL000664	0.0136 (0.01 to 0.0452)	0.963	0.587203	hypothetical protein [Source:VB External Description;Acc:AAEL000664]
AAEL000665-RA	AAEL000665	0.557 (0.428 to 0.643)	0.753	0.52993	adult cuticle protein, putative [Source:VB External Description;Acc:AAEL000665]
AAEL000667-RA	AAEL000667	0.791 (0.556 to 0.945)	0.00624	0.0308434	alpha-amylase [Source:VB External Description;Acc:AAEL000667]
AAEL000667-RB	AAEL000667	0.747 (0.473 to 1.007)	0.00931	0.0398805	alpha-amylase [Source:VB External Description;Acc:AAEL000667]
AAEL000668-RA	AAEL000668	1.34 (0.928 to 2.323)	0.0349	0.0894697	conserved hypothetical protein [Source:VB External Description;Acc:AAEL000668]
AAEL000669-RA	AAEL000669	0.639 (0.483 to 0.846)	0.00126	0.0106398	conserved hypothetical protein [Source:VB External Description;Acc:AAEL000669]
AAEL000670-RA	AAEL000670	0.948 (0.627 to 1.556)	0.649	0.4964	methionine sulfoxide reductase [Source:VB External Description;Acc:AAEL000670]
AAEL000671-RA	AAEL000671	1.188 (0.493 to 2.24)	0.492	0.431151	Toll-likeReceptor. [Source:VB External Description;Acc:AAEL000671]
AAEL000672-RA	AAEL000672	1.135 (0.859 to 1.691)	0.106	0.175434	cyclin a [Source:VB External Description;Acc:AAEL000672]
AAEL000673-RA	AAEL000673	1.03 (0.881 to 1.44)	0.636	0.492034	conserved hypothetical protein [Source:VB External Description;Acc:AAEL000673]
AAEL000674-RA	AAEL000674	1.104 (0.836 to 1.477)	0.0641	0.129734	RNA m5u methyltransferase [Source:VB External Description;Acc:AAEL000674]
AAEL000676-RA	AAEL000676	0.816 (0.247 to 1.456)	0.512	0.441057	hypothetical protein [Source:VB External Description;Acc:AAEL000676]
AAEL000677-RA	AAEL000677	0.986 (0.806 to 1.223)	0.816	0.546948	DNA-directed RNA polymerase subunit rpb8 [Source:VB External Description;Acc:AAEL000677]
AAEL000678-RA	AAEL000678	0.953 (0.271 to 2.25)	0.895	0.5687	alpha-amylase [Source:VB External Description;Acc:AAEL000678]
AAEL000679-RA	AAEL000679	1.008 (0.782 to 1.247)	0.892	0.56807	NEDD8, putative [Source:VB External Description;Acc:AAEL000679]
AAEL000681-RA	AAEL000681	0.78 (0.348 to 1.328)	0.549	0.456774	hypothetical protein [Source:VB External Description;Acc:AAEL000681]
AAEL000682-RA	AAEL000682	0.788 (0.326 to 1.335)	0.297	0.321855	hypothetical protein [Source:VB External Description;Acc:AAEL000682]
AAEL000683-RA	AAEL000683	0.313 (0.184 to 1.05)	0.768	0.535009	conserved hypothetical protein [Source:VB External Description;Acc:AAEL000683]
AAEL000685-RA	AAEL000685	0.777 (0.599 to 1.168)	0.0138	0.0513917	conserved hypothetical protein [Source:VB External Description;Acc:AAEL000685]
AAEL000687-RA	AAEL000687	1.363 (0.939 to 1.95)	0.0159	0.0559006	glucosyl/glucuronosyl transferases [Source:VB External Description;Acc:AAEL000687]
AAEL000689-RA	AAEL000689	0.879 (0.739 to 1.308)	0.2	0.252271	steroid dehydrogenase [Source:VB External Description;Acc:AAEL000689]
AAEL000690-RA	AAEL000690	0.627 (0.494 to 0.746)	0.00241	0.0168654	steroid dehydrogenase [Source:VB External Description;Acc:AAEL000690]
AAEL000691-RA	AAEL000691	1.007 (0.722 to 1.259)	0.972	0.590293	conserved hypothetical protein [Source:VB External Description;Acc:AAEL000691]
AAEL000692-RA	AAEL000692	2.277 (1.252 to 3.82)	0.000399	0.00464073	partner of sld5 [Source:VB External Description;Acc:AAEL000692]
AAEL000693-RA	AAEL000693	0.803 (0.567 to 1.231)	0.0731	0.139867	fkbp-rapamycin associated protein [Source:VB External Description;Acc:AAEL000693]
AAEL000695-RA	AAEL000695	0.585 (0.01 to 3.188)	0.169	0.229207	conserved hypothetical protein [Source:VB External Description;Acc:AAEL000695]
AAEL000696-RA	AAEL000696	0.787 (0.487 to 1.387)	0.37	0.364938	hypothetical protein [Source:VB External Description;Acc:AAEL000696]
AAEL000697-RB	AAEL000697	0.91 (0.527 to 1.31)	0.585	0.471886	hypothetical protein [Source:VB External Description;Acc:AAEL000697]
AAEL000699-RA	AAEL000699	0.909 (0.7 to 1.083)	0.135	0.201241	conserved hypothetical protein [Source:VB External Description;Acc:AAEL000699]
AAEL000700-RA	AAEL000700	0.505 (0.346 to 1.61)	0.634	0.491365	cadherin [Source:VB External Description;Acc:AAEL000700]
AAEL000701-RA	AAEL000701	0.977 (0.713 to 1.305)	0.699	0.514627	60S ribosomal protein L4 [Source:VB External Description;Acc:AAEL000701]
AAEL000702-RA	AAEL000702	1.006 (0.721 to 1.248)	0.945	0.582603	hypothetical protein [Source:VB External Description;Acc:AAEL000702]
AAEL000703-RA	AAEL000703	1.104 (0.706 to 1.416)	0.113	0.181863	glycogen phosphorylase [Source:VB External Description;Acc:AAEL000703]
AAEL000705-RA	AAEL000705	0.61 (0.471 to 0.868)	0.00747	0.0347073	steroid dehydrogenase [Source:VB External Description;Acc:AAEL000705]
AAEL000706-RA	AAEL000706	1.06 (0.845 to 1.273)	0.336	0.345874	serine palmitoyltransferase [Source:VB External Description;Acc:AAEL000706]
AAEL000707-RA	AAEL000707	0.98 (0.858 to 1.144)	0.721	0.520253	cell cycle control protein cwf22 [Source:VB External Description;Acc:AAEL000707]
AAEL000708-RA	AAEL000708	1.157 (0.8 to 1.471)	0.0739	0.140848	hiv-1 rev binding protein [Source:VB External Description;Acc:AAEL000708]
AAEL000709-RA	AAEL000709	1.321 (1.07 to 2.02)	0.000763	0.00744337	no_info
AAEL000710-RA	AAEL000710	0.625 (0.298 to 1.122)	0.0771	0.144513	conserved hypothetical protein [Source:VB External Description;Acc:AAEL000710]
AAEL000711-RC	AAEL000711	0.764 (0.631 to 0.901)	0.00601	0.0300908	hypothetical protein [Source:VB External Description;Acc:AAEL000711]
AAEL000712-RA	AAEL000712	0.946 (0.667 to 1.475)	0.885	0.566358	hypothetical protein [Source:VB External Description;Acc:AAEL000712]
AAEL000713-RA	AAEL000713	0.796 (0.428 to 1.029)	0.176	0.234591	reticulon/nogo [Source:VB External Description;Acc:AAEL000713]
AAEL000714-RA	AAEL000714	0.769 (0.568 to 1.137)	0.0205	0.0651305	sodium-dependent excitatory amino acid transporter [Source:VB External Description;Acc:AAEL000714]
AAEL000715-RA	AAEL000715	0.79 (0.588 to 0.965)	0.644	0.494891	zinc finger protein [Source:VB External Description;Acc:AAEL000715]
AAEL000716-RA	AAEL000716	0.678 (0.48 to 0.907)	0.00256	0.0174826	chondroitin 4-sulfotransferase [Source:VB External Description;Acc:AAEL000716]
AAEL000718-RA	AAEL000718	1.342 (1.118 to 1.639)	0.00176	0.0135974	virus-induced RNA, putative [Source:VB External Description;Acc:AAEL000718]
AAEL000719-RA	AAEL000719	1.017 (0.725 to 1.891)	0.877	0.564332	pak-interacting exchange factor, beta-pix/cool-1 [Source:VB External Description;Acc:AAEL000719]
AAEL000720-RA	AAEL000720	0.835 (0.564 to 1.113)	0.0498	0.110458	Mediator of RNA polymerase II transcription subunit 11 (Mediator complex subunit 11) [Source:VB External Description;Acc:AAEL000720]
AAEL000721-RA	AAEL000721	0.907 (0.556 to 1.276)	0.332	0.343294	hypothetical protein [Source:VB External Description;Acc:AAEL000721]
AAEL000722-RC	AAEL000722	1.156 (0.737 to 1.394)	0.0336	0.0875406	conserved hypothetical protein [Source:VB External Description;Acc:AAEL000722]
AAEL000723-RA	AAEL000723	0.591 (0.297 to 0.873)	0.308	0.329072	hypothetical protein [Source:VB External Description;Acc:AAEL000723]
AAEL000724-RA	AAEL000724	0.843 (0.668 to 0.944)	0.0358	0.0908272	conserved hypothetical protein [Source:VB External Description;Acc:AAEL000724]
AAEL000726-RA	AAEL000726	21.19 (1.828 to 93.37)	0.1	0.169158	fibrinogen and fibronectin [Source:VB External Description;Acc:AAEL000726]
AAEL000727-RA	AAEL000727	0.795 (0.485 to 1.4)	0.606	0.480189	hypothetical protein [Source:VB External Description;Acc:AAEL000727]
AAEL000729-RA	AAEL000729	1.052 (0.365 to 1.582)	0.839	0.552694	hypothetical protein [Source:VB External Description;Acc:AAEL000729]
AAEL000730-RA	AAEL000730	1.024 (0.871 to 1.332)	0.705	0.51646	conserved hypothetical protein [Source:VB External Description;Acc:AAEL000730]
AAEL000731-RA	AAEL000731	0.834 (0.487 to 1.265)	0.178	0.236358	hypothetical protein [Source:VB External Description;Acc:AAEL000731]
AAEL000732-RA	AAEL000732	20.66 (1.823 to 101.7)	0.121	0.188549	conserved hypothetical protein [Source:VB External Description;Acc:AAEL000732]
AAEL000735-RA	AAEL000735	1.028 (0.818 to 1.505)	0.741	0.525913	acyl-CoA oxidase [Source:VB External Description;Acc:AAEL000735]
AAEL000737-RA	AAEL000737	0.69 (0.249 to 1.249)	0.328	0.341462	rab6 GTPase activating protein, gapcena (rabgap1 protein) [Source:VB External Description;Acc:AAEL000737]
AAEL000737-RB	AAEL000737	0.886 (0.552 to 1.686)	0.463	0.41671	rab6 GTPase activating protein, gapcena (rabgap1 protein) [Source:VB External Description;Acc:AAEL000737]
AAEL000738-RA	AAEL000738	1.121 (0.849 to 1.4)	0.773	0.536178	conserved hypothetical protein [Source:VB External Description;Acc:AAEL000738]
AAEL000739-RA	AAEL000739	0.417 (0.276 to 0.576)	0.133	0.199798	hypothetical protein [Source:VB External Description;Acc:AAEL000739]
AAEL000739-RB	AAEL000739	0.382 (0.0728 to 0.792)	0.55	0.457244	hypothetical protein [Source:VB External Description;Acc:AAEL000739]
AAEL000741-RA	AAEL000741	0.713 (0.486 to 1.3)	0.0211	0.0661791	ecdysone-induced protein 74EF (ETS transcription factor E74A) [Source:VB External Description;Acc:AAEL000741]
AAEL000744-RA	AAEL000744	1.131 (0.865 to 1.714)	0.157	0.220537	troponin C [Source:VB External Description;Acc:AAEL000744]
AAEL000745-RA	AAEL000745	0.803 (0.58 to 1.11)	0.0687	0.135684	hypothetical protein [Source:VB External Description;Acc:AAEL000745]
AAEL000746-RA	AAEL000746	1.234 (0.899 to 1.448)	0.000413	0.00476436	NADP-specific isocitrate dehydrogenase [Source:VB External Description;Acc:AAEL000746]
AAEL000747-RA	AAEL000747	0.831 (0.488 to 1.087)	0.216	0.264956	conserved hypothetical protein [Source:VB External Description;Acc:AAEL000747]
AAEL000748-RA	AAEL000748	18.94 (1.727 to 82.9)	0.0984	0.168036	conserved hypothetical protein [Source:VB External Description;Acc:AAEL000748]
AAEL000749-RA	AAEL000749	52.16 (2.132 to 293.4)	0.168	0.228399	conserved hypothetical protein [Source:VB External Description;Acc:AAEL000749]
AAEL000750-RA	AAEL000750	0.918 (0.65 to 1.201)	0.233	0.276851	hypothetical protein [Source:VB External Description;Acc:AAEL000750]
AAEL000752-RA	AAEL000752	0.924 (0.465 to 1.359)	0.543	0.454352	conserved hypothetical protein [Source:VB External Description;Acc:AAEL000752]
AAEL000753-RA	AAEL000753	1.021 (0.633 to 1.413)	0.732	0.522754	conserved hypothetical protein [Source:VB External Description;Acc:AAEL000753]
AAEL000755-RA	AAEL000755	1.044 (0.779 to 1.673)	0.561	0.462002	conserved hypothetical protein [Source:VB External Description;Acc:AAEL000755]
AAEL000757-RB	AAEL000757	1.328 (1.083 to 1.727)	0.00101	0.00918239	anterior fat body protein [Source:VB External Description;Acc:AAEL000757]
AAEL000758-RA	AAEL000758	1.054 (0.863 to 1.262)	0.391	0.376906	ubiquitin-activating enzyme E1 [Source:VB External Description;Acc:AAEL000758]
AAEL000758-RB	AAEL000758	0.967 (0.741 to 1.255)	0.682	0.508783	ubiquitin-activating enzyme E1 [Source:VB External Description;Acc:AAEL000758]
AAEL000759-RA	AAEL000759	1.313 (1.046 to 1.557)	0.0012	0.0102508	gamma-glutamylcysteine synthetase, putative [Source:VB External Description;Acc:AAEL000759]
AAEL000760-RA	AAEL000760	1.018 (0.73 to 1.514)	0.818	0.547191	Clip-domain serine protease, family B. [Source:VB External Description;Acc:AAEL000760]
AAEL000761-RA	AAEL000761	0.962 (0.499 to 1.424)	0.646	0.4956	hypothetical protein [Source:VB External Description;Acc:AAEL000761]
AAEL000762-RA	AAEL000762	1.474 (1.062 to 1.91)	0.000849	0.00806789	no_info
AAEL000766-RA	AAEL000766	0.991 (0.734 to 1.376)	0.905	0.571058	ubiquinol cytochrome C oxidoreductase-subunit 6.4kD-subunit, putative [Source:VB External Description;Acc:AAEL000766]
AAEL000767-RB	AAEL000767	0.803 (0.5 to 1.086)	0.0544	0.116923	phospholipid-transporting ATPase 1 (aminophospholipid flippase 1) [Source:VB External Description;Acc:AAEL000767]
AAEL000769-RA	AAEL000769	0.652 (0.359 to 0.845)	0.317	0.334941	arginine/serine-rich splicing factor [Source:VB External Description;Acc:AAEL000769]
AAEL000770-RA	AAEL000770	0.66 (0.29 to 1.329)	0.23	0.27493	platelet-activating factor acetylhydrolase isoform 1b alpha subunit [Source:VB External Description;Acc:AAEL000770]
AAEL000771-RA	AAEL000771	0.663 (0.286 to 1.455)	0.34	0.34814	hypothetical protein [Source:VB External Description;Acc:AAEL000771]
AAEL000772-RA	AAEL000772	1.525 (0.937 to 2.3)	0.00694	0.0329738	conserved hypothetical protein [Source:VB External Description;Acc:AAEL000772]
AAEL000773-RA	AAEL000773	0.902 (0.582 to 1.395)	0.378	0.369852	kinesin heavy chain [Source:VB External Description;Acc:AAEL000773]
AAEL000774-RA	AAEL000774	0.736 (0.59 to 0.923)	0.0205	0.0651305	conserved hypothetical protein [Source:VB External Description;Acc:AAEL000774]
AAEL000776-RA	AAEL000776	0.189 (0.0746 to 0.32)	0.403	0.384393	conserved hypothetical protein [Source:VB External Description;Acc:AAEL000776]
AAEL000778-RA	AAEL000778	0.794 (0.608 to 1.196)	0.0708	0.137542	conserved hypothetical protein [Source:VB External Description;Acc:AAEL000778]
AAEL000779-RA	AAEL000779	1.057 (0.477 to 1.4)	0.872	0.562986	hypothetical protein [Source:VB External Description;Acc:AAEL000779]
AAEL000780-RA	AAEL000780	0.987 (0.68 to 1.35)	0.871	0.562686	amino acid transporter [Source:VB External Description;Acc:AAEL000780]
AAEL000783-RA	AAEL000783	0.913 (0.735 to 1.235)	0.182	0.239208	conserved hypothetical protein [Source:VB External Description;Acc:AAEL000783]
AAEL000784-RA	AAEL000784	0.409 (0.315 to 0.582)	0.438	0.403189	hypothetical protein [Source:VB External Description;Acc:AAEL000784]
AAEL000785-RA	AAEL000785	0.889 (0.621 to 1.13)	0.151	0.215483	conserved hypothetical protein [Source:VB External Description;Acc:AAEL000785]
AAEL000786-RA	AAEL000786	0.855 (0.525 to 1.299)	0.238	0.280751	hypothetical protein [Source:VB External Description;Acc:AAEL000786]
AAEL000787-RA	AAEL000787	1.003 (0.645 to 1.324)	0.972	0.590293	Ubiquitin carboxyl-terminal hydrolase calypso (EC 3.4.19.12)(BAP1 homolog) [Source:VB External Description;Acc:AAEL000787]
AAEL000788-RA	AAEL000788	1.111 (0.745 to 2.216)	0.201	0.253142	matrix metalloproteinase [Source:VB External Description;Acc:AAEL000788]
AAEL000789-RA	AAEL000789	1.026 (0.654 to 1.461)	0.87	0.562485	hypothetical protein [Source:VB External Description;Acc:AAEL000789]
AAEL000791-RA	AAEL000791	0.971 (0.685 to 1.115)	0.619	0.48578	hypothetical protein [Source:VB External Description;Acc:AAEL000791]
AAEL000792-RA	AAEL000792	1.041 (0.189 to 2.033)	0.888	0.567291	conserved hypothetical protein [Source:VB External Description;Acc:AAEL000792]
AAEL000793-RA	AAEL000793	6.91 (1.974 to 22.35)	0.0285	0.079854	venom allergen [Source:VB External Description;Acc:AAEL000793]
AAEL000794-RA	AAEL000794	1.156 (0.893 to 1.472)	0.0411	0.0983055	Protein KIAA0664 homolog [Source:VB External Description;Acc:AAEL000794]
AAEL000798-RA	AAEL000798	1.047 (0.869 to 1.26)	0.44	0.404524	sterol regulatory element binding protein cleavage-activating protein (srebp cleavage-activating protein) (scap) [Source:VB External Description;Acc:AAEL000798]
AAEL000799-RA	AAEL000799	0.573 (0.4 to 0.986)	0.0112	0.0451374	hypothetical protein [Source:VB External Description;Acc:AAEL000799]
AAEL000800-RA	AAEL000800	0.679 (0.451 to 1.331)	0.00516	0.0273034	microsomal dipeptidase [Source:VB External Description;Acc:AAEL000800]
AAEL000802-RA	AAEL000802	0.914 (0.741 to 1.162)	0.252	0.290647	conserved hypothetical protein [Source:VB External Description;Acc:AAEL000802]
AAEL000803-RA	AAEL000803	0.527 (0.322 to 1.229)	0.469	0.419339	conserved hypothetical protein [Source:VB External Description;Acc:AAEL000803]
AAEL000804-RA	AAEL000804	1.182 (0.794 to 1.413)	0.00857	0.0377212	conserved hypothetical protein [Source:VB External Description;Acc:AAEL000804]
AAEL000805-RA	AAEL000805	0.928 (0.695 to 1.523)	0.701	0.515172	conserved hypothetical protein [Source:VB External Description;Acc:AAEL000805]
AAEL000806-RA	AAEL000806	0.958 (0.707 to 1.427)	0.699	0.514627	hypothetical protein [Source:VB External Description;Acc:AAEL000806]
AAEL000807-RA	AAEL000807	1.297 (0.911 to 1.613)	5.81e-05	0.00225372	tetratricopeptide repeat protein, putative [Source:VB External Description;Acc:AAEL000807]
AAEL000808-RA	AAEL000808	0.206	0.657	0.499816	nucleoprotein, putative [Source:VB External Description;Acc:AAEL000808]
AAEL000809-RA	AAEL000809	1.329 (0.986 to 1.673)	0.00206	0.0151059	conserved hypothetical protein [Source:VB External Description;Acc:AAEL000809]
AAEL000810-RA	AAEL000810	0.712 (0.233 to 1.585)	0.502	0.436121	protein kinase c [Source:VB External Description;Acc:AAEL000810]
AAEL000811-RA	AAEL000811	2.602 (1.31 to 4.9)	0.00102	0.00923904	GPCR Methuselah Family [Source:VB External Description;Acc:AAEL000811]
AAEL000812-RA	AAEL000812	1.046 (0.75 to 1.391)	0.66	0.500751	conserved hypothetical protein [Source:VB External Description;Acc:AAEL000812]
AAEL000813-RA	AAEL000813	0.11	0.807	0.544388	dimethylaniline monooxygenase [Source:VB External Description;Acc:AAEL000813]
AAEL000814-RA	AAEL000814	0.77 (0.484 to 1.277)	0.433	0.400491	steroid dehydrogenase [Source:VB External Description;Acc:AAEL000814]
AAEL000815-RA	AAEL000815	1.01 (0.664 to 1.258)	0.881	0.565471	conserved hypothetical protein [Source:VB External Description;Acc:AAEL000815]
AAEL000816-RA	AAEL000816	1.081 (0.901 to 1.374)	0.182	0.239208	carbonic anhydrase [Source:VB External Description;Acc:AAEL000816]
AAEL000817-RA	AAEL000817	0.676 (0.507 to 0.894)	0.00635	0.0311776	rhomboid [Source:VB External Description;Acc:AAEL000817]
AAEL000818-RA	AAEL000818	0.525 (0.18 to 0.856)	0.759	0.532014	conserved hypothetical protein [Source:VB External Description;Acc:AAEL000818]
AAEL000819-RA	AAEL000819	1.274 (1.015 to 1.406)	0.428	0.398523	hypothetical protein [Source:VB External Description;Acc:AAEL000819]
AAEL000820-RA	AAEL000820	0.719 (0.43 to 1.62)	0.123	0.190135	dimethylaniline monooxygenase [Source:VB External Description;Acc:AAEL000820]
AAEL000821-RA	AAEL000821	0.597 (0.503 to 0.734)	0.421	0.394703	conserved hypothetical protein [Source:VB External Description;Acc:AAEL000821]
AAEL000822-RA	AAEL000822	1.256 (0.61 to 2.086)	0.2	0.252271	kinesin-like protein KLP68D [Source:VB External Description;Acc:AAEL000822]
AAEL000824-RB	AAEL000824	0.906 (0.62 to 1.115)	0.259	0.296074	hypothetical protein [Source:VB External Description;Acc:AAEL000824]
AAEL000825-RA	AAEL000825	1.072 (0.83 to 1.321)	0.196	0.249537	eukaryotic peptide chain release factor GTP-binding subunit (erf2) (translation release factor 3) (erf3) (erf-3) [Source:VB External Description;Acc:AAEL000825]
AAEL000828-RA	AAEL000828	1.143 (0.743 to 1.915)	0.277	0.308639	vitellogenin,, putative [Source:VB External Description;Acc:AAEL000828]
AAEL000829-RA	AAEL000829	1.176 (0.936 to 1.427)	0.00691	0.0328738	dimethylaniline monooxygenase [Source:VB External Description;Acc:AAEL000829]
AAEL000830-RA	AAEL000830	0.999 (0.521 to 1.278)	0.998	0.59622	steroid dehydrogenase [Source:VB External Description;Acc:AAEL000830]
AAEL000832-RA	AAEL000832	0.979 (0.748 to 1.173)	0.714	0.518867	cleavage and polyadenylation specificity factor cpsf [Source:VB External Description;Acc:AAEL000832]
AAEL000833-RA	AAEL000833	1.406 (1.015 to 1.67)	0.167	0.227881	conserved hypothetical protein [Source:VB External Description;Acc:AAEL000833]
AAEL000834-RB	AAEL000834	2.631 (1.565 to 3.567)	2.78e-06	0.00225372	dimethylaniline monooxygenase [Source:VB External Description;Acc:AAEL000834]
AAEL000834-RA	AAEL000834	2.687 (1.488 to 3.748)	2.51e-05	0.00225372	dimethylaniline monooxygenase [Source:VB External Description;Acc:AAEL000834]
AAEL000836-RA	AAEL000836	0.966 (0.684 to 1.781)	0.795	0.541408	spermatogenesis associated factor [Source:VB External Description;Acc:AAEL000836]
AAEL000837-RA	AAEL000837	3.58 (1.071 to 7.2)	0.00629	0.0309657	conserved hypothetical protein [Source:VB External Description;Acc:AAEL000837]
AAEL000838-RA	AAEL000838	0.959 (0.771 to 1.174)	0.596	0.475802	hypothetical protein [Source:VB External Description;Acc:AAEL000838]
AAEL000839-RA	AAEL000839	1.003 (0.642 to 1.245)	0.979	0.591953	O-fucosyltransferase, putative [Source:VB External Description;Acc:AAEL000839]
AAEL000840-RA	AAEL000840	0.959 (0.758 to 1.25)	0.597	0.476032	skeletal muscle/kidney enriched inositol 5-phosphatase [Source:VB External Description;Acc:AAEL000840]
AAEL000841-RC	AAEL000841	0.654 (0.281 to 1.016)	0.154	0.21803	hypothetical protein [Source:VB External Description;Acc:AAEL000841]
AAEL000842-RA	AAEL000842	1.578 (1.103 to 2.376)	0.00808	0.0363698	microsomal dipeptidase [Source:VB External Description;Acc:AAEL000842]
AAEL000843-RA	AAEL000843	0.153 (0.0689 to 0.276)	0.722	0.520413	carbonic anhydrase II, putative [Source:VB External Description;Acc:AAEL000843]
AAEL000844-RA	AAEL000844	0.852 (0.7 to 1.013)	0.0789	0.146542	ad-003 [Source:VB External Description;Acc:AAEL000844]
AAEL000845-RA	AAEL000845	4.34 (1.51 to 9.467)	0.000419	0.00479035	protein-tyrosine phosphatase [Source:VB External Description;Acc:AAEL000845]
AAEL000846-RA	AAEL000846	0.551 (0.38 to 1.65)	0.461	0.415724	conserved hypothetical protein [Source:VB External Description;Acc:AAEL000846]
AAEL000847-RA	AAEL000847	0.585 (0.434 to 0.686)	0.00118	0.010127	conserved hypothetical protein [Source:VB External Description;Acc:AAEL000847]
AAEL000848-RA	AAEL000848	0.942 (0.696 to 1.347)	0.383	0.372613	poly(a) polymerase [Source:VB External Description;Acc:AAEL000848]
AAEL000850-RA	AAEL000850	0.828 (0.531 to 0.996)	0.0328	0.0862199	tyrosine kinase receptor [Source:VB External Description;Acc:AAEL000850]
AAEL000851-RA	AAEL000851	0.786 (0.613 to 0.993)	0.0122	0.0475773	conserved hypothetical protein [Source:VB External Description;Acc:AAEL000851]
AAEL000853-RA	AAEL000853	1.104 (0.791 to 1.381)	0.134	0.2004	skinny hedgehog/sightless/rasp [Source:VB External Description;Acc:AAEL000853]
AAEL000854-RA	AAEL000854	1.119 (0.903 to 1.351)	0.031	0.083518	fumarylacetoacetate hydrolase [Source:VB External Description;Acc:AAEL000854]
AAEL000855-RA	AAEL000855	0.914 (0.687 to 1.487)	0.292	0.318596	mannosyltransferase 1, [Source:VB External Description;Acc:AAEL000855]
AAEL000856-RA	AAEL000856	1.014 (0.695 to 1.285)	0.864	0.560676	germ cell-less protein [Source:VB External Description;Acc:AAEL000856]
AAEL000857-RA	AAEL000857	0.744 (0.42 to 1.106)	0.051	0.112273	conserved hypothetical protein [Source:VB External Description;Acc:AAEL000857]
AAEL000858-RA	AAEL000858	1.059 (0.841 to 1.46)	0.29	0.317261	ral guanine nucleotide exchange factor, [Source:VB External Description;Acc:AAEL000858]
AAEL000859-RA	AAEL000859	1.93 (1.07 to 2.896)	0.000623	0.00643856	hypothetical protein [Source:VB External Description;Acc:AAEL000859]
AAEL000860-RA	AAEL000860	0.971 (0.365 to 1.439)	0.855	0.557788	conserved hypothetical protein [Source:VB External Description;Acc:AAEL000860]
AAEL000861-RA	AAEL000861	15.68 (1.76 to 44.3)	0.0087	0.0380883	hypothetical protein [Source:VB External Description;Acc:AAEL000861]
AAEL000862-RA	AAEL000862	1.108 (0.85 to 1.5)	0.639	0.4928
AAEL000863-RA	AAEL000863	0.987 (0.533 to 1.429)	0.954	0.585306	SPASIC protein, putative [Source:VB External Description;Acc:AAEL000863]
AAEL000865-RA	AAEL000865	0.659 (0.46 to 1.258)	0.333	0.343941	hypothetical protein [Source:VB External Description;Acc:AAEL000865]
AAEL000867-RA	AAEL000867	0.899 (0.684 to 1.227)	0.188	0.243611	F-box protein [Source:VB External Description;Acc:AAEL000867]
AAEL000868-RA	AAEL000868	0.531 (0.268 to 1.156)	0.0431	0.101084	conserved hypothetical protein [Source:VB External Description;Acc:AAEL000868]
AAEL000869-RA	AAEL000869	1.125 (1 to 1.25)	0.798	0.542146	zinc finger protein [Source:VB External Description;Acc:AAEL000869]
AAEL000871-RA	AAEL000871	0.775 (0.395 to 1.48)	0.186	0.242386	conserved hypothetical protein [Source:VB External Description;Acc:AAEL000871]
AAEL000873-RA	AAEL000873	1.353 (0.389 to 2.575)	0.625	0.488248	pickpocket [Source:VB External Description;Acc:AAEL000873]
AAEL000874-RA	AAEL000874	1.112 (0.749 to 1.982)	0.182	0.239208	Apaf-1 Related Killer [Source:VB External Description;Acc:AAEL000874]
AAEL000876-RA	AAEL000876	0.468 (0.216 to 1.196)	0.106	0.175434	conserved hypothetical protein [Source:VB External Description;Acc:AAEL000876]
AAEL000880-RA	AAEL000880	0.973 (0.829 to 1.267)	0.662	0.501493	hypothetical protein [Source:VB External Description;Acc:AAEL000880]
AAEL000882-RA	AAEL000882	1 (0.7 to 1.3)	1	0.59622	conserved hypothetical protein [Source:VB External Description;Acc:AAEL000882]
AAEL000883-RA	AAEL000883	0.96 (0.635 to 1.217)	0.663	0.501682	hypothetical protein [Source:VB External Description;Acc:AAEL000883]
AAEL000883-RB	AAEL000883	0.999 (0.675 to 1.183)	0.984	0.592949	hypothetical protein [Source:VB External Description;Acc:AAEL000883]
AAEL000884-RA	AAEL000884	1.657 (1.125 to 2.66)	0.00234	0.0165646	eukaryotic translation initiation factor 2 alpha kinase 1 (heme-regulated eukaryotic initiation factor eif-2-alpha kinase) [Source:VB External Description;Acc:AAEL000884]
AAEL000885-RA	AAEL000885	0.775 (0.561 to 1.606)	0.122	0.189186	cytoplasmic dynein heavy chain [Source:VB External Description;Acc:AAEL000885]
AAEL000886-RA	AAEL000886	2.092 (0.83 to 3.773)	0.00598	0.0300019	hypothetical protein [Source:VB External Description;Acc:AAEL000886]
AAEL000887-RA	AAEL000887	0.609 (0.233 to 1.4)	0.391	0.376906	conserved hypothetical protein [Source:VB External Description;Acc:AAEL000887]
AAEL000890-RA	AAEL000890	0.844 (0.705 to 1.181)	0.582	0.470809	conserved hypothetical protein [Source:VB External Description;Acc:AAEL000890]
AAEL000891-RA	AAEL000891	0.915 (0.562 to 1.293)	0.743	0.526621	conserved hypothetical protein [Source:VB External Description;Acc:AAEL000891]
AAEL000893-RA	AAEL000893	0.917 (0.715 to 1.169)	0.29	0.317261	sex-determining region y protein, sry [Source:VB External Description;Acc:AAEL000893]
AAEL000894-RA	AAEL000894	0.919 (0.267 to 1.616)	0.687	0.510649	hunchback protein [Source:VB External Description;Acc:AAEL000894]
AAEL000895-RA	AAEL000895	1.234 (1.01 to 1.512)	0.000404	0.00468213	peroxisome biogenesis factor 1 (peroxin-1) [Source:VB External Description;Acc:AAEL000895]
AAEL000897-RA	AAEL000897	0.523 (0.293 to 0.931)	0.0398	0.0965143	conserved hypothetical protein [Source:VB External Description;Acc:AAEL000897]
AAEL000898-RA	AAEL000898	1.826 (0.85 to 4.25)	0.0679	0.134646
AAEL000899-RA	AAEL000899	0.918 (0.701 to 1.249)	0.273	0.30613	glycosyltransferase [Source:VB External Description;Acc:AAEL000899]
AAEL000900-RA	AAEL000900	1.131 (0.933 to 1.499)	0.0887	0.157848	conserved hypothetical protein [Source:VB External Description;Acc:AAEL000900]
AAEL000902-RA	AAEL000902	0.875 (0.629 to 1.297)	0.225	0.270979	sugar transporter [Source:VB External Description;Acc:AAEL000902]
AAEL000903-RA	AAEL000903	1.001 (0.805 to 1.25)	0.985	0.592949	Enhancer of yellow 2 transcription factor [Source:VB External Description;Acc:AAEL000903]
AAEL000904-RA	AAEL000904	0.575 (0.258 to 1.268)	0.0937	0.163463
AAEL000906-RA	AAEL000906	0.71 (0.57 to 0.914)	0.00995	0.0418422	guanyl-nucleotide exchange factor [Source:VB External Description;Acc:AAEL000906]
AAEL000907-RA	AAEL000907	0.942 (0.508 to 1.683)	0.729	0.521878	hypothetical protein [Source:VB External Description;Acc:AAEL000907]
AAEL000908-RA	AAEL000908	0.549 (0.202 to 0.958)	0.164	0.226222	conserved hypothetical protein [Source:VB External Description;Acc:AAEL000908]
AAEL000909-RA	AAEL000909	0.493 (0.424 to 0.732)	0.518	0.444042	histone H1, putative [Source:VB External Description;Acc:AAEL000909]
AAEL000910-RA	AAEL000910	0.986 (0.413 to 4.642)	0.972	0.590293	conserved hypothetical protein [Source:VB External Description;Acc:AAEL000910]
AAEL000911-RA	AAEL000911	0.737 (0.0976 to 1.161)	0.487	0.428505	conserved hypothetical protein [Source:VB External Description;Acc:AAEL000911]
AAEL000912-RA	AAEL000912	0.601 (0.394 to 1.081)	0.0228	0.0696691	conserved hypothetical protein [Source:VB External Description;Acc:AAEL000912]
AAEL000914-RA	AAEL000914	0.197	0.799	0.542374	conserved hypothetical protein [Source:VB External Description;Acc:AAEL000914]
AAEL000915-RA	AAEL000915	1.089 (0.861 to 1.301)	0.677	0.507059	hypothetical protein [Source:VB External Description;Acc:AAEL000915]
AAEL000917-RA	AAEL000917	0.0474 (0.01 to 0.19)	0.939	0.580998	conserved hypothetical protein [Source:VB External Description;Acc:AAEL000917]
AAEL000918-RA	AAEL000918	1.567 (1.199 to 2.088)	1.36e-05	0.00225372
AAEL000920-RA	AAEL000920	1.134 (0.883 to 1.248)	0.68	0.508322	hypothetical protein [Source:VB External Description;Acc:AAEL000920]
AAEL000922-RA	AAEL000922	1.183 (0.89 to 1.455)	0.00814	0.0365281	polyribonucleotide nucleotidyltransferase [Source:VB External Description;Acc:AAEL000922]
AAEL000923-RA	AAEL000923	0.213 (0.0625 to 1.051)	0.315	0.333691	conserved hypothetical protein [Source:VB External Description;Acc:AAEL000923]
AAEL000924-RA	AAEL000924	1.114 (0.905 to 1.511)	0.057	0.120366	eukaryotic translation initiation factor 2-alpha kinase [Source:VB External Description;Acc:AAEL000924]
AAEL000925-RA	AAEL000925	1.01 (0.699 to 1.354)	0.914	0.573637	leucine-zipper-like transcriptional regulator 1 (LZTR-1) [Source:VB External Description;Acc:AAEL000925]
AAEL000926-RA	AAEL000926	0.811 (0.38 to 1.417)	0.716	0.518987	pickpocket [Source:VB External Description;Acc:AAEL000926]
AAEL000927-RA	AAEL000927	0.629 (0.259 to 1.083)	0.113	0.181863	hypothetical protein [Source:VB External Description;Acc:AAEL000927]
AAEL000928-RA	AAEL000928	0.522 (0.303 to 0.714)	0.00221	0.015889	conserved hypothetical protein [Source:VB External Description;Acc:AAEL000928]
AAEL000929-RA	AAEL000929	1.07 (0.65 to 1.538)	0.611	0.482332	cytochrome c oxidase, subunit VIA, putative [Source:VB External Description;Acc:AAEL000929]
AAEL000930-RB	AAEL000930	0.848 (0.602 to 1.155)	0.0809	0.149127	conserved hypothetical protein [Source:VB External Description;Acc:AAEL000930]
AAEL000931-RA	AAEL000931	1.656 (1.285 to 2.119)	1.35e-07	0.00225372	alkaline phosphatase [Source:VB External Description;Acc:AAEL000931]
AAEL000932-RA	AAEL000932	0.994 (0.697 to 1.307)	0.936	0.580118	conserved hypothetical protein [Source:VB External Description;Acc:AAEL000932]
AAEL000933-RA	AAEL000933	0.815 (0.633 to 1.051)	0.0165	0.0573792	conserved hypothetical protein [Source:VB External Description;Acc:AAEL000933]
AAEL000934-RC	AAEL000934	1.075 (0.538 to 1.62)	0.606	0.480189	clathrin light chain [Source:VB External Description;Acc:AAEL000934]
AAEL000936-RA	AAEL000936	0.875 (0.682 to 1.155)	0.106	0.175434	hypothetical protein [Source:VB External Description;Acc:AAEL000936]
AAEL000937-RA	AAEL000937	1.276 (0.934 to 2.174)	0.0412	0.0983847	conserved hypothetical protein [Source:VB External Description;Acc:AAEL000937]
AAEL000938-RA	AAEL000938	0.975 (0.72 to 1.232)	0.674	0.505945	conserved hypothetical protein [Source:VB External Description;Acc:AAEL000938]
AAEL000939-RA	AAEL000939	1.126 (0.715 to 1.659)	0.587	0.472412	conserved hypothetical protein [Source:VB External Description;Acc:AAEL000939]
AAEL000940-RA	AAEL000940	0.585 (0.4 to 1.142)	0.0192	0.0628183	conserved hypothetical protein [Source:VB External Description;Acc:AAEL000940]
AAEL000941-RA	AAEL000941	1.091 (0.847 to 1.502)	0.155	0.218604	mitochondrial inner membrane protein translocase, 8kD-subunit, putative [Source:VB External Description;Acc:AAEL000941]
AAEL000942-RA	AAEL000942	0.902 (0.565 to 1.047)	0.168	0.228399	conserved hypothetical protein [Source:VB External Description;Acc:AAEL000942]
AAEL000942-RB	AAEL000942	0.948 (0.804 to 1.149)	0.418	0.392842	conserved hypothetical protein [Source:VB External Description;Acc:AAEL000942]
AAEL000943-RA	AAEL000943	0.74 (0.496 to 1.039)	0.0234	0.0705933	conserved hypothetical protein [Source:VB External Description;Acc:AAEL000943]
AAEL000944-RA	AAEL000944	0.871 (0.495 to 1.121)	0.169	0.229207	conserved hypothetical protein [Source:VB External Description;Acc:AAEL000944]
AAEL000947-RA	AAEL000947	0.966 (0.864 to 1.053)	0.557	0.460564	microsomal signal peptidase 23 kd subunit (spc22/23) [Source:VB External Description;Acc:AAEL000947]
AAEL000948-RA	AAEL000948	0.948 (0.49 to 1.724)	0.828	0.549781	conserved hypothetical protein [Source:VB External Description;Acc:AAEL000948]
AAEL000949-RA	AAEL000949	0.893 (0.553 to 1.318)	0.45	0.410383	conserved hypothetical protein [Source:VB External Description;Acc:AAEL000949]
AAEL000950-RA	AAEL000950	0.936 (0.696 to 1.094)	0.287	0.315339	conserved hypothetical protein [Source:VB External Description;Acc:AAEL000950]
AAEL000952-RA	AAEL000952	1.172 (1.017 to 1.347)	0.00498	0.0267356	conserved hypothetical protein [Source:VB External Description;Acc:AAEL000952]
AAEL000953-RA	AAEL000953	0.947 (0.658 to 1.518)	0.587	0.472412	conserved hypothetical protein [Source:VB External Description;Acc:AAEL000953]
AAEL000954-RA	AAEL000954	0.764 (0.616 to 0.889)	0.0167	0.0577743	conserved hypothetical protein [Source:VB External Description;Acc:AAEL000954]
AAEL000955-RA	AAEL000955	0.989 (0.803 to 1.336)	0.843	0.554088	conserved hypothetical protein [Source:VB External Description;Acc:AAEL000955]
AAEL000956-RB	AAEL000956	0.791 (0.555 to 1.364)	0.0764	0.143824	conserved hypothetical protein [Source:VB External Description;Acc:AAEL000956]
AAEL000957-RA	AAEL000957	0.982 (0.8 to 1.35)	0.976	0.59116	hypothetical protein [Source:VB External Description;Acc:AAEL000957]
AAEL000958-RA	AAEL000958	0.972 (0.79 to 1.473)	0.719	0.51983	conserved hypothetical protein [Source:VB External Description;Acc:AAEL000958]
AAEL000960-RA	AAEL000960	0.944 (0.636 to 1.263)	0.442	0.405804	conserved hypothetical protein [Source:VB External Description;Acc:AAEL000960]
AAEL000962-RA	AAEL000962	0.894 (0.739 to 1.045)	0.152	0.216407	conserved hypothetical protein [Source:VB External Description;Acc:AAEL000962]
AAEL000963-RA	AAEL000963	0.784 (0.57 to 1.139)	0.0286	0.0799211	conserved hypothetical protein [Source:VB External Description;Acc:AAEL000963]
AAEL000964-RA	AAEL000964	0.929 (0.785 to 1.111)	0.281	0.311398	regulatory factor X-associated ankyrin-containing protein, putative [Source:VB External Description;Acc:AAEL000964]
AAEL000965-RA	AAEL000965	0.877 (0.726 to 1.071)	0.101	0.170223	conserved hypothetical protein [Source:VB External Description;Acc:AAEL000965]
AAEL000966-RA	AAEL000966	0.653 (0.379 to 0.925)	0.0265	0.0764041	hypothetical protein [Source:VB External Description;Acc:AAEL000966]
AAEL000967-RA	AAEL000967	1.322 (0.793 to 2.176)	0.339	0.3476	tmc7 protein [Source:VB External Description;Acc:AAEL000967]
AAEL000968-RA	AAEL000968	0.899 (0.785 to 1.05)	0.838	0.552233	hypothetical protein [Source:VB External Description;Acc:AAEL000968]
AAEL000969-RA	AAEL000969	0.642 (0.451 to 1.3)	0.414	0.39083	hypothetical protein [Source:VB External Description;Acc:AAEL000969]
AAEL000970-RA	AAEL000970	0.566 (0.231 to 1.024)	0.122	0.189186	predicted protein [Source:VB External Description;Acc:AAEL000970]
AAEL000971-RA	AAEL000971	0.782 (0.286 to 1.301)	0.432	0.400019	smile protein [Source:VB External Description;Acc:AAEL000971]
AAEL000972-RA	AAEL000972	0.862 (0.535 to 1.023)	0.114	0.182394	conserved hypothetical protein [Source:VB External Description;Acc:AAEL000972]
AAEL000973-RA	AAEL000973	1.057 (0.738 to 1.253)	0.421	0.394703	conserved hypothetical protein [Source:VB External Description;Acc:AAEL000973]
AAEL000974-RA	AAEL000974	0.959 (0.726 to 1.296)	0.832	0.550647	zinc finger protein [Source:VB External Description;Acc:AAEL000974]
AAEL000975-RA	AAEL000975	1.275 (0.918 to 1.888)	0.00123	0.0104344	hypothetical protein [Source:VB External Description;Acc:AAEL000975]
AAEL000976-RA	AAEL000976	0.597 (0.231 to 1.46)	0.0461	0.105267	nucleoprotein, putative [Source:VB External Description;Acc:AAEL000976]
AAEL000977-RA	AAEL000977	0.868 (0.688 to 1.07)	0.0789	0.146542	hypothetical protein [Source:VB External Description;Acc:AAEL000977]
AAEL000978-RA	AAEL000978	0.86 (0.633 to 1.071)	0.0894	0.158519	conserved hypothetical protein [Source:VB External Description;Acc:AAEL000978]
AAEL000979-RA	AAEL000979	0.996 (0.682 to 1.6)	0.984	0.592949	hypothetical protein [Source:VB External Description;Acc:AAEL000979]
AAEL000980-RA	AAEL000980	0.793 (0.572 to 1.079)	0.0426	0.100391	hypothetical protein [Source:VB External Description;Acc:AAEL000980]
AAEL000981-RA	AAEL000981	0.997 (0.587 to 1.303)	0.981	0.592189	hypothetical protein [Source:VB External Description;Acc:AAEL000981]
AAEL000982-RA	AAEL000982	0.983 (0.776 to 1.174)	0.785	0.538437	Mediator of RNA polymerase II transcription subunit 7 (Mediator complex subunit 7) [Source:VB External Description;Acc:AAEL000982]
AAEL000983-RC	AAEL000983	1.391 (1.041 to 1.706)	0.00131	0.0109241	clathrin coat assembly protein ap19 [Source:VB External Description;Acc:AAEL000983]
AAEL000984-RA	AAEL000984	0.916 (0.68 to 1.371)	0.31	0.330393	conserved hypothetical protein [Source:VB External Description;Acc:AAEL000984]
AAEL000985-RA	AAEL000985	0.944 (0.654 to 1.128)	0.475	0.422138	conserved hypothetical protein [Source:VB External Description;Acc:AAEL000985]
AAEL000986-RB	AAEL000986	0.802 (0.601 to 0.988)	0.0317	0.0846597	NADH-ubiquinone oxidoreductase ashi subunit [Source:VB External Description;Acc:AAEL000986]
AAEL000986-RA	AAEL000986	0.721 (0.434 to 1.148)	0.0327	0.0860185	NADH-ubiquinone oxidoreductase ashi subunit [Source:VB External Description;Acc:AAEL000986]
AAEL000987-RA	AAEL000987	0.961 (0.718 to 1.224)	0.56	0.461747	60S ribosomal protein L8 [Source:VB External Description;Acc:AAEL000987]
AAEL000988-RA	AAEL000988	1.168 (0.883 to 1.384)	0.00832	0.0370196	conserved hypothetical protein [Source:VB External Description;Acc:AAEL000988]
AAEL000989-RA	AAEL000989	1.107 (0.568 to 1.849)	0.712	0.517976	hypothetical protein [Source:VB External Description;Acc:AAEL000989]
AAEL000990-RA	AAEL000990	0.858 (0.569 to 1.049)	0.0479	0.107771	conserved hypothetical protein [Source:VB External Description;Acc:AAEL000990]
AAEL000991-RA	AAEL000991	0.487 (0.286 to 0.928)	0.0257	0.0750389	conserved hypothetical protein [Source:VB External Description;Acc:AAEL000991]
AAEL000992-RA	AAEL000992	0.812 (0.562 to 1.082)	0.0686	0.135559	hypothetical protein [Source:VB External Description;Acc:AAEL000992]
AAEL000993-RA	AAEL000993	0.738 (0.263 to 1.091)	0.339	0.3476	dally [Source:VB External Description;Acc:AAEL000993]
AAEL000994-RA	AAEL000994	0.872 (0.554 to 1.321)	0.352	0.354554	conserved hypothetical protein [Source:VB External Description;Acc:AAEL000994]
AAEL000996-RA	AAEL000996	1.123 (0.9 to 1.5)	0.0984	0.168036	conserved hypothetical protein [Source:VB External Description;Acc:AAEL000996]
AAEL000997-RA	AAEL000997	0.563 (0.228 to 1.342)	0.0253	0.0742245	nucleoprotein, putative [Source:VB External Description;Acc:AAEL000997]
AAEL000998-RA	AAEL000998	1.186 (0.604 to 1.919)	0.355	0.356112	galactose-specific C-type lectin, putative [Source:VB External Description;Acc:AAEL000998]
AAEL000999-RA	AAEL000999	1.163 (0.746 to 1.608)	0.0438	0.102269	DNA replication licensing factor MCM7 [Source:VB External Description;Acc:AAEL000999]
AAEL001000-RA	AAEL001000	0.818 (0.536 to 1.159)	0.106	0.175434	1-acyl-sn-glycerol-3-phosphate acyltransferase [Source:VB External Description;Acc:AAEL001000]
AAEL001001-RA	AAEL001001	0.985 (0.626 to 1.262)	0.86	0.55966	hypothetical protein [Source:VB External Description;Acc:AAEL001001]
AAEL001002-RA	AAEL001002	0.987 (0.623 to 1.378)	0.914	0.573637	sodium/solute symporter [Source:VB External Description;Acc:AAEL001002]
AAEL001004-RA	AAEL001004	0.927 (0.684 to 1.188)	0.32	0.336708	conserved hypothetical protein [Source:VB External Description;Acc:AAEL001004]
AAEL001005-RA	AAEL001005	1.172 (0.801 to 1.42)	0.0358	0.0908272	calreticulin [Source:VB External Description;Acc:AAEL001005]
AAEL001006-RA	AAEL001006	0.586 (0.155 to 1.074)	0.285	0.313986	conserved hypothetical protein [Source:VB External Description;Acc:AAEL001006]
AAEL001007-RA	AAEL001007	0.97 (0.503 to 1.518)	0.823	0.548789	conserved hypothetical protein [Source:VB External Description;Acc:AAEL001007]
AAEL001008-RA	AAEL001008	1.139 (0.851 to 1.479)	0.0717	0.138412	conserved hypothetical protein [Source:VB External Description;Acc:AAEL001008]
AAEL001009-RA	AAEL001009	1.537 (1.047 to 2.467)	0.00573	0.0291856	dab2-interacting protein [Source:VB External Description;Acc:AAEL001009]
AAEL001010-RA	AAEL001010	0.699 (0.291 to 1.009)	0.263	0.298881	defective proboscis extension response, putative [Source:VB External Description;Acc:AAEL001010]
AAEL001011-RA	AAEL001011	0.964 (0.668 to 1.461)	0.738	0.525152	conserved hypothetical protein [Source:VB External Description;Acc:AAEL001011]
AAEL001013-RA	AAEL001013	1.078 (0.906 to 1.261)	0.247	0.286995	conserved hypothetical protein [Source:VB External Description;Acc:AAEL001013]
AAEL001014-RA	AAEL001014	0.751 (0.565 to 1.029)	0.0112	0.0451374	vacuolar protein sorting-associated [Source:VB External Description;Acc:AAEL001014]
AAEL001015-RA	AAEL001015	0.0356	0.93	0.578348	conserved hypothetical protein [Source:VB External Description;Acc:AAEL001015]
AAEL001016-RA	AAEL001016	0.817 (0.578 to 1.067)	0.0429	0.100872	zinc finger protein [Source:VB External Description;Acc:AAEL001016]
AAEL001017-RA	AAEL001017	0.409 (0.223 to 0.919)	0.0258	0.0751816	tyrosine-protein kinase [Source:VB External Description;Acc:AAEL001017]
AAEL001018-RA	AAEL001018	0.597 (0.189 to 1.014)	0.193	0.247344	conserved hypothetical protein [Source:VB External Description;Acc:AAEL001018]
AAEL001019-RA	AAEL001019	1.216 (0.838 to 1.475)	0.0121	0.0472876	translation elongation factor [Source:VB External Description;Acc:AAEL001019]
AAEL001020-RA	AAEL001020	0.775 (0.497 to 1.128)	0.0338	0.0878749	anterior fat body protein [Source:VB External Description;Acc:AAEL001020]
AAEL001021-RA	AAEL001021	0.118 (0.0788 to 0.158)	0.885	0.566358	conserved hypothetical protein [Source:VB External Description;Acc:AAEL001021]
AAEL001024-RA	AAEL001024	0.969 (0.502 to 1.323)	0.797	0.541767	mitochondrial carrier protein [Source:VB External Description;Acc:AAEL001024]
AAEL001025-RA	AAEL001025	1.392 (1.126 to 1.643)	0.0971	0.16694	conserved hypothetical protein [Source:VB External Description;Acc:AAEL001025]
AAEL001026-RA	AAEL001026	0.645 (0.336 to 0.841)	0.7	0.514848	conserved hypothetical protein [Source:VB External Description;Acc:AAEL001026]
AAEL001029-RA	AAEL001029	1.107 (0.757 to 1.387)	0.22	0.267896	conserved hypothetical protein [Source:VB External Description;Acc:AAEL001029]
AAEL001030-RA	AAEL001030	0.969 (0.669 to 1.3)	0.679	0.507884	S-formylglutathione hydrolase, putative [Source:VB External Description;Acc:AAEL001030]
AAEL001031-RA	AAEL001031	0.861 (0.605 to 1.159)	0.12	0.187787	conserved hypothetical protein [Source:VB External Description;Acc:AAEL001031]
AAEL001032-RA	AAEL001032	1.012 (0.766 to 1.25)	0.868	0.561686	conserved hypothetical protein [Source:VB External Description;Acc:AAEL001032]
AAEL001033-RA	AAEL001033	0.892 (0.62 to 1.086)	0.12	0.187787	methyl-cpg binding protein, mbd [Source:VB External Description;Acc:AAEL001033]
AAEL001034-RA	AAEL001034	0.591	0.638	0.492545	adenylate cyclase type vi [Source:VB External Description;Acc:AAEL001034]
AAEL001036-RA	AAEL001036	1.129 (0.778 to 1.584)	0.108	0.177268	ikappab kinase complex-associated protein [Source:VB External Description;Acc:AAEL001036]
AAEL001037-RA	AAEL001037	1.051 (0.844 to 1.26)	0.432	0.400019	ribosomal RNA methyltransferase [Source:VB External Description;Acc:AAEL001037]
AAEL001038-RA	AAEL001038	1.003 (0.655 to 1.255)	0.975	0.590944	cak1 [Source:VB External Description;Acc:AAEL001038]
AAEL001039-RB	AAEL001039	1.177 (0.895 to 1.432)	0.0238	0.071361	metaxin [Source:VB External Description;Acc:AAEL001039]
AAEL001041-RA	AAEL001041	1.152 (0.844 to 1.538)	0.0696	0.136545	guanine nucleotide-binding protein beta 3 (g protein beta3) [Source:VB External Description;Acc:AAEL001041]
AAEL001044-RA	AAEL001044	1.007 (0.837 to 1.321)	0.903	0.570383	tyrosyl-tRNA synthetase [Source:VB External Description;Acc:AAEL001044]
AAEL001046-RA	AAEL001046	0.817 (0.403 to 1.235)	0.329	0.342068	phosphatase fragment [Source:VB External Description;Acc:AAEL001046]
AAEL001047-RA	AAEL001047	0.854 (0.489 to 1.293)	0.183	0.239793	adenylate cyclase [Source:VB External Description;Acc:AAEL001047]
AAEL001048-RA	AAEL001048	1.056 (0.867 to 1.229)	0.325	0.339975	short-chain dehydrogenase [Source:VB External Description;Acc:AAEL001048]
AAEL001049-RA	AAEL001049	1.095 (0.811 to 1.644)	0.715	0.518978	conserved hypothetical protein [Source:VB External Description;Acc:AAEL001049]
AAEL001050-RA	AAEL001050	1.365 (0.847 to 2.058)	0.00714	0.03362	conserved hypothetical protein [Source:VB External Description;Acc:AAEL001050]
AAEL001051-RA	AAEL001051	0.596 (0.378 to 0.756)	0.562	0.462411	conserved hypothetical protein [Source:VB External Description;Acc:AAEL001051]
AAEL001052-RA	AAEL001052	1.075 (0.838 to 1.488)	0.184	0.240589	heat shock protein, putative [Source:VB External Description;Acc:AAEL001052]
AAEL001054-RA	AAEL001054	2.306 (0.9 to 4.25)	0.00824	0.0367972	glutathionetransferase [Source:VB External Description;Acc:AAEL001054]
AAEL001056-RA	AAEL001056	0.924 (0.564 to 1.303)	0.329	0.342068	hypothetical protein [Source:VB External Description;Acc:AAEL001056]
AAEL001060-RA	AAEL001060	0.877 (0.367 to 1.536)	0.695	0.513481	conserved hypothetical protein [Source:VB External Description;Acc:AAEL001060]
AAEL001061-RA	AAEL001061	1.063 (0.74 to 1.55)	0.824	0.548809	glutathionetransferase [Source:VB External Description;Acc:AAEL001061]
AAEL001064-RA	AAEL001064	0.696 (0.292 to 0.993)	0.639	0.4928	triacylglycerol lipase, putative [Source:VB External Description;Acc:AAEL001064]
AAEL001065-RA	AAEL001065	0.855 (0.657 to 1.073)	0.138	0.203608	conserved hypothetical protein [Source:VB External Description;Acc:AAEL001065]
AAEL001066-RA	AAEL001066	1.269 (0.602 to 2.031)	0.122	0.189186	mitochondrial ribosomal protein, L22, putative [Source:VB External Description;Acc:AAEL001066]
AAEL001067-RA	AAEL001067	0.523 (0.337 to 1.15)	0.624	0.487778	hypothetical protein [Source:VB External Description;Acc:AAEL001067]
AAEL001068-RA	AAEL001068	0.791 (0.328 to 2.509)	0.567	0.464137	myosin light chain 2V, putative [Source:VB External Description;Acc:AAEL001068]
AAEL001069-RA	AAEL001069	1.099 (0.677 to 1.467)	0.256	0.293648	histone deacetylase [Source:VB External Description;Acc:AAEL001069]
AAEL001070-RA	AAEL001070	0.853 (0.405 to 1.855)	0.818	0.547191	conserved hypothetical protein [Source:VB External Description;Acc:AAEL001070]
AAEL001071-RA	AAEL001071	1.8 (1.138 to 2.725)	3.35e-06	0.00225372	glutathionetransferase [Source:VB External Description;Acc:AAEL001071]
AAEL001073-RA	AAEL001073	1.521 (1 to 2.1)	0.141	0.206502	malic enzyme [Source:VB External Description;Acc:AAEL001073]
AAEL001074-RA	AAEL001074	1.925 (1.205 to 2.43)	0.15	0.214639	cadherin [Source:VB External Description;Acc:AAEL001074]
AAEL001075-RA	AAEL001075	0.818 (0.594 to 1.133)	0.131	0.197601	conserved hypothetical protein [Source:VB External Description;Acc:AAEL001075]
AAEL001076-RA	AAEL001076	0.92 (0.458 to 1.506)	0.662	0.501493	lipase [Source:VB External Description;Acc:AAEL001076]
AAEL001077-RA	AAEL001077	1.317 (1.157 to 1.699)	0.000647	0.00661152	Clip-domain serine protease, family B. Protease homologue. [Source:VB External Description;Acc:AAEL001077]
AAEL001080-RA	AAEL001080	0.798 (0.629 to 1.276)	0.0574	0.120863	RNA 3' terminal phosphate cyclase [Source:VB External Description;Acc:AAEL001080]
AAEL001081-RA	AAEL001081	1.172 (0.4 to 2.5)	0.337	0.346564	triacylglycerol lipase, putative [Source:VB External Description;Acc:AAEL001081]
AAEL001082-RA	AAEL001082	1.837 (1.191 to 2.925)	0.000275	0.00365265	conserved hypothetical protein [Source:VB External Description;Acc:AAEL001082]
AAEL001084-RA	AAEL001084	4.101 (1.672 to 5.458)	2.27e-05	0.00225372	Clip-domain serine protease, family B. Protease homologue. [Source:VB External Description;Acc:AAEL001084]
AAEL001085-RA	AAEL001085	1.076 (0.739 to 1.296)	0.311	0.330788	conserved hypothetical protein [Source:VB External Description;Acc:AAEL001085]
AAEL001087-RA	AAEL001087	0.772 (0.574 to 1.138)	0.0439	0.102314	synaptic vesicle protein [Source:VB External Description;Acc:AAEL001087]
AAEL001088-RA	AAEL001088	0.913 (0.661 to 1.074)	0.247	0.286995	beta-1,3-galactosyltransferase [Source:VB External Description;Acc:AAEL001088]
AAEL001089-RA	AAEL001089	1.228 (0.82 to 1.567)	0.00108	0.00953588	conserved hypothetical protein [Source:VB External Description;Acc:AAEL001089]
AAEL001090-RA	AAEL001090	0.466 (0.272 to 0.667)	0.00315	0.0200475	glutathionetransferase [Source:VB External Description;Acc:AAEL001090]
AAEL001091-RA	AAEL001091	0.908 (0.677 to 1.176)	0.203	0.254745	malic enzyme [Source:VB External Description;Acc:AAEL001091]
AAEL001092-RA	AAEL001092	0.748 (0.556 to 1.064)	0.0168	0.0579295	udp-glucose pyrophosphatase [Source:VB External Description;Acc:AAEL001092]
AAEL001094-RB	AAEL001094	1.007 (0.609 to 1.464)	0.954	0.585306	conserved hypothetical protein [Source:VB External Description;Acc:AAEL001094]
AAEL001095-RA	AAEL001095	1.385 (1.084 to 1.72)	5.78e-06	0.00225372	hypothetical protein [Source:VB External Description;Acc:AAEL001095]
AAEL001097-RA	AAEL001097	0.562 (0.262 to 0.88)	0.0575	0.121005	hypoxia-inducible factor [Source:VB External Description;Acc:AAEL001097]
AAEL001098-RA	AAEL001098	2.857 (1.561 to 3.975)	6.74e-06	0.00225372	clip-domain serine protease, putative [Source:VB External Description;Acc:AAEL001098]
AAEL001099-RA	AAEL001099	0.937 (0.767 to 1.141)	0.35	0.353507	DEAD box polypeptide [Source:VB External Description;Acc:AAEL001099]
AAEL001101-RA	AAEL001101	1.123 (0.82 to 1.403)	0.044	0.102314	ATP-dependent transporter [Source:VB External Description;Acc:AAEL001101]
AAEL001102-RA	AAEL001102	1.064 (0.815 to 1.496)	0.375	0.367994	adenosine kinase [Source:VB External Description;Acc:AAEL001102]
AAEL001103-RA	AAEL001103	0.953 (0.756 to 1.303)	0.467	0.418161	prefoldin, subunit, putative [Source:VB External Description;Acc:AAEL001103]
AAEL001104-RA	AAEL001104	1.005 (0.81 to 1.138)	0.94	0.581177	conserved hypothetical protein [Source:VB External Description;Acc:AAEL001104]
AAEL001106-RA	AAEL001106	1.65 (0.772 to 2.419)	0.00293	0.019224	conserved hypothetical protein [Source:VB External Description;Acc:AAEL001106]
AAEL001107-RA	AAEL001107	0.684 (0.341 to 1.162)	0.149	0.213791	hypothetical protein [Source:VB External Description;Acc:AAEL001107]
AAEL001108-RA	AAEL001108	0.274 (0.103 to 0.875)	0.256	0.293648	protein kinase c [Source:VB External Description;Acc:AAEL001108]
AAEL001109-RA	AAEL001109	0.917 (0.723 to 1.284)	0.282	0.311895	glutaredoxin [Source:VB External Description;Acc:AAEL001109]
AAEL001110-RA	AAEL001110	0.752 (0.462 to 0.996)	0.0458	0.104809	jnk stimulatory phosphatase (jsp1) [Source:VB External Description;Acc:AAEL001110]
AAEL001111-RA	AAEL001111	0.85 (0.707 to 1.098)	0.058	0.12157	zinc finger protein [Source:VB External Description;Acc:AAEL001111]
AAEL001112-RA	AAEL001112	1.039 (0.839 to 1.28)	0.578	0.468914	conserved hypothetical protein [Source:VB External Description;Acc:AAEL001112]
AAEL001113-RA	AAEL001113	0.82 (0.663 to 1.118)	0.0527	0.114575	inorganic phosphate cotransporter, putative [Source:VB External Description;Acc:AAEL001113]
AAEL001114-RA	AAEL001114	1.057 (0.799 to 1.383)	0.41	0.388651	amino acid transporter [Source:VB External Description;Acc:AAEL001114]
AAEL001116-RA	AAEL001116	0.154 (0.103 to 0.206)	0.839	0.552694	hypothetical protein [Source:VB External Description;Acc:AAEL001116]
AAEL001117-RA	AAEL001117	1.046 (0.605 to 1.613)	0.632	0.490746	conserved hypothetical protein [Source:VB External Description;Acc:AAEL001117]
AAEL001118-RA	AAEL001118	0.768 (0.518 to 1.263)	0.266	0.300942	conserved hypothetical protein [Source:VB External Description;Acc:AAEL001118]
AAEL001119-RA	AAEL001119	0.762 (0.415 to 1.063)	0.17	0.229801	DNA-binding protein Ewg, putative [Source:VB External Description;Acc:AAEL001119]
AAEL001120-RA	AAEL001120	0.414 (0.19 to 0.951)	0.108	0.177268	conserved hypothetical protein [Source:VB External Description;Acc:AAEL001120]
AAEL001121-RA	AAEL001121	1.038 (0.684 to 1.494)	0.748	0.528586	n-acetylgalactosaminyltransferase [Source:VB External Description;Acc:AAEL001121]
AAEL001123-RA	AAEL001123	0.808 (0.596 to 1.035)	0.0476	0.107425	conserved hypothetical protein [Source:VB External Description;Acc:AAEL001123]
AAEL001124-RA	AAEL001124	0.878 (0.559 to 1.476)	0.138	0.203608	conserved hypothetical protein [Source:VB External Description;Acc:AAEL001124]
AAEL001126-RB	AAEL001126	0.897 (0.755 to 1.13)	0.137	0.202865	rest corepressor (corest) protein [Source:VB External Description;Acc:AAEL001126]
AAEL001127-RA	AAEL001127	0.862 (0.527 to 1.331)	0.352	0.354554	defective proboscis extension response, putative [Source:VB External Description;Acc:AAEL001127]
AAEL001128-RA	AAEL001128	0.784 (0.561 to 1.225)	0.0423	0.0999728	AMP dependent coa ligase [Source:VB External Description;Acc:AAEL001128]
AAEL001129-RA	AAEL001129	1.064 (0.872 to 1.324)	0.314	0.332871	conserved hypothetical protein [Source:VB External Description;Acc:AAEL001129]
AAEL001130-RA	AAEL001130	1.366 (0.478 to 2.501)	0.034	0.0881767	alpha-amylase [Source:VB External Description;Acc:AAEL001130]
AAEL001131-RA	AAEL001131	0.936 (0.741 to 1.212)	0.352	0.354554	splicing factor, putative [Source:VB External Description;Acc:AAEL001131]
AAEL001132-RA	AAEL001132	0.963 (0.74 to 1.123)	0.515	0.442398	conserved hypothetical protein [Source:VB External Description;Acc:AAEL001132]
AAEL001133-RA	AAEL001133	1.149 (0.928 to 1.588)	0.0368	0.0923135	conserved hypothetical protein [Source:VB External Description;Acc:AAEL001133]
AAEL001134-RA	AAEL001134	0.835 (0.548 to 1.231)	0.109	0.177996	Probable methylmalonate-semialdehyde dehydrogenase [acylating], mitochondrial Precursor (Malonate-semialdehyde dehydrogenase [acylating])(MMSDH)(EC 1.2.1.27)(EC 1.2.1.18) [Source:VB External Description;Acc:AAEL001134]
AAEL001135-RA	AAEL001135	1.031 (0.466 to 1.8)	0.866	0.561231	hypothetical protein [Source:VB External Description;Acc:AAEL001135]
AAEL001136-RA	AAEL001136	0.847 (0.483 to 1.19)	0.348	0.352455	hypothetical protein [Source:VB External Description;Acc:AAEL001136]
AAEL001137-RA	AAEL001137	0.605 (0.137 to 1.461)	0.178	0.236358	hypothetical protein [Source:VB External Description;Acc:AAEL001137]
AAEL001138-RA	AAEL001138	0.75 (0.295 to 1.527)	0.376	0.368533	hypothetical protein [Source:VB External Description;Acc:AAEL001138]
AAEL001139-RA	AAEL001139	0.891 (0.45 to 1.193)	0.356	0.356532	br serine/threonine-protein kinase [Source:VB External Description;Acc:AAEL001139]
AAEL001141-RA	AAEL001141	0.991 (0.834 to 1.497)	0.882	0.565619	transcriptional regulator ATRX (X-linked helicase II) [Source:VB External Description;Acc:AAEL001141]
AAEL001142-RA	AAEL001142	1.451 (1.164 to 2.04)	0.00105	0.00940651	rab gdp/GTP exchange factor [Source:VB External Description;Acc:AAEL001142]
AAEL001143-RA	AAEL001143	0.889 (0.717 to 1.063)	0.124	0.190878	conserved hypothetical protein [Source:VB External Description;Acc:AAEL001143]
AAEL001144-RA	AAEL001144	1.395 (1.102 to 1.831)	2.43e-06	0.00225372	conserved hypothetical protein [Source:VB External Description;Acc:AAEL001144]
AAEL001145-RA	AAEL001145	1.091 (0.528 to 1.551)	0.492	0.431151	dual specificity protein phosphatase 7, putative [Source:VB External Description;Acc:AAEL001145]
AAEL001146-RA	AAEL001146	1.154 (0.8 to 1.5)	0.51	0.43985	n-acetylgalactosaminyltransferase [Source:VB External Description;Acc:AAEL001146]
AAEL001147-RA	AAEL001147	0.954 (0.527 to 1.497)	0.882	0.565619	hypothetical protein [Source:VB External Description;Acc:AAEL001147]
AAEL001148-RA	AAEL001148	1.197 (0.48 to 1.827)	0.388	0.375096	homeobox protein [Source:VB External Description;Acc:AAEL001148]
AAEL001149-RA	AAEL001149	0.733 (0.365 to 0.926)	0.038	0.0938198	conserved hypothetical protein [Source:VB External Description;Acc:AAEL001149]
AAEL001150-RA	AAEL001150	1.145 (0.688 to 1.826)	0.332	0.343294	conserved hypothetical protein [Source:VB External Description;Acc:AAEL001150]
AAEL001151-RA	AAEL001151	1.632 (1.115 to 2.244)	5.09e-07	0.00225372	n-acetylgalactosaminyltransferase [Source:VB External Description;Acc:AAEL001151]
AAEL001152-RA	AAEL001152	0.738 (0.475 to 1.37)	0.052	0.113692	beta-1,3-galactosyltransferase-6 [Source:VB External Description;Acc:AAEL001152]
AAEL001154-RA	AAEL001154	1.033 (0.689 to 1.317)	0.688	0.510876	conserved hypothetical protein [Source:VB External Description;Acc:AAEL001154]
AAEL001155-RA	AAEL001155	0.951 (0.748 to 1.623)	0.566	0.46399	hypothetical protein [Source:VB External Description;Acc:AAEL001155]
AAEL001156-RA	AAEL001156	0.678 (0.297 to 1.442)	0.33	0.342526	conserved hypothetical protein [Source:VB External Description;Acc:AAEL001156]
AAEL001157-RA	AAEL001157	1.135 (0.943 to 1.473)	0.0198	0.0640125	light protein [Source:VB External Description;Acc:AAEL001157]
AAEL001158-RA	AAEL001158	0.818 (0.655 to 1.107)	0.0305	0.0829304	fructose-1,6-bisphosphatase [Source:VB External Description;Acc:AAEL001158]
AAEL001158-RB	AAEL001158	0.785 (0.586 to 1.188)	0.0377	0.093487	fructose-1,6-bisphosphatase [Source:VB External Description;Acc:AAEL001158]
AAEL001159-RA	AAEL001159	0.874 (0.684 to 1.167)	0.0864	0.155182	ribonuclease t2 [Source:VB External Description;Acc:AAEL001159]
AAEL001160-RA	AAEL001160	1.214 (0.973 to 1.585)	0.00412	0.0239545	zinc finger protein [Source:VB External Description;Acc:AAEL001160]
AAEL001162-RA	AAEL001162	1.619 (1.246 to 2.391)	0.000686	0.00691312	conserved hypothetical protein [Source:VB External Description;Acc:AAEL001162]
AAEL001163-RA	AAEL001163	3.656 (1.732 to 4.988)	3.1e-05	0.00225372	macroglobulin/complement [Source:VB External Description;Acc:AAEL001163]
AAEL001164-RA	AAEL001164	0.897 (0.67 to 1.203)	0.0934	0.163211	NADH:ubiquinone dehydrogenase, putative [Source:VB External Description;Acc:AAEL001164]
AAEL001165-RA	AAEL001165	0.69 (0.317 to 1.322)	0.151	0.215483	ras GTP exchange factor, son of sevenless [Source:VB External Description;Acc:AAEL001165]
AAEL001166-RA	AAEL001166	1.152 (0.865 to 1.433)	0.02	0.0644043	protein phosphatases pp1 regulatory subunit [Source:VB External Description;Acc:AAEL001166]
AAEL001167-RA	AAEL001167	0.883 (0.53 to 1.207)	0.1	0.169158	synaptotagmin [Source:VB External Description;Acc:AAEL001167]
AAEL001169-RA	AAEL001169	1.113 (0.829 to 1.414)	0.11	0.179191	Ribosome biogenesis protein BOP1 homolog [Source:VB External Description;Acc:AAEL001169]
AAEL001170-RA	AAEL001170	0.841 (0.665 to 1.022)	0.0279	0.0787428	conserved hypothetical protein [Source:VB External Description;Acc:AAEL001170]
AAEL001171-RA	AAEL001171	0.786 (0.571 to 1.044)	0.0138	0.0513917	tRNA-dihydrouridine synthase [Source:VB External Description;Acc:AAEL001171]
AAEL001172-RA	AAEL001172	0.928 (0.759 to 1.126)	0.31	0.330393	conserved hypothetical protein [Source:VB External Description;Acc:AAEL001172]
AAEL001173-RA	AAEL001173	0.767 (0.628 to 0.99)	0.0104	0.0430697	amidase [Source:VB External Description;Acc:AAEL001173]
AAEL001175-RA	AAEL001175	0.9 (0.603 to 1.256)	0.185	0.24151	DNA photolyase [Source:VB External Description;Acc:AAEL001175]
AAEL001176-RA	AAEL001176	1.13 (0.623 to 1.474)	0.222	0.269306	s-adenosylmethionine decarboxylase [Source:VB External Description;Acc:AAEL001176]
AAEL001177-RA	AAEL001177	0.711 (0.461 to 1.031)	0.00565	0.0289586	signal recognition particle, 14kD, putative [Source:VB External Description;Acc:AAEL001177]
AAEL001178-RA	AAEL001178	2.004 (1.135 to 4.144)	6.85e-05	0.00225372	serine protease [Source:VB External Description;Acc:AAEL001178]
AAEL001180-RA	AAEL001180	1.306 (0.79 to 2.319)	0.152	0.216407	hypothetical protein [Source:VB External Description;Acc:AAEL001180]
AAEL001181-RA	AAEL001181	0.923 (0.585 to 1.286)	0.441	0.405089	hypothetical protein [Source:VB External Description;Acc:AAEL001181]
AAEL001182-RA	AAEL001182	0.919 (0.757 to 1.108)	0.254	0.292266	phosphotyrosyl phosphatase activator [Source:VB External Description;Acc:AAEL001182]
AAEL001183-RA	AAEL001183	0.866 (0.716 to 1.166)	0.0789	0.146542	zinc binding dehydrogenase [Source:VB External Description;Acc:AAEL001183]
AAEL001184-RA	AAEL001184	0.813 (0.628 to 1.098)	0.0484	0.108465	conserved hypothetical protein [Source:VB External Description;Acc:AAEL001184]
AAEL001185-RA	AAEL001185	1.009 (0.751 to 1.479)	0.922	0.575857	conserved hypothetical protein [Source:VB External Description;Acc:AAEL001185]
AAEL001186-RA	AAEL001186	1.386 (0.98 to 1.801)	0.000737	0.00727681	hypothetical protein [Source:VB External Description;Acc:AAEL001186]
AAEL001187-RA	AAEL001187	1.007 (0.725 to 1.241)	0.915	0.573824	conserved hypothetical protein [Source:VB External Description;Acc:AAEL001187]
AAEL001188-RA	AAEL001188	1.001 (0.71 to 1.173)	0.989	0.593947	conserved hypothetical protein [Source:VB External Description;Acc:AAEL001188]
AAEL001190-RA	AAEL001190	0.754 (0.642 to 0.94)	0.00545	0.0282884	conserved hypothetical protein [Source:VB External Description;Acc:AAEL001190]
AAEL001191-RA	AAEL001191	0.885 (0.622 to 1.131)	0.156	0.219636	conserved hypothetical protein [Source:VB External Description;Acc:AAEL001191]
AAEL001192-RA	AAEL001192	1.296 (0.871 to 1.786)	0.0484	0.108465	hypothetical protein [Source:VB External Description;Acc:AAEL001192]
AAEL001193-RA	AAEL001193	0.607 (0.248 to 1.09)	0.213	0.26259	regulator of g protein signaling [Source:VB External Description;Acc:AAEL001193]
AAEL001194-RA	AAEL001194	0.551 (0.435 to 0.709)	0.00117	0.010127	fatty acid synthase [Source:VB External Description;Acc:AAEL001194]
AAEL001195-RA	AAEL001195	0.674	0.716	0.518987	juvenile hormone-inducible protein, putative [Source:VB External Description;Acc:AAEL001195]
AAEL001196-RA	AAEL001196	0.448 (0.172 to 0.799)	0.123	0.190135	cadherin [Source:VB External Description;Acc:AAEL001196]
AAEL001197-RA	AAEL001197	0.926 (0.394 to 1.468)	0.747	0.528133	hypothetical protein [Source:VB External Description;Acc:AAEL001197]
AAEL001198-RA	AAEL001198	0.833 (0.623 to 1.169)	0.0804	0.148578	sodium/solute symporter [Source:VB External Description;Acc:AAEL001198]
AAEL001199-RA	AAEL001199	1.261 (0.852 to 1.646)	0.00422	0.0243054	Putative GTP-binding protein 5 [Source:VB External Description;Acc:AAEL001199]
AAEL001200-RA	AAEL001200	1.476 (1.063 to 2.557)	0.00394	0.0233134	aspartyl-tRNA synthetase [Source:VB External Description;Acc:AAEL001200]
AAEL001201-RA	AAEL001201	0.734 (0.463 to 1.03)	0.0201	0.0646415	hypothetical protein [Source:VB External Description;Acc:AAEL001201]
AAEL001202-RA	AAEL001202	1.011 (0.722 to 1.429)	0.895	0.5687	conserved hypothetical protein [Source:VB External Description;Acc:AAEL001202]
AAEL001203-RA	AAEL001203	0.869 (0.461 to 1.242)	0.118	0.186082	conserved hypothetical protein [Source:VB External Description;Acc:AAEL001203]
AAEL001204-RA	AAEL001204	0.911 (0.664 to 1.34)	0.342	0.348925	sterol o-acyltransferase [Source:VB External Description;Acc:AAEL001204]
AAEL001205-RA	AAEL001205	0.928 (0.701 to 1.202)	0.271	0.304724	ubiquitin protein ligase [Source:VB External Description;Acc:AAEL001205]
AAEL001206-RA	AAEL001206	1.212 (1.001 to 1.329)	0.00604	0.0301999	threonyl-tRNA synthetase [Source:VB External Description;Acc:AAEL001206]
AAEL001207-RA	AAEL001207	1.217 (0.899 to 1.75)	0.0232	0.0703071	hypothetical protein [Source:VB External Description;Acc:AAEL001207]
AAEL001208-RA	AAEL001208	1.116 (0.481 to 1.678)	0.507	0.438496	ubiquitin-conjugating enzyme variant [Source:VB External Description;Acc:AAEL001208]
AAEL001209-RA	AAEL001209	0.78 (0.588 to 0.962)	0.0294	0.0813224	sodium-dependent phosphate transporter [Source:VB External Description;Acc:AAEL001209]
AAEL001210-RA	AAEL001210	1.069 (0.781 to 1.478)	0.331	0.342983	NADH ubiquinone oxidoreductase subunit, putative [Source:VB External Description;Acc:AAEL001210]
AAEL001211-RA	AAEL001211	1.149 (0.807 to 1.499)	0.0291	0.0807964	COMPASS component SWD2, putative [Source:VB External Description;Acc:AAEL001211]
AAEL001212-RA	AAEL001212	1.082 (0.797 to 1.467)	0.369	0.364293	phosphoinositide-binding protein, putative [Source:VB External Description;Acc:AAEL001212]
AAEL001214-RA	AAEL001214	1.168 (0.821 to 1.611)	0.221	0.268403	no_info
AAEL001215-RA	AAEL001215	0.926 (0.766 to 1.146)	0.332	0.343294	hypothetical protein [Source:VB External Description;Acc:AAEL001215]
AAEL001216-RA	AAEL001216	0.985 (0.725 to 1.426)	0.869	0.562135	DEAD box ATP-dependent RNA helicase [Source:VB External Description;Acc:AAEL001216]
AAEL001217-RA	AAEL001217	0.961 (0.785 to 1.378)	0.543	0.454352	tripartite motif protein 45 [Source:VB External Description;Acc:AAEL001217]
AAEL001218-RA	AAEL001218	1.347 (1.047 to 1.657)	0.000214	0.00323453	alanyl-tRNA synthetase [Source:VB External Description;Acc:AAEL001218]
AAEL001219-RA	AAEL001219	0.617 (0.348 to 0.98)	0.0253	0.0742245	hypothetical protein [Source:VB External Description;Acc:AAEL001219]
AAEL001220-RA	AAEL001220	0.868 (0.633 to 1.224)	0.123	0.190135	Myosin-VIIa (Protein crinkled) [Source:VB External Description;Acc:AAEL001220]
AAEL001221-RA	AAEL001221	1.116 (0.657 to 1.98)	0.392	0.377672	odorant receptor [Source:VB External Description;Acc:AAEL001221]
AAEL001222-RA	AAEL001222	1.087 (0.48 to 1.497)	0.477	0.423148	hypothetical protein [Source:VB External Description;Acc:AAEL001222]
AAEL001223-RA	AAEL001223	1.198 (0.825 to 1.842)	0.601	0.47803	engulfment and cell motility protein [Source:VB External Description;Acc:AAEL001223]
AAEL001224-RA	AAEL001224	0.864 (0.364 to 1.973)	0.286	0.314804	odorant receptor [Source:VB External Description;Acc:AAEL001224]
AAEL001225-RA	AAEL001225	0.974 (0.41 to 1.707)	0.854	0.557383	glycoside hydrolases [Source:VB External Description;Acc:AAEL001225]
AAEL001227-RA	AAEL001227	1.094 (0.8 to 1.4)	0.795	0.541408	sidestep protein [Source:VB External Description;Acc:AAEL001227]
AAEL001228-RA	AAEL001228	0.905 (0.65 to 1.27)	0.254	0.292266	myelin transcription factor 1, myt1 [Source:VB External Description;Acc:AAEL001228]
AAEL001230-RA	AAEL001230	0.859 (0.678 to 1.204)	0.159	0.222496	myelin transcription factor 1, myt1 [Source:VB External Description;Acc:AAEL001230]
AAEL001231-RA	AAEL001231	0.698 (0.261 to 1.252)	0.179	0.237172	MIND-MELD/ADAM [Source:VB External Description;Acc:AAEL001231]
AAEL001232-RA	AAEL001232	0.933 (0.666 to 1.213)	0.4	0.382424	tubulointerstitial nephritis antigen [Source:VB External Description;Acc:AAEL001232]
AAEL001233-RA	AAEL001233	0.793 (0.546 to 1.238)	0.102	0.171594	Clip-domain serine protease, family E. Protease homologue. [Source:VB External Description;Acc:AAEL001233]
AAEL001235-RA	AAEL001235	0.964 (0.631 to 1.312)	0.696	0.513756	palmitoyl-protein thioesterase [Source:VB External Description;Acc:AAEL001235]
AAEL001236-RA	AAEL001236	1.154 (0.963 to 1.385)	0.0276	0.0782263	conserved hypothetical protein [Source:VB External Description;Acc:AAEL001236]
AAEL001237-RA	AAEL001237	0.441 (0.343 to 0.66)	0.484	0.427143	conserved hypothetical protein [Source:VB External Description;Acc:AAEL001237]
AAEL001238-RA	AAEL001238	1.068 (0.81 to 1.41)	0.358	0.358048	bap28 [Source:VB External Description;Acc:AAEL001238]
AAEL001239-RA	AAEL001239	0.551 (0.346 to 0.969)	0.141	0.206502	cation efflux protein/ zinc transporter [Source:VB External Description;Acc:AAEL001239]
AAEL001240-RA	AAEL001240	0.789 (0.521 to 1.08)	0.33	0.342526	GPCR Orphan/Putative Class B Family [Source:VB External Description;Acc:AAEL001240]
AAEL001241-RA	AAEL001241	1.181 (0.785 to 1.772)	0.0338	0.0878749	conserved hypothetical protein [Source:VB External Description;Acc:AAEL001241]
AAEL001242-RA	AAEL001242	0.61 (0.229 to 1.025)	0.0968	0.166502	ribosomal pseudouridine synthase [Source:VB External Description;Acc:AAEL001242]
AAEL001244-RA	AAEL001244	0.789 (0.576 to 1.016)	0.0177	0.0596076	conserved hypothetical protein [Source:VB External Description;Acc:AAEL001244]
AAEL001246-RA	AAEL001246	1.674 (0.901 to 2.379)	0.0184	0.061236	Thymidylate kinase, putative [Source:VB External Description;Acc:AAEL001246]
AAEL001249-RA	AAEL001249	0.991 (0.713 to 1.58)	0.944	0.582426	conserved hypothetical protein [Source:VB External Description;Acc:AAEL001249]
AAEL001250-RA	AAEL001250	0.992 (0.753 to 1.354)	0.916	0.573961	conserved hypothetical protein [Source:VB External Description;Acc:AAEL001250]
AAEL001252-RA	AAEL001252	0.935 (0.682 to 1.366)	0.525	0.44702	rap1 GTPase-gdp dissociation stimulator [Source:VB External Description;Acc:AAEL001252]
AAEL001253-RA	AAEL001253	0.984 (0.601 to 1.395)	0.925	0.576653	hypothetical protein [Source:VB External Description;Acc:AAEL001253]
AAEL001254-RA	AAEL001254	0.887 (0.612 to 1.386)	0.334	0.344684	conserved hypothetical protein [Source:VB External Description;Acc:AAEL001254]
AAEL001255-RA	AAEL001255	0.876 (0.519 to 1.397)	0.69	0.511534	hypothetical protein [Source:VB External Description;Acc:AAEL001255]
AAEL001256-RA	AAEL001256	0.351 (0.0474 to 0.83)	0.718	0.519771	hypothetical protein [Source:VB External Description;Acc:AAEL001256]
AAEL001257-RA	AAEL001257	0.832 (0.426 to 1.151)	0.137	0.202865	sugar transporter [Source:VB External Description;Acc:AAEL001257]
AAEL001259-RA	AAEL001259	1.088 (0.307 to 2.607)	0.918	0.574725	hypothetical protein [Source:VB External Description;Acc:AAEL001259]
AAEL001260-RA	AAEL001260	1.124 (0.8 to 1.551)	0.0733	0.140104	Mediator of RNA polymerase II transcription subunit 20 (Mediator complex subunit 20) [Source:VB External Description;Acc:AAEL001260]
AAEL001261-RA	AAEL001261	1.358 (0.989 to 2.015)	0.015	0.0542402	hypothetical protein [Source:VB External Description;Acc:AAEL001261]
AAEL001263-RA	AAEL001263	0.635 (0.419 to 1.223)	0.0585	0.122028	predicted protein [Source:VB External Description;Acc:AAEL001263]
AAEL001269-RA	AAEL001269	0.749 (0.482 to 1.108)	0.0822	0.150693	anion exchange protein 2, slc4a2 [Source:VB External Description;Acc:AAEL001269]
AAEL001270-RA	AAEL001270	1.072 (0.868 to 1.623)	0.3	0.324246	conserved hypothetical protein [Source:VB External Description;Acc:AAEL001270]
AAEL001271-RA	AAEL001271	2.321 (1.632 to 3.831)	2.39e-05	0.00225372	conserved hypothetical protein [Source:VB External Description;Acc:AAEL001271]
AAEL001272-RA	AAEL001272	0.812 (0.472 to 1.162)	0.193	0.247344	hypothetical protein [Source:VB External Description;Acc:AAEL001272]
AAEL001273-RA	AAEL001273	0.76 (0.356 to 1.246)	0.229	0.274046	Sec24B protein, putative [Source:VB External Description;Acc:AAEL001273]
AAEL001274-RA	AAEL001274	0.72 (0.563 to 1.131)	0.0194	0.0631636	hypothetical protein [Source:VB External Description;Acc:AAEL001274]
AAEL001275-RA	AAEL001275	0.994 (0.752 to 1.302)	0.936	0.580118	ef-hand protein nucb1 [Source:VB External Description;Acc:AAEL001275]
AAEL001276-RA	AAEL001276	0.496 (0.186 to 0.837)	0.765	0.534285	conserved hypothetical protein [Source:VB External Description;Acc:AAEL001276]
AAEL001277-RA	AAEL001277	1.253 (0.685 to 2.072)	0.254	0.292266	arf GTPase-activating protein [Source:VB External Description;Acc:AAEL001277]
AAEL001278-RA	AAEL001278	0.906 (0.567 to 1.3)	0.826	0.549594	hypothetical protein [Source:VB External Description;Acc:AAEL001278]
AAEL001280-RA	AAEL001280	0.99 (0.877 to 1.12)	0.864	0.560676	28S ribosomal protein S15, mitochondrial precursor [Source:VB External Description;Acc:AAEL001280]
AAEL001281-RA	AAEL001281	0.88 (0.696 to 1.119)	0.153	0.217326	hypothetical protein [Source:VB External Description;Acc:AAEL001281]
AAEL001282-RA	AAEL001282	0.819 (0.638 to 1.169)	0.03	0.0821785	hypothetical protein [Source:VB External Description;Acc:AAEL001282]
AAEL001283-RA	AAEL001283	0.757 (0.428 to 1.135)	0.488	0.429026	conserved hypothetical protein [Source:VB External Description;Acc:AAEL001283]
AAEL001284-RA	AAEL001284	0.557 (0.164 to 1.282)	0.135	0.201241	hypothetical protein [Source:VB External Description;Acc:AAEL001284]
AAEL001285-RA	AAEL001285	0.708 (0.419 to 1.075)	0.0445	0.102988	conserved hypothetical protein [Source:VB External Description;Acc:AAEL001285]
AAEL001286-RA	AAEL001286	0.451 (0.367 to 0.551)	0.458	0.414288	predicted protein [Source:VB External Description;Acc:AAEL001286]
AAEL001288-RA	AAEL001288	0.513 (0.312 to 0.863)	0.00768	0.0353702	cytochrome P450 [Source:VB External Description;Acc:AAEL001288]
AAEL001289-RA	AAEL001289	1.168 (0.815 to 1.645)	0.0689	0.13586	permease, putative [Source:VB External Description;Acc:AAEL001289]
AAEL001290-RA	AAEL001290	0.841 (0.444 to 1)	0.792	0.540516	conserved hypothetical protein [Source:VB External Description;Acc:AAEL001290]
AAEL001291-RA	AAEL001291	0.485 (0.325 to 0.78)	0.00514	0.0272564	conserved hypothetical protein [Source:VB External Description;Acc:AAEL001291]
AAEL001292-RA	AAEL001292	0.748 (0.504 to 1.313)	0.0209	0.0658044	cytochrome P450 [Source:VB External Description;Acc:AAEL001292]
AAEL001293-RA	AAEL001293	3.178 (1.542 to 5.325)	0.000164	0.00281378	conserved hypothetical protein [Source:VB External Description;Acc:AAEL001293]
AAEL001294-RA	AAEL001294	0.851 (0.599 to 1.027)	0.0725	0.13919	conserved hypothetical protein [Source:VB External Description;Acc:AAEL001294]
AAEL001295-RA	AAEL001295	0.613 (0.407 to 0.776)	0.002	0.014769	conserved hypothetical protein [Source:VB External Description;Acc:AAEL001295]
AAEL001296-RA	AAEL001296	0.831 (0.355 to 1.188)	0.188	0.243611	hypothetical protein [Source:VB External Description;Acc:AAEL001296]
AAEL001297-RA	AAEL001297	1.244 (0.766 to 2.027)	0.124	0.190878	conserved hypothetical protein [Source:VB External Description;Acc:AAEL001297]
AAEL001298-RA	AAEL001298	1.327 (0.885 to 1.651)	0.00241	0.0168654	hypothetical protein [Source:VB External Description;Acc:AAEL001298]
AAEL001299-RA	AAEL001299	0.84 (0.509 to 1.464)	0.37	0.364938	conserved hypothetical protein [Source:VB External Description;Acc:AAEL001299]
AAEL001300-RA	AAEL001300	1.21 (0.835 to 1.542)	0.0405	0.0974089	conserved hypothetical protein [Source:VB External Description;Acc:AAEL001300]
AAEL001303-RA	AAEL001303	0.656 (0.509 to 0.864)	0.00612	0.0304756	odorant receptor [Source:VB External Description;Acc:AAEL001303]
AAEL001304-RA	AAEL001304	0.858 (0.398 to 1.289)	0.519	0.444381	nuclear hormone receptor ftz-f1 beta [Source:VB External Description;Acc:AAEL001304]
AAEL001305-RA	AAEL001305	1.536 (1.043 to 1.949)	8.93e-07	0.00225372	conserved hypothetical protein [Source:VB External Description;Acc:AAEL001305]
AAEL001306-RA	AAEL001306	0.599 (0.519 to 0.679)	0.00104	0.00935109	conserved hypothetical protein [Source:VB External Description;Acc:AAEL001306]
AAEL001307-RA	AAEL001307	1.458 (1.05 to 2.313)	0.214	0.263513	SEC14, putative [Source:VB External Description;Acc:AAEL001307]
AAEL001308-RA	AAEL001308	0.627 (0.491 to 0.857)	0.00352	0.0215387	CRAL/TRIO domain-containing protein [Source:VB External Description;Acc:AAEL001308]
AAEL001309-RA	AAEL001309	0.716 (0.494 to 0.939)	0.766	0.534324	conserved hypothetical protein [Source:VB External Description;Acc:AAEL001309]
AAEL001310-RA	AAEL001310	0.785 (0.598 to 1.451)	0.0493	0.109812	odorant receptor 92a, putative [Source:VB External Description;Acc:AAEL001310]
AAEL001312-RA	AAEL001312	0.901 (0.744 to 1.365)	0.238	0.280751	cytochrome P450 [Source:VB External Description;Acc:AAEL001312]
AAEL001313-RA	AAEL001313	0.565 (0.338 to 0.931)	0.0107	0.0439655	conserved hypothetical protein [Source:VB External Description;Acc:AAEL001313]
AAEL001314-RA	AAEL001314	1.086 (0.756 to 1.479)	0.237	0.279976	conserved hypothetical protein [Source:VB External Description;Acc:AAEL001314]
AAEL001315-RA	AAEL001315	0.887 (0.629 to 1.088)	0.147	0.212288	conserved hypothetical protein [Source:VB External Description;Acc:AAEL001315]
AAEL001316-RA	AAEL001316	0.844 (0.615 to 1.002)	0.0471	0.106656	conserved hypothetical protein [Source:VB External Description;Acc:AAEL001316]
AAEL001317-RA	AAEL001317	0.832 (0.552 to 1.156)	0.0729	0.139666	DEAD box ATP-dependent RNA helicase [Source:VB External Description;Acc:AAEL001317]
AAEL001318-RA	AAEL001318	0.73 (0.186 to 1.685)	0.19	0.244951	CRAL/TRIO domain-containing protein [Source:VB External Description;Acc:AAEL001318]
AAEL001319-RA	AAEL001319	1.1 (1 to 1.2)	0.837	0.552019	hypothetical protein [Source:VB External Description;Acc:AAEL001319]
AAEL001320-RA	AAEL001320	0.582 (0.377 to 1.039)	0.0107	0.0439655	cytochrome P450 [Source:VB External Description;Acc:AAEL001320]
AAEL001321-RA	AAEL001321	1.158 (0.494 to 1.768)	0.469	0.419339	transcription factor dp [Source:VB External Description;Acc:AAEL001321]
AAEL001322-RA	AAEL001322	0.939 (0.586 to 1.667)	0.777	0.536451	hypothetical protein [Source:VB External Description;Acc:AAEL001322]
AAEL001323-RA	AAEL001323	0.654 (0.442 to 0.844)	0.00196	0.0145761	conserved hypothetical protein [Source:VB External Description;Acc:AAEL001323]
AAEL001324-RA	AAEL001324	1.037 (0.816 to 1.197)	0.551	0.457765	replication factor C large subunit, putative [Source:VB External Description;Acc:AAEL001324]
AAEL001325-RA	AAEL001325	1.771 (1.179 to 2.654)	0.00205	0.0150626	conserved hypothetical protein [Source:VB External Description;Acc:AAEL001325]
AAEL001325-RB	AAEL001325	1.13 (0.5 to 1.6)	0.571	0.465959	conserved hypothetical protein [Source:VB External Description;Acc:AAEL001325]
AAEL001326-RA	AAEL001326	1.036 (0.75 to 1.367)	0.625	0.488248	conserved hypothetical protein [Source:VB External Description;Acc:AAEL001326]
AAEL001328-RA	AAEL001328	0.881 (0.623 to 1.417)	0.266	0.300942	hypothetical protein [Source:VB External Description;Acc:AAEL001328]
AAEL001329-RA	AAEL001329	1.07 (0.704 to 1.33)	0.284	0.313259	mitochondrial carrier protein [Source:VB External Description;Acc:AAEL001329]
AAEL001331-RA	AAEL001331	1.269 (0.945 to 1.604)	0.000114	0.00248455	mannose-1-phosphate guanyltransferase [Source:VB External Description;Acc:AAEL001331]
AAEL001332-RA	AAEL001332	0.948 (0.623 to 1.353)	0.48	0.42499	conserved hypothetical protein [Source:VB External Description;Acc:AAEL001332]
AAEL001333-RA	AAEL001333	0.817	0.798	0.542146	protein arginine n-methyltransferase 1, [Source:VB External Description;Acc:AAEL001333]
AAEL001334-RA	AAEL001334	0.998 (0.721 to 1.258)	0.97	0.58976	geranylgeranyl transferase type ii beta subunit [Source:VB External Description;Acc:AAEL001334]
AAEL001335-RA	AAEL001335	0.0347 (0.0231 to 0.0462)	0.943	0.581955	hypothetical protein [Source:VB External Description;Acc:AAEL001335]
AAEL001337-RA	AAEL001337	0.503 (0.145 to 1.257)	0.174	0.232981	band 4.1-like protein 2, putative [Source:VB External Description;Acc:AAEL001337]
AAEL001338-RA	AAEL001338	1.081 (0.803 to 1.516)	0.388	0.375096	helix-loop-helix transcription factor [Source:VB External Description;Acc:AAEL001338]
AAEL001339-RA	AAEL001339	0.903 (0.618 to 1.148)	0.209	0.259617	conserved hypothetical protein [Source:VB External Description;Acc:AAEL001339]
AAEL001340-RA	AAEL001340	0.638 (0.25 to 1.385)	0.146	0.211591	conserved hypothetical protein [Source:VB External Description;Acc:AAEL001340]
AAEL001341-RA	AAEL001341	0.796 (0.587 to 1.023)	0.0327	0.0860185	conserved hypothetical protein [Source:VB External Description;Acc:AAEL001341]
AAEL001342-RA	AAEL001342	0.615 (0.303 to 1.245)	0.0457	0.104646	odorant receptor [Source:VB External Description;Acc:AAEL001342]
AAEL001343-RA	AAEL001343	1.369 (0.839 to 2.115)	0.0326	0.0859398	conserved hypothetical protein [Source:VB External Description;Acc:AAEL001343]
AAEL001344-RA	AAEL001344	0.805 (0.58 to 1.014)	0.859	0.559306	pair-rule protein odd-paired [Source:VB External Description;Acc:AAEL001344]
AAEL001345-RA	AAEL001345	0.742 (0.548 to 0.96)	0.0188	0.0620061	conserved hypothetical protein [Source:VB External Description;Acc:AAEL001345]
AAEL001346-RA	AAEL001346	0.913 (0.447 to 1.242)	0.421	0.394703	conserved hypothetical protein [Source:VB External Description;Acc:AAEL001346]
AAEL001349-RA	AAEL001349	1.247 (0.587 to 2.05)	0.549	0.456774	zinc finger protein [Source:VB External Description;Acc:AAEL001349]
AAEL001350-RA	AAEL001350	0.869 (0.69 to 1.179)	0.129	0.195829	hypothetical protein [Source:VB External Description;Acc:AAEL001350]
AAEL001351-RA	AAEL001351	0.911 (0.685 to 1.099)	0.161	0.223932	hypothetical protein [Source:VB External Description;Acc:AAEL001351]
AAEL001352-RA	AAEL001352	0.938 (0.696 to 1.307)	0.464	0.417355	scaffold attachment factor b [Source:VB External Description;Acc:AAEL001352]
AAEL001353-RA	AAEL001353	0.721 (0.49 to 1.085)	0.0169	0.0580837	rhogef and pleckstrin domain protein [Source:VB External Description;Acc:AAEL001353]
AAEL001354-RA	AAEL001354	0.839 (0.679 to 1.016)	0.0378	0.0936403	conserved hypothetical protein [Source:VB External Description;Acc:AAEL001354]
AAEL001355-RA	AAEL001355	0.846 (0.6 to 1.13)	0.0903	0.159346	conserved hypothetical protein [Source:VB External Description;Acc:AAEL001355]
AAEL001356-RA	AAEL001356	0.796 (0.464 to 1.101)	0.0294	0.0813224	RNA-binding protein [Source:VB External Description;Acc:AAEL001356]
AAEL001358-RA	AAEL001358	0.884 (0.727 to 1.253)	0.14	0.205528	conserved hypothetical protein [Source:VB External Description;Acc:AAEL001358]
AAEL001359-RA	AAEL001359	1.128 (0.694 to 1.763)	0.307	0.328338	hypothetical protein [Source:VB External Description;Acc:AAEL001359]
AAEL001360-RA	AAEL001360	1.265 (0.986 to 1.567)	0.000152	0.00271688	coronin [Source:VB External Description;Acc:AAEL001360]
AAEL001360-RB	AAEL001360	1.184 (0.841 to 1.696)	0.0223	0.0686259	coronin [Source:VB External Description;Acc:AAEL001360]
AAEL001361-RA	AAEL001361	1.012 (0.695 to 1.45)	0.851	0.557007	brahma associated protein 170kD, putative [Source:VB External Description;Acc:AAEL001361]
AAEL001362-RA	AAEL001362	0.83 (0.245 to 1.338)	0.432	0.400019	hypothetical protein [Source:VB External Description;Acc:AAEL001362]
AAEL001365-RA	AAEL001365	0.674 (0.291 to 1.205)	0.499	0.435108	glucosyl/glucuronosyl transferases [Source:VB External Description;Acc:AAEL001365]
AAEL001366-RA	AAEL001366	1.037 (0.754 to 1.442)	0.576	0.467808	conserved hypothetical protein [Source:VB External Description;Acc:AAEL001366]
AAEL001367-RA	AAEL001367	1.153 (0.887 to 1.708)	0.302	0.32569	type IV inositol 5-phosphatase [Source:VB External Description;Acc:AAEL001367]
AAEL001368-RA	AAEL001368	0.736 (0.617 to 0.986)	0.00999	0.0419146	kek1 [Source:VB External Description;Acc:AAEL001368]
AAEL001369-RA	AAEL001369	1.268 (0.721 to 2.033)	0.0489	0.109219	conserved hypothetical protein [Source:VB External Description;Acc:AAEL001369]
AAEL001371-RA	AAEL001371	0.939 (0.759 to 1.141)	0.328	0.341462	pre-mRNA cleavage factor im, 25kD subunit [Source:VB External Description;Acc:AAEL001371]
AAEL001372-RA	AAEL001372	1.02 (0.743 to 1.385)	0.77	0.535388	sentrin/sumo-specific protease senp7 [Source:VB External Description;Acc:AAEL001372]
AAEL001373-RA	AAEL001373	0.945 (0.729 to 1.365)	0.489	0.429597	lim homeobox protein [Source:VB External Description;Acc:AAEL001373]
AAEL001374-RA	AAEL001374	0.858 (0.65 to 1.17)	0.104	0.173451	flagellar radial spoke protein [Source:VB External Description;Acc:AAEL001374]
AAEL001375-RA	AAEL001375	0.736 (0.343 to 1.216)	0.187	0.242957	Y-box binding protein [Source:VB External Description;Acc:AAEL001375]
AAEL001376-RA	AAEL001376	0.815 (0.309 to 1.857)	0.379	0.370289	hypothetical protein [Source:VB External Description;Acc:AAEL001376]
AAEL001377-RA	AAEL001377	1.346 (0.678 to 2.568)	0.0205	0.0651305	hypothetical protein [Source:VB External Description;Acc:AAEL001377]
AAEL001378-RA	AAEL001378	1.041 (0.732 to 1.433)	0.578	0.468914	spermine synthase [Source:VB External Description;Acc:AAEL001378]
AAEL001379-RA	AAEL001379	1.244 (0.948 to 1.749)	0.00477	0.0260261	conserved hypothetical protein [Source:VB External Description;Acc:AAEL001379]
AAEL001380-RA	AAEL001380	1.246 (1.114 to 1.346)	0.645	0.495297	lim homeobox protein [Source:VB External Description;Acc:AAEL001380]
AAEL001381-RA	AAEL001381	1.038 (0.728 to 1.463)	0.619	0.48578	sphingomyelin synthetase [Source:VB External Description;Acc:AAEL001381]
AAEL001382-RA	AAEL001382	1.052 (0.709 to 1.44)	0.382	0.371985	small nuclear ribonucleoprotein sm d1 [Source:VB External Description;Acc:AAEL001382]
AAEL001384-RA	AAEL001384	0.947 (0.01 to 1.61)	0.889	0.567584	triple functional domain, trio [Source:VB External Description;Acc:AAEL001384]
AAEL001385-RA	AAEL001385	1.234 (1.102 to 1.318)	0.00194	0.0144859	conserved hypothetical protein [Source:VB External Description;Acc:AAEL001385]
AAEL001386-RA	AAEL001386	0.615 (0.246 to 1.092)	0.109	0.177996	hypothetical protein [Source:VB External Description;Acc:AAEL001386]
AAEL001387-RA	AAEL001387	0.845 (0.553 to 1.123)	0.0933	0.163152	hypothetical protein [Source:VB External Description;Acc:AAEL001387]
AAEL001388-RA	AAEL001388	1.317 (0.9 to 1.6)	0.724	0.520935	hypothetical protein [Source:VB External Description;Acc:AAEL001388]
AAEL001389-RA	AAEL001389	0.91 (0.697 to 1.184)	0.248	0.287884	conserved hypothetical protein [Source:VB External Description;Acc:AAEL001389]
AAEL001390-RA	AAEL001390	0.77 (0.437 to 1.39)	0.0698	0.136791	conserved hypothetical protein [Source:VB External Description;Acc:AAEL001390]
AAEL001391-RA	AAEL001391	0.494 (0.01 to 1.015)	0.428	0.398523	hypothetical protein [Source:VB External Description;Acc:AAEL001391]
AAEL001392-RA	AAEL001392	13.95 (1.752 to 28.97)	0.00102	0.00923904	hypothetical protein [Source:VB External Description;Acc:AAEL001392]
AAEL001393-RA	AAEL001393	0.808 (0.41 to 1.176)	0.241	0.283155	triple functional domain, trio [Source:VB External Description;Acc:AAEL001393]
AAEL001394-RA	AAEL001394	1.772 (1.04 to 3.064)	0.00108	0.00953588	conserved hypothetical protein [Source:VB External Description;Acc:AAEL001394]
AAEL001395-RA	AAEL001395	0.957 (0.779 to 1.381)	0.635	0.491777	suppression of tumorigenicity [Source:VB External Description;Acc:AAEL001395]
AAEL001396-RA	AAEL001396	1.187 (0.854 to 1.397)	0.0304	0.082873	mandelate racemase [Source:VB External Description;Acc:AAEL001396]
AAEL001397-RA	AAEL001397	1.075 (0.894 to 1.344)	0.276	0.308179	ribonuclease [Source:VB External Description;Acc:AAEL001397]
AAEL001398-RA	AAEL001398	0.926 (0.656 to 1.233)	0.336	0.345874	guanine nucleotide exchange factor [Source:VB External Description;Acc:AAEL001398]
AAEL001399-RA	AAEL001399	3.695 (1.435 to 6.356)	0.000227	0.00331644	conserved hypothetical protein [Source:VB External Description;Acc:AAEL001399]
AAEL001400-RA	AAEL001400	0.99 (0.693 to 1.21)	0.895	0.5687	DNA-directed RNA polymerases III 12.5 kDa polypeptide, putative [Source:VB External Description;Acc:AAEL001400]
AAEL001401-RA	AAEL001401	1.534 (1.181 to 2.502)	0.000497	0.00538732	no_info
AAEL001402-RA	AAEL001402	0.961 (0.736 to 1.278)	0.504	0.436981	no_info
AAEL001403-RA	AAEL001403	0.916 (0.721 to 1.072)	0.153	0.217326	conserved hypothetical protein [Source:VB External Description;Acc:AAEL001403]
AAEL001404-RA	AAEL001404	0.806 (0.493 to 1.049)	0.0691	0.136108	conserved hypothetical protein [Source:VB External Description;Acc:AAEL001404]
AAEL001405-RA	AAEL001405	0.871 (0.599 to 1.106)	0.0752	0.14233	clathrin coat assembly protein [Source:VB External Description;Acc:AAEL001405]
AAEL001406-RA	AAEL001406	0.672 (0.375 to 0.988)	0.0223	0.0686259	conserved hypothetical protein [Source:VB External Description;Acc:AAEL001406]
AAEL001407-RA	AAEL001407	1.14 (0.781 to 2.608)	0.217	0.265562	cdk4/6 [Source:VB External Description;Acc:AAEL001407]
AAEL001409-RA	AAEL001409	0.766 (0.302 to 1.222)	0.254	0.292266	conserved hypothetical protein [Source:VB External Description;Acc:AAEL001409]
AAEL001410-RA	AAEL001410	0.889 (0.624 to 1.216)	0.177	0.23554	snf2 histone linker phd ring helicase [Source:VB External Description;Acc:AAEL001410]
AAEL001412-RA	AAEL001412	0.931 (0.758 to 1.091)	0.244	0.28495	conserved hypothetical protein [Source:VB External Description;Acc:AAEL001412]
AAEL001413-RA	AAEL001413	0.922 (0.724 to 1.066)	0.224	0.270395	conserved hypothetical protein [Source:VB External Description;Acc:AAEL001413]
AAEL001415-RA	AAEL001415	0.792 (0.486 to 1.473)	0.164	0.226222	hypothetical protein [Source:VB External Description;Acc:AAEL001415]
AAEL001416-RA	AAEL001416	1.061 (0.842 to 1.35)	0.332	0.343294	conserved hypothetical protein [Source:VB External Description;Acc:AAEL001416]
AAEL001417-RA	AAEL001417	1.509 (0.997 to 2.659)	0.00118	0.010127	no_info
AAEL001420-RA	AAEL001420	1.012 (0.771 to 1.32)	0.854	0.557383	no_info
AAEL001421-RA	AAEL001421	0.885 (0.673 to 1.11)	0.173	0.232107	high density lipoprotien binding protein / vigilin [Source:VB External Description;Acc:AAEL001421]
AAEL001422-RA	AAEL001422	1.041 (0.808 to 1.483)	0.623	0.487463	proteasome inhibitor [Source:VB External Description;Acc:AAEL001422]
AAEL001423-RA	AAEL001423	0.682 (0.485 to 0.938)	0.00505	0.0269345	acid phosphatase-1 [Source:VB External Description;Acc:AAEL001423]
AAEL001424-RA	AAEL001424	0.653 (0.505 to 0.783)	0.000938	0.0087109	mitochondrial inner membrane protease subunit [Source:VB External Description;Acc:AAEL001424]
AAEL001424-RB	AAEL001424	0.662 (0.516 to 0.853)	0.00191	0.0144082	mitochondrial inner membrane protease subunit [Source:VB External Description;Acc:AAEL001424]
AAEL001425-RA	AAEL001425	0.886 (0.676 to 1.059)	0.109	0.177996	conserved hypothetical protein [Source:VB External Description;Acc:AAEL001425]
AAEL001426-RA	AAEL001426	0.967 (0.711 to 1.187)	0.584	0.471597	poly(a)-specific ribonuclease (deadenylation nuclease) [Source:VB External Description;Acc:AAEL001426]
AAEL001427-RA	AAEL001427	1.437 (0.974 to 1.992)	2.93e-05	0.00225372	short-chain dehydrogenase [Source:VB External Description;Acc:AAEL001427]
AAEL001428-RA	AAEL001428	1.009 (0.842 to 1.089)	0.967	0.58852	transcription factor Hairy, putative [Source:VB External Description;Acc:AAEL001428]
AAEL001429-RA	AAEL001429	0.709 (0.527 to 0.937)	0.00935	0.0399124	amino acid transporter [Source:VB External Description;Acc:AAEL001429]
AAEL001430-RA	AAEL001430	1.026 (0.747 to 1.307)	0.948	0.583718	hypothetical protein [Source:VB External Description;Acc:AAEL001430]
AAEL001431-RA	AAEL001431	1.078 (0.808 to 1.358)	0.336	0.345874	hypothetical protein [Source:VB External Description;Acc:AAEL001431]
AAEL001432-RA	AAEL001432	1.259 (0.772 to 1.641)	0.00454	0.0253158	protein disulfide isomerase [Source:VB External Description;Acc:AAEL001432]
AAEL001434-RA	AAEL001434	0.847 (0.454 to 1.385)	0.433	0.400491	coronin [Source:VB External Description;Acc:AAEL001434]
AAEL001435-RA	AAEL001435	0.809 (0.481 to 1.3)	0.459	0.414683	Spaetzle-likecytokine. [Source:VB External Description;Acc:AAEL001435]
AAEL001436-RA	AAEL001436	0.331 (0.229 to 0.653)	0.662	0.501493	hypothetical protein [Source:VB External Description;Acc:AAEL001436]
AAEL001437-RA	AAEL001437	1.161 (1.114 to 1.207)	0.806	0.544263	conserved hypothetical protein [Source:VB External Description;Acc:AAEL001437]
AAEL001438-RA	AAEL001438	0.946 (0.676 to 1.257)	0.438	0.403189	hypothetical protein [Source:VB External Description;Acc:AAEL001438]
AAEL001440-RA	AAEL001440	0.899 (0.762 to 1.077)	0.111	0.180062	E1a binding protein P400 [Source:VB External Description;Acc:AAEL001440]
AAEL001441-RA	AAEL001441	0.648 (0.337 to 1.311)	0.139	0.204387	protein phosphatase 2c gamma [Source:VB External Description;Acc:AAEL001441]
AAEL001442-RA	AAEL001442	0.867 (0.292 to 1.587)	0.402	0.383738	map-kinase activating death domain protein (madd)/denn/aex-3(c.elegans) [Source:VB External Description;Acc:AAEL001442]
AAEL001443-RA	AAEL001443	0.403 (0.01 to 1.5)	0.261	0.297389	hypothetical protein [Source:VB External Description;Acc:AAEL001443]
AAEL001444-RA	AAEL001444	0.962 (0.686 to 1.39)	0.689	0.511205	conserved hypothetical protein [Source:VB External Description;Acc:AAEL001444]
AAEL001445-RA	AAEL001445	1.052 (0.456 to 2.075)	0.901	0.569756	conserved hypothetical protein [Source:VB External Description;Acc:AAEL001445]
AAEL001446-RA	AAEL001446	1.173 (0.873 to 1.682)	0.0155	0.0551534	testis-specific protein pbs13 (t-complex 11 ) [Source:VB External Description;Acc:AAEL001446]
AAEL001447-RA	AAEL001447	0.824 (0.421 to 1.231)	0.325	0.339975	conserved hypothetical protein [Source:VB External Description;Acc:AAEL001447]
AAEL001448-RA	AAEL001448	0.894 (0.723 to 1.154)	0.174	0.232981	conserved hypothetical protein [Source:VB External Description;Acc:AAEL001448]
AAEL001449-RA	AAEL001449	0.934 (0.664 to 1.181)	0.449	0.41003	conserved hypothetical protein [Source:VB External Description;Acc:AAEL001449]
AAEL001450-RA	AAEL001450	1.507 (0.819 to 2.831)	0.125	0.191976	crossveinless [Source:VB External Description;Acc:AAEL001450]
AAEL001451-RA	AAEL001451	0.883 (0.581 to 1.145)	0.103	0.172605	DNA repair protein Rad62, putative [Source:VB External Description;Acc:AAEL001451]
AAEL001452-RA	AAEL001452	0.295 (0.129 to 1.345)	0.387	0.37472	conserved hypothetical protein [Source:VB External Description;Acc:AAEL001452]
AAEL001453-RA	AAEL001453	0.681 (0.346 to 0.977)	0.114	0.182394	conserved hypothetical protein [Source:VB External Description;Acc:AAEL001453]
AAEL001454-RA	AAEL001454	0.899 (0.405 to 1.64)	0.663	0.501682	hypothetical protein [Source:VB External Description;Acc:AAEL001454]
AAEL001455-RA	AAEL001455	0.893 (0.499 to 1.099)	0.134	0.2004	hypothetical protein [Source:VB External Description;Acc:AAEL001455]
AAEL001457-RA	AAEL001457	0.721 (0.519 to 0.884)	0.00327	0.0205036	guanylatte cyclase alpha 1 subunit [Source:VB External Description;Acc:AAEL001457]
AAEL001458-RA	AAEL001458	0.868 (0.613 to 1.15)	0.709	0.516714	heparan sulphate sulfotransferase [Source:VB External Description;Acc:AAEL001458]
AAEL001459-RA	AAEL001459	1.21 (0.964 to 1.62)	0.0271	0.0774058	deltex [Source:VB External Description;Acc:AAEL001459]
AAEL001460-RA	AAEL001460	0.677 (0.52 to 0.945)	0.801	0.54323	hypothetical protein [Source:VB External Description;Acc:AAEL001460]
AAEL001462-RA	AAEL001462	0.991 (0.791 to 1.55)	0.904	0.570672	protein phosphatase 2c gamma [Source:VB External Description;Acc:AAEL001462]
AAEL001463-RA	AAEL001463	1.103 (0.792 to 1.418)	0.191	0.245637	conserved hypothetical protein [Source:VB External Description;Acc:AAEL001463]
AAEL001465-RA	AAEL001465	0.976 (0.854 to 1.319)	0.685	0.51009	protein-l-isoaspartate o-methyltransferase [Source:VB External Description;Acc:AAEL001465]
AAEL001466-RA	AAEL001466	0.937 (0.569 to 1.279)	0.437	0.402722	conserved hypothetical protein [Source:VB External Description;Acc:AAEL001466]
AAEL001468-RA	AAEL001468	0.126 (0.0203 to 1.789)	0.837	0.552019	hypothetical protein [Source:VB External Description;Acc:AAEL001468]
AAEL001470-RA	AAEL001470	1.006 (0.848 to 1.235)	0.912	0.57336	poly(ADP-ribose) glycohydrolase [Source:VB External Description;Acc:AAEL001470]
AAEL001471-RA	AAEL001471	1.535 (1.183 to 2.206)	1.48e-06	0.00225372	hypothetical protein [Source:VB External Description;Acc:AAEL001471]
AAEL001472-RA	AAEL001472	0.998 (0.686 to 1.391)	0.98	0.59212	phosphatidyltransferase [Source:VB External Description;Acc:AAEL001472]
AAEL001473-RA	AAEL001473	1.088 (0.838 to 1.302)	0.148	0.213104	dynamin-associated protein [Source:VB External Description;Acc:AAEL001473]
AAEL001474-RA	AAEL001474	0.889 (0.733 to 1.38)	0.225	0.270979	conserved hypothetical protein [Source:VB External Description;Acc:AAEL001474]
AAEL001476-RA	AAEL001476	1.141 (0.874 to 1.69)	0.652	0.497711	conserved hypothetical protein [Source:VB External Description;Acc:AAEL001476]
AAEL001477-RA	AAEL001477	0.798 (0.613 to 0.911)	0.0141	0.052087	laminin alpha-1, 2 chain [Source:VB External Description;Acc:AAEL001477]
AAEL001478-RA	AAEL001478	0.737 (0.411 to 1.134)	0.226	0.271605	bile acid beta-glucosidase, putative [Source:VB External Description;Acc:AAEL001478]
AAEL001479-RA	AAEL001479	1.068 (0.838 to 1.276)	0.243	0.284098	protoheme ix farnesyltransferase [Source:VB External Description;Acc:AAEL001479]
AAEL001480-RA	AAEL001480	0.942 (0.558 to 1.169)	0.327	0.341	phosphoglucomutase [Source:VB External Description;Acc:AAEL001480]
AAEL001481-RA	AAEL001481	0.747 (0.562 to 1)	0.0218	0.0677391	hypothetical protein [Source:VB External Description;Acc:AAEL001481]
AAEL001482-RA	AAEL001482	0.959 (0.609 to 1.486)	0.66	0.500751	hypothetical protein [Source:VB External Description;Acc:AAEL001482]
AAEL001483-RA	AAEL001483	0.752 (0.424 to 1.106)	0.114	0.182394	conserved hypothetical protein [Source:VB External Description;Acc:AAEL001483]
AAEL001484-RA	AAEL001484	1.138 (0.78 to 1.365)	0.0305	0.0829304	chromosome region maintenance protein 1/exportin [Source:VB External Description;Acc:AAEL001484]
AAEL001485-RA	AAEL001485	1.255 (0.944 to 1.839)	0.0395	0.0961037	conserved hypothetical protein [Source:VB External Description;Acc:AAEL001485]
AAEL001486-RA	AAEL001486	0.833 (0.484 to 1.5)	0.786	0.53862	hypothetical protein [Source:VB External Description;Acc:AAEL001486]
AAEL001488-RA	AAEL001488	0.955 (0.819 to 1.156)	0.464	0.417355	ribosomal protein L15 [Source:VB External Description;Acc:AAEL001488]
AAEL001489-RA	AAEL001489	0.664 (0.406 to 0.986)	0.574	0.466853	hypothetical protein [Source:VB External Description;Acc:AAEL001489]
AAEL001490-RA	AAEL001490	0.739 (0.545 to 0.933)	0.015	0.0542402	acylphosphatase, putative [Source:VB External Description;Acc:AAEL001490]
AAEL001491-RA	AAEL001491	1.214 (0.813 to 1.836)	0.103	0.172605	conserved hypothetical protein [Source:VB External Description;Acc:AAEL001491]
AAEL001492-RA	AAEL001492	1.153 (0.964 to 1.355)	0.0355	0.0903778	cgmp-dependent 3,5-cyclic phosphodiesterase [Source:VB External Description;Acc:AAEL001492]
AAEL001494-RA	AAEL001494	1.056 (0.707 to 1.557)	0.837	0.552019	conserved hypothetical protein [Source:VB External Description;Acc:AAEL001494]
AAEL001496-RA	AAEL001496	0.933 (0.719 to 1.235)	0.346	0.351058	transcription elongation factor s-ii [Source:VB External Description;Acc:AAEL001496]
AAEL001497-RA	AAEL001497	1.007 (0.717 to 1.223)	0.916	0.573961	vacuolar protein sorting [Source:VB External Description;Acc:AAEL001497]
AAEL001498-RA	AAEL001498	1.287 (0.897 to 1.805)	0.00162	0.0127298	hypothetical protein [Source:VB External Description;Acc:AAEL001498]
AAEL001499-RA	AAEL001499	0.815 (0.528 to 1.055)	0.0408	0.0977787	conserved hypothetical protein [Source:VB External Description;Acc:AAEL001499]
AAEL001500-RA	AAEL001500	0.879 (0.57 to 1.065)	0.156	0.219636	insulinprotein enhancer protein isl [Source:VB External Description;Acc:AAEL001500]
AAEL001501-RA	AAEL001501	1.198 (0.915 to 1.428)	0.00271	0.0182695	Anamorsin homolog (Fe-S cluster assembly protein DRE2 homolog) [Source:VB External Description;Acc:AAEL001501]
AAEL001503-RA	AAEL001503	0.554 (0.375 to 1.15)	0.414	0.39083	sodium/hydrogen exchanger 3 (nhe3) [Source:VB External Description;Acc:AAEL001503]
AAEL001505-RA	AAEL001505	0.903 (0.591 to 1.238)	0.263	0.298881	conserved hypothetical protein [Source:VB External Description;Acc:AAEL001505]
AAEL001506-RA	AAEL001506	0.946 (0.744 to 1.058)	0.369	0.364293	U3 small nucleolar ribonucleoprotein protein mpp10 [Source:VB External Description;Acc:AAEL001506]
AAEL001507-RA	AAEL001507	0.933 (0.78 to 1.493)	0.447	0.408915	conserved hypothetical protein [Source:VB External Description;Acc:AAEL001507]
AAEL001508-RA	AAEL001508	3.262 (1.654 to 4.008)	1.01e-05	0.00225372	conserved hypothetical protein [Source:VB External Description;Acc:AAEL001508]
AAEL001509-RC	AAEL001509	1.143 (0.753 to 1.753)	0.67	0.504436	conserved hypothetical protein [Source:VB External Description;Acc:AAEL001509]
AAEL001510-RA	AAEL001510	0.712 (0.321 to 1.12)	0.438	0.403189	odorant receptor [Source:VB External Description;Acc:AAEL001510]
AAEL001511-RA	AAEL001511	2.449 (1.451 to 3.187)	3.38e-08	0.00225372	conserved hypothetical protein [Source:VB External Description;Acc:AAEL001511]
AAEL001513-RA	AAEL001513	0.865 (0.654 to 1.113)	0.121	0.188549	WD-repeat protein [Source:VB External Description;Acc:AAEL001513]
AAEL001514-RA	AAEL001514	1.223 (0.679 to 1.551)	0.641	0.493669	conserved hypothetical protein [Source:VB External Description;Acc:AAEL001514]
AAEL001515-RA	AAEL001515	0.751 (0.633 to 1.058)	0.0154	0.0550372	Bcl-2 associated protein, putative [Source:VB External Description;Acc:AAEL001515]
AAEL001516-RA	AAEL001516	0.828 (0.603 to 1.029)	0.0133	0.0502162	vesicle associated protein, putative [Source:VB External Description;Acc:AAEL001516]
AAEL001516-RB	AAEL001516	0.821 (0.554 to 1.111)	0.0138	0.0513917	vesicle associated protein, putative [Source:VB External Description;Acc:AAEL001516]
AAEL001517-RA	AAEL001517	0.979 (0.43 to 1.794)	0.919	0.575057	carboxylesterase [Source:VB External Description;Acc:AAEL001517]
AAEL001518-RA	AAEL001518	1.43 (1.091 to 1.936)	0.107	0.176374	zinc finger protein [Source:VB External Description;Acc:AAEL001518]
AAEL001519-RA	AAEL001519	2.892 (1.57 to 3.963)	4.51e-06	0.00225372	hypothetical protein [Source:VB External Description;Acc:AAEL001519]
AAEL001520-RA	AAEL001520	1.591 (1.1 to 2.098)	0.00432	0.0245735	conserved hypothetical protein [Source:VB External Description;Acc:AAEL001520]
AAEL001522-RA	AAEL001522	0.333	0.71	0.517033	conserved hypothetical protein [Source:VB External Description;Acc:AAEL001522]
AAEL001523-RA	AAEL001523	1.489 (0.926 to 2.124)	0.00781	0.0357451	secretory Phospholipase A2, putative [Source:VB External Description;Acc:AAEL001523]
AAEL001525-RA	AAEL001525	0.943 (0.793 to 1.148)	0.35	0.353507	conserved hypothetical protein [Source:VB External Description;Acc:AAEL001525]
AAEL001526-RA	AAEL001526	0.909 (0.407 to 1.151)	0.448	0.409524	zinc finger protein [Source:VB External Description;Acc:AAEL001526]
AAEL001527-RA	AAEL001527	0.484 (0.169 to 1.144)	0.159	0.222496	conserved hypothetical protein [Source:VB External Description;Acc:AAEL001527]
AAEL001528-RA	AAEL001528	1.056 (0.4 to 1.819)	0.782	0.537783	hypothetical protein [Source:VB External Description;Acc:AAEL001528]
AAEL001529-RA	AAEL001529	0.733 (0.465 to 0.939)	0.0056	0.0288027	hypothetical protein [Source:VB External Description;Acc:AAEL001529]
AAEL001530-RA	AAEL001530	0.962 (0.596 to 1.976)	0.817	0.547191	hypothetical protein [Source:VB External Description;Acc:AAEL001530]
AAEL001535-RA	AAEL001535	0.899 (0.511 to 1.333)	0.739	0.525254	conserved hypothetical protein [Source:VB External Description;Acc:AAEL001535]
AAEL001536-RA	AAEL001536	1.125 (0.772 to 1.303)	0.704	0.516242	homeobox protein abdominal-A, putative [Source:VB External Description;Acc:AAEL001536]
AAEL001538-RA	AAEL001538	1.354 (0.944 to 2.019)	0.0415	0.0987804	conserved hypothetical protein [Source:VB External Description;Acc:AAEL001538]
AAEL001539-RA	AAEL001539	0.901 (0.408 to 1.333)	0.57	0.465556	hypothetical protein [Source:VB External Description;Acc:AAEL001539]
AAEL001540-RA	AAEL001540	0.733 (0.394 to 1.28)	0.0922	0.161613	ubiquitin specific protease [Source:VB External Description;Acc:AAEL001540]
AAEL001541-RA	AAEL001541	0.935 (0.714 to 1.254)	0.366	0.362744	component of oligomeric golgi complex [Source:VB External Description;Acc:AAEL001541]
AAEL001543-RA	AAEL001543	1.254 (0.998 to 1.663)	0.00311	0.0198731	hypothetical protein [Source:VB External Description;Acc:AAEL001543]
AAEL001545-RA	AAEL001545	1.067 (0.689 to 1.64)	0.456	0.41314	conserved hypothetical protein [Source:VB External Description;Acc:AAEL001545]
AAEL001547-RA	AAEL001547	0.842 (0.484 to 1.101)	0.152	0.216407	hypothetical protein [Source:VB External Description;Acc:AAEL001547]
AAEL001548-RA	AAEL001548	1.245 (0.913 to 1.658)	0.00579	0.0293692	glucosyl/glucuronosyl transferases [Source:VB External Description;Acc:AAEL001548]
AAEL001549-RA	AAEL001549	0.746 (0.377 to 1.102)	0.145	0.210557	protein kinase c [Source:VB External Description;Acc:AAEL001549]
AAEL001552-RA	AAEL001552	0.926 (0.641 to 1.352)	0.846	0.555563	conserved hypothetical protein [Source:VB External Description;Acc:AAEL001552]
AAEL001553-RA	AAEL001553	0.638 (0.444 to 0.987)	0.306	0.328079	conserved hypothetical protein [Source:VB External Description;Acc:AAEL001553]
AAEL001554-RA	AAEL001554	0.936 (0.718 to 1.177)	0.359	0.358755	PHD finger protein [Source:VB External Description;Acc:AAEL001554]
AAEL001555-RA	AAEL001555	1.327 (0.957 to 2.352)	0.0865	0.15521	conserved hypothetical protein [Source:VB External Description;Acc:AAEL001555]
AAEL001556-RA	AAEL001556	0.988 (0.77 to 1.326)	0.89	0.56773	conserved hypothetical protein [Source:VB External Description;Acc:AAEL001556]
AAEL001557-RA	AAEL001557	1.039 (0.787 to 1.474)	0.65	0.496751	mucolipin [Source:VB External Description;Acc:AAEL001557]
AAEL001559-RA	AAEL001559	0.111 (0.01 to 0.31)	0.873	0.563137	conserved hypothetical protein [Source:VB External Description;Acc:AAEL001559]
AAEL001560-RA	AAEL001560	0.548 (0.263 to 0.829)	0.168	0.228399	conserved hypothetical protein [Source:VB External Description;Acc:AAEL001560]
AAEL001561-RC	AAEL001561	1.826 (0.918 to 2.735)	0.000647	0.00661152	conserved hypothetical protein [Source:VB External Description;Acc:AAEL001561]
AAEL001562-RA	AAEL001562	0.958 (0.709 to 1.177)	0.526	0.447509	hypothetical protein [Source:VB External Description;Acc:AAEL001562]
AAEL001563-RA	AAEL001563	0.914 (0.663 to 1.173)	0.233	0.276851	conserved hypothetical protein [Source:VB External Description;Acc:AAEL001563]
AAEL001564-RA	AAEL001564	0.991 (0.55 to 1.304)	0.942	0.581582	taz protein (tafazzin) [Source:VB External Description;Acc:AAEL001564]
AAEL001565-RA	AAEL001565	1.444 (1.013 to 2.205)	0.00502	0.0268524	peptidyl-glycine alpha-amidating monooxygenase [Source:VB External Description;Acc:AAEL001565]
AAEL001566-RA	AAEL001566	0.73 (0.446 to 1.046)	0.0401	0.0969223	bone morphogenetic protein [Source:VB External Description;Acc:AAEL001566]
AAEL001568-RA	AAEL001568	0.805 (0.468 to 0.981)	0.0562	0.119327	glycine receptor beta precursor, putative [Source:VB External Description;Acc:AAEL001568]
AAEL001569-RA	AAEL001569	0.958 (0.619 to 1.283)	0.539	0.452808	conserved hypothetical protein [Source:VB External Description;Acc:AAEL001569]
AAEL001570-RA	AAEL001570	0.867 (0.648 to 1.52)	0.5	0.435618	conserved hypothetical protein [Source:VB External Description;Acc:AAEL001570]
AAEL001571-RA	AAEL001571	1.76 (0.771 to 2.313)	0.000833	0.00796737	conserved hypothetical protein [Source:VB External Description;Acc:AAEL001571]
AAEL001572-RA	AAEL001572	0.676 (0.374 to 1.112)	0.114	0.182394	hypothetical protein [Source:VB External Description;Acc:AAEL001572]
AAEL001573-RA	AAEL001573	1.727 (1.134 to 2.531)	4.72e-05	0.00225372	conserved hypothetical protein [Source:VB External Description;Acc:AAEL001573]
AAEL001574-RA	AAEL001574	1.27 (0.708 to 1.606)	0.0312	0.0838419	septin [Source:VB External Description;Acc:AAEL001574]
AAEL001575-RA	AAEL001575	0.689 (0.388 to 1.28)	0.161	0.223932	monocarboxylate transporter [Source:VB External Description;Acc:AAEL001575]
AAEL001576-RA	AAEL001576	0.818 (0.436 to 1.126)	0.246	0.28624	conserved hypothetical protein [Source:VB External Description;Acc:AAEL001576]
AAEL001578-RA	AAEL001578	0.718 (0.492 to 0.887)	0.0286	0.0799211	hypothetical protein [Source:VB External Description;Acc:AAEL001578]
AAEL001579-RA	AAEL001579	2.412 (1.326 to 4.067)	0.00136	0.0111266	hypothetical protein [Source:VB External Description;Acc:AAEL001579]
AAEL001580-RA	AAEL001580	1.42 (1.11 to 2.174)	0.00016	0.00278338	otefin, putative [Source:VB External Description;Acc:AAEL001580]
AAEL001581-RA	AAEL001581	0.947 (0.719 to 1.13)	0.368	0.363648	conserved hypothetical protein [Source:VB External Description;Acc:AAEL001581]
AAEL001582-RA	AAEL001582	0.85 (0.427 to 1.318)	0.374	0.367503	kinesin [Source:VB External Description;Acc:AAEL001582]
AAEL001583-RA	AAEL001583	1.096 (0.837 to 1.371)	0.288	0.316013	conserved hypothetical protein [Source:VB External Description;Acc:AAEL001583]
AAEL001584-RA	AAEL001584	1.454 (1.4 to 1.591)	0.371	0.365777	conserved hypothetical protein [Source:VB External Description;Acc:AAEL001584]
AAEL001585-RA	AAEL001585	1.141 (0.775 to 1.495)	0.0369	0.0924382	predicted protein [Source:VB External Description;Acc:AAEL001585]
AAEL001586-RA	AAEL001586	1.147 (0.902 to 1.371)	0.0462	0.105364	glucosyl/glucuronosyl transferases [Source:VB External Description;Acc:AAEL001586]
AAEL001587-RA	AAEL001587	1.043 (0.685 to 1.776)	0.696	0.513756	hypothetical protein [Source:VB External Description;Acc:AAEL001587]
AAEL001588-RA	AAEL001588	1.81 (1.468 to 2.786)	2.12e-06	0.00225372	glutamate carboxypeptidase [Source:VB External Description;Acc:AAEL001588]
AAEL001589-RA	AAEL001589	1.723 (1.13 to 2.81)	0.00189	0.0143604	hypothetical protein [Source:VB External Description;Acc:AAEL001589]
AAEL001591-RA	AAEL001591	0.853 (0.571 to 1.121)	0.129	0.195829	zinc finger protein [Source:VB External Description;Acc:AAEL001591]
AAEL001592-RA	AAEL001592	0.863 (0.445 to 1.16)	0.224	0.270395	conserved hypothetical protein [Source:VB External Description;Acc:AAEL001592]
AAEL001593-RB	AAEL001593	0.85 (0.678 to 1.05)	0.0672	0.133908	glycerol-3-phosphate dehydrogenase [Source:VB External Description;Acc:AAEL001593]
AAEL001593-RA	AAEL001593	0.878 (0.753 to 1.081)	0.0878	0.15674	glycerol-3-phosphate dehydrogenase [Source:VB External Description;Acc:AAEL001593]
AAEL001593-RC	AAEL001593	0.841 (0.575 to 1.141)	0.13	0.196697	glycerol-3-phosphate dehydrogenase [Source:VB External Description;Acc:AAEL001593]
AAEL001594-RA	AAEL001594	1.066 (0.808 to 1.423)	0.448	0.409524	conserved hypothetical protein [Source:VB External Description;Acc:AAEL001594]
AAEL001595-RA	AAEL001595	0.97 (0.507 to 1.72)	0.841	0.553367	conserved hypothetical protein [Source:VB External Description;Acc:AAEL001595]
AAEL001596-RA	AAEL001596	0.831 (0.492 to 1.082)	0.0473	0.106944	conserved hypothetical protein [Source:VB External Description;Acc:AAEL001596]
AAEL001597-RA	AAEL001597	1.241 (0.708 to 2.606)	0.217	0.265562	conserved hypothetical protein [Source:VB External Description;Acc:AAEL001597]
AAEL001598-RA	AAEL001598	1.054 (0.814 to 1.345)	0.352	0.354554	conserved hypothetical protein [Source:VB External Description;Acc:AAEL001598]
AAEL001598-RB	AAEL001598	1.002 (0.853 to 1.175)	0.997	0.59622	conserved hypothetical protein [Source:VB External Description;Acc:AAEL001598]
AAEL001600-RB	AAEL001600	0.782 (0.405 to 1.084)	0.09	0.159122	conserved hypothetical protein [Source:VB External Description;Acc:AAEL001600]
AAEL001600-RA	AAEL001600	0.822 (0.507 to 1.077)	0.15	0.214639	conserved hypothetical protein [Source:VB External Description;Acc:AAEL001600]
AAEL001601-RA	AAEL001601	0.786 (0.614 to 1.051)	0.0121	0.0472876	conserved hypothetical protein [Source:VB External Description;Acc:AAEL001601]
AAEL001602-RA	AAEL001602	0.01*	0.959	0.586222	conserved hypothetical protein [Source:VB External Description;Acc:AAEL001602]
AAEL001603-RA	AAEL001603	1.291 (0.678 to 2.199)	0.278	0.309425	integrin alpha-ps [Source:VB External Description;Acc:AAEL001603]
AAEL001604-RA	AAEL001604	1.015 (0.748 to 1.13)	0.79	0.539752	guanine nucleotide exchange factor [Source:VB External Description;Acc:AAEL001604]
AAEL001605-RA	AAEL001605	0.924 (0.551 to 1.403)	0.486	0.428035	microtubule binding protein, putative [Source:VB External Description;Acc:AAEL001605]
AAEL001606-RA	AAEL001606	1.218 (0.906 to 1.966)	0.00727	0.0340577	GPCR Melatonin Family [Source:VB External Description;Acc:AAEL001606]
AAEL001607-RA	AAEL001607	0.637 (0.518 to 0.87)	0.00468	0.0257809	galactose-1-phosphate uridylyltransferase [Source:VB External Description;Acc:AAEL001607]
AAEL001609-RA	AAEL001609	0.314 (0.21 to 0.419)	0.778	0.536688	hypothetical protein [Source:VB External Description;Acc:AAEL001609]
AAEL001610-RA	AAEL001610	1.028 (0.653 to 1.425)	0.77	0.535388	hypothetical protein [Source:VB External Description;Acc:AAEL001610]
AAEL001611-RA	AAEL001611	0.815 (0.591 to 1.065)	0.606	0.480189	conserved hypothetical protein [Source:VB External Description;Acc:AAEL001611]
AAEL001612-RA	AAEL001612	0.89 (0.409 to 1.216)	0.486	0.428035	dicer-1 [Source:VB External Description;Acc:AAEL001612]
AAEL001614-RA	AAEL001614	0.711 (0.516 to 1.044)	0.00661	0.0318587	conserved hypothetical protein [Source:VB External Description;Acc:AAEL001614]
AAEL001615-RA	AAEL001615	0.97 (0.643 to 1.235)	0.604	0.479379	mitochondrial ribosomal protein, S18C, putative [Source:VB External Description;Acc:AAEL001615]
AAEL001618-RA	AAEL001618	1.217 (0.977 to 1.387)	0.00245	0.0169517	ATP-dependent RNA helicase [Source:VB External Description;Acc:AAEL001618]
AAEL001619-RA	AAEL001619	1.074 (0.761 to 1.488)	0.202	0.253923	conserved hypothetical protein [Source:VB External Description;Acc:AAEL001619]
AAEL001621-RA	AAEL001621	0.704 (0.493 to 1.187)	0.633	0.491159	conserved hypothetical protein [Source:VB External Description;Acc:AAEL001621]
AAEL001622-RA	AAEL001622	1.011 (0.656 to 1.376)	0.883	0.565866	dual specificity mitogen-activated protein kinase kinase MAPKK [Source:VB External Description;Acc:AAEL001622]
AAEL001623-RA	AAEL001623	1.097 (0.879 to 1.357)	0.082	0.150584	proteasome subunit [Source:VB External Description;Acc:AAEL001623]
AAEL001624-RA	AAEL001624	1.12 (0.792 to 1.439)	0.201	0.253142	hypothetical protein [Source:VB External Description;Acc:AAEL001624]
AAEL001625-RA	AAEL001625	1.056 (0.74 to 1.732)	0.627	0.488773	conserved hypothetical protein [Source:VB External Description;Acc:AAEL001625]
AAEL001626-RA	AAEL001626	1.305 (1.15 to 1.513)	0.000494	0.00536312	zinc/iron transporter [Source:VB External Description;Acc:AAEL001626]
AAEL001627-RA	AAEL001627	1.148 (0.767 to 1.588)	0.0751	0.142251	udp-n-acteylglucosamine pyrophosphorylase [Source:VB External Description;Acc:AAEL001627]
AAEL001628-RA	AAEL001628	0.868 (0.622 to 1.044)	0.11	0.179191	hypothetical protein [Source:VB External Description;Acc:AAEL001628]
AAEL001629-RA	AAEL001629	0.623 (0.35 to 1.012)	0.0689	0.13586	cAMP-specific 3,5-cyclic phosphodiesterase [Source:VB External Description;Acc:AAEL001629]
AAEL001631-RA	AAEL001631	0.936 (0.645 to 1.202)	0.434	0.400962	hypothetical protein [Source:VB External Description;Acc:AAEL001631]
AAEL001632-RA	AAEL001632	0.39 (0.373 to 0.407)	0.636	0.492034	multicopper oxidase [Source:VB External Description;Acc:AAEL001632]
AAEL001635-RA	AAEL001635	0.831 (0.64 to 1.132)	0.0754	0.142598	conserved hypothetical protein [Source:VB External Description;Acc:AAEL001635]
AAEL001637-RA	AAEL001637	0.776 (0.548 to 1.004)	0.832	0.550647	conserved hypothetical protein [Source:VB External Description;Acc:AAEL001637]
AAEL001638-RA	AAEL001638	0.924 (0.619 to 1.126)	0.321	0.337423	conserved hypothetical protein [Source:VB External Description;Acc:AAEL001638]
AAEL001639-RA	AAEL001639	0.94 (0.637 to 1.639)	0.574	0.466853	conserved hypothetical protein [Source:VB External Description;Acc:AAEL001639]
AAEL001640-RA	AAEL001640	1.757 (1.032 to 2.256)	5.1e-05	0.00225372	multicopper oxidase [Source:VB External Description;Acc:AAEL001640]
AAEL001641-RA	AAEL001641	1.053 (0.838 to 1.248)	0.45	0.410383	deoxyribonuclease I, putative [Source:VB External Description;Acc:AAEL001641]
AAEL001642-RA	AAEL001642	0.942 (0.729 to 1.256)	0.424	0.396202	6-pyruvoyltetrahydropterin synthase, putative [Source:VB External Description;Acc:AAEL001642]
AAEL001643-RA	AAEL001643	0.948 (0.316 to 1.48)	0.771	0.535729	conserved hypothetical protein [Source:VB External Description;Acc:AAEL001643]
AAEL001644-RA	AAEL001644	1.408 (0.902 to 1.984)	0.129	0.195829	conserved hypothetical protein [Source:VB External Description;Acc:AAEL001644]
AAEL001645-RA	AAEL001645	0.97 (0.635 to 1.208)	0.65	0.496751	alkaline ceramidase [Source:VB External Description;Acc:AAEL001645]
AAEL001646-RA	AAEL001646	1.048 (0.514 to 1.815)	0.818	0.547191	inward rectifier potassium channel [Source:VB External Description;Acc:AAEL001646]
AAEL001647-RA	AAEL001647	0.639 (0.519 to 0.853)	0.00464	0.0256402	hypothetical protein [Source:VB External Description;Acc:AAEL001647]
AAEL001648-RA	AAEL001648	0.938 (0.576 to 1.455)	0.545	0.455197	kinesin family member 21 [Source:VB External Description;Acc:AAEL001648]
AAEL001649-RA	AAEL001649	1.219 (0.997 to 1.461)	0.00314	0.0200127	leucine aminopeptidase [Source:VB External Description;Acc:AAEL001649]
AAEL001650-RA	AAEL001650	4.232 (0.987 to 7.318)	0.000341	0.00418741	conserved hypothetical protein [Source:VB External Description;Acc:AAEL001650]
AAEL001651-RA	AAEL001651	1.016 (0.829 to 1.247)	0.806	0.544263	conserved hypothetical protein [Source:VB External Description;Acc:AAEL001651]
AAEL001653-RA	AAEL001653	0.915 (0.601 to 1.344)	0.302	0.32569	fetal globin-inducing factor [Source:VB External Description;Acc:AAEL001653]
AAEL001654-RA	AAEL001654	0.943 (0.717 to 1.3)	0.882	0.565619	conserved hypothetical protein [Source:VB External Description;Acc:AAEL001654]
AAEL001655-RA	AAEL001655	1.03 (0.647 to 1.403)	0.679	0.507884	structural maintenance of chromosomes smc4 [Source:VB External Description;Acc:AAEL001655]
AAEL001656-RA	AAEL001656	1.272 (0.802 to 1.845)	0.0269	0.0770139	sodium-dependent phosphate transporter [Source:VB External Description;Acc:AAEL001656]
AAEL001657-RA	AAEL001657	0.826 (0.583 to 1.174)	0.0447	0.103224	DEAD box ATP-dependent RNA helicase [Source:VB External Description;Acc:AAEL001657]
AAEL001658-RA	AAEL001658	1.078 (0.674 to 1.487)	0.495	0.432851	sodium-dependent phosphate transporter [Source:VB External Description;Acc:AAEL001658]
AAEL001659-RA	AAEL001659	0.897 (0.456 to 1.403)	0.493	0.431564	misexpression suppressor of ras, putative [Source:VB External Description;Acc:AAEL001659]
AAEL001660-RA	AAEL001660	0.63 (0.257 to 1.04)	0.212	0.261928	kv channel-interacting protein 2 (KChIP2), putative [Source:VB External Description;Acc:AAEL001660]
AAEL001661-RA	AAEL001661	1.014 (0.948 to 1.106)	0.985	0.592949	hypothetical protein [Source:VB External Description;Acc:AAEL001661]
AAEL001662-RA	AAEL001662	0.91 (0.428 to 1.404)	0.53	0.449353	kinesin family member 21A [Source:VB External Description;Acc:AAEL001662]
AAEL001663-RA	AAEL001663	0.947 (0.449 to 1.272)	0.848	0.556082	hypothetical protein [Source:VB External Description;Acc:AAEL001663]
AAEL001664-RA	AAEL001664	1.21 (0.778 to 1.773)	0.104	0.173451	hypothetical protein [Source:VB External Description;Acc:AAEL001664]
AAEL001666-RA	AAEL001666	0.402 (0.324 to 0.529)	0.514	0.441797	conserved hypothetical protein [Source:VB External Description;Acc:AAEL001666]
AAEL001667-RA	AAEL001667	0.763 (0.438 to 1.241)	0.338	0.34701	multicopper oxidase [Source:VB External Description;Acc:AAEL001667]
AAEL001668-RA	AAEL001668	1.042 (0.861 to 1.342)	0.531	0.449527	enolase [Source:VB External Description;Acc:AAEL001668]
AAEL001669-RA	AAEL001669	0.612 (0.32 to 1.248)	0.522	0.445653	hypothetical protein [Source:VB External Description;Acc:AAEL001669]
AAEL001670-RA	AAEL001670	0.69 (0.519 to 0.946)	0.00236	0.0166421	conserved hypothetical protein [Source:VB External Description;Acc:AAEL001670]
AAEL001671-RA	AAEL001671	1.393 (0.855 to 2.522)	0.0319	0.0849163	hypothetical protein [Source:VB External Description;Acc:AAEL001671]
AAEL001672-RA	AAEL001672	0.977 (0.677 to 1.797)	0.954	0.585306	multicopper oxidase [Source:VB External Description;Acc:AAEL001672]
AAEL001675-RA	AAEL001675	1.262 (0.844 to 1.712)	0.18	0.237811	Clip-domain serine protease, family A. Protease homologue. [Source:VB External Description;Acc:AAEL001675]
AAEL001676-RA	AAEL001676	0.703 (0.278 to 1.219)	0.162	0.224812	defective proboscis extension response, putative [Source:VB External Description;Acc:AAEL001676]
AAEL001677-RA	AAEL001677	0.753 (0.526 to 1.183)	0.0326	0.0859398	conserved hypothetical protein [Source:VB External Description;Acc:AAEL001677]
AAEL001678-RA	AAEL001678	0.632 (0.301 to 0.961)	0.3	0.324246	hypothetical protein [Source:VB External Description;Acc:AAEL001678]
AAEL001680-RA	AAEL001680	0.821 (0.638 to 0.919)	0.0305	0.0829304	hypothetical protein [Source:VB External Description;Acc:AAEL001680]
AAEL001683-RA	AAEL001683	0.812 (0.682 to 1.029)	0.0179	0.0599791	conserved hypothetical protein [Source:VB External Description;Acc:AAEL001683]
AAEL001684-RA	AAEL001684	0.7 (0.421 to 0.961)	0.0097	0.0409548	boule protein, putative [Source:VB External Description;Acc:AAEL001684]
AAEL001686-RA	AAEL001686	0.999 (0.739 to 1.311)	0.994	0.595491	conserved hypothetical protein [Source:VB External Description;Acc:AAEL001686]
AAEL001687-RA	AAEL001687	1.002 (0.606 to 1.21)	0.98	0.59212	adenylate cyclase [Source:VB External Description;Acc:AAEL001687]
AAEL001688-RA	AAEL001688	0.907 (0.682 to 1.214)	0.197	0.250204	hypothetical protein [Source:VB External Description;Acc:AAEL001688]
AAEL001689-RA	AAEL001689	1.153 (0.778 to 1.555)	0.416	0.391914	retinal homeobox protein [Source:VB External Description;Acc:AAEL001689]
AAEL001690-RA	AAEL001690	1.035 (0.578 to 1.817)	0.737	0.524898	serine-type enodpeptidase, [Source:VB External Description;Acc:AAEL001690]
AAEL001691-RA	AAEL001691	0.844 (0.639 to 1.131)	0.0703	0.137223	adenylate cyclase [Source:VB External Description;Acc:AAEL001691]
AAEL001692-RA	AAEL001692	0.718 (0.604 to 0.968)	0.0086	0.0378306	conserved hypothetical protein [Source:VB External Description;Acc:AAEL001692]
AAEL001693-RA	AAEL001693	0.242 (0.0996 to 0.446)	0.607	0.480722	serine-type enodpeptidase, [Source:VB External Description;Acc:AAEL001693]
AAEL001694-RA	AAEL001694	1.147 (0.636 to 2.15)	0.487	0.428505	conserved hypothetical protein [Source:VB External Description;Acc:AAEL001694]
AAEL001695-RA	AAEL001695	0.666 (0.624 to 0.708)	0.771	0.535729	orthopedia homeobox protein [Source:VB External Description;Acc:AAEL001695]
AAEL001696-RA	AAEL001696	0.914 (0.752 to 1.143)	0.164	0.226222	paired box protein, putative [Source:VB External Description;Acc:AAEL001696]
AAEL001697-RA	AAEL001697	0.999 (0.762 to 1.306)	0.998	0.59622	adenylate cyclase, putative [Source:VB External Description;Acc:AAEL001697]
AAEL001698-RA	AAEL001698	1.096 (0.863 to 1.378)	0.128	0.194834	charged multivesicular body protein 4b [Source:VB External Description;Acc:AAEL001698]
AAEL001699-RA	AAEL001699	1.148 (0.913 to 1.408)	0.0209	0.0658044	adenylate cyclase [Source:VB External Description;Acc:AAEL001699]
AAEL001700-RA	AAEL001700	0.543 (0.264 to 0.871)	0.0741	0.141083	hypothetical protein [Source:VB External Description;Acc:AAEL001700]
AAEL001701-RA	AAEL001701	0.735 (0.358 to 1.395)	0.254	0.292266	serine-type enodpeptidase, [Source:VB External Description;Acc:AAEL001701]
AAEL001702-RA	AAEL001702	1.144 (0.75 to 1.693)	0.58	0.470018	conserved hypothetical protein [Source:VB External Description;Acc:AAEL001702]
AAEL001703-RA	AAEL001703	0.1 (0.0378 to 1.198)	0.499	0.435108	serine-type enodpeptidase, [Source:VB External Description;Acc:AAEL001703]
AAEL001704-RA	AAEL001704	1.064 (0.892 to 1.25)	0.901	0.569756	conserved hypothetical protein [Source:VB External Description;Acc:AAEL001704]
AAEL001706-RA	AAEL001706	1.003 (0.83 to 1.217)	0.968	0.588836	p15-2a protein, putative [Source:VB External Description;Acc:AAEL001706]
AAEL001707-RA	AAEL001707	1.057 (0.567 to 1.398)	0.842	0.553678	epsilon-trimethyllysine 2-oxoglutarate dioxygenase [Source:VB External Description;Acc:AAEL001707]
AAEL001708-RA	AAEL001708	0.455 (0.269 to 0.764)	0.00266	0.0180649	hypothetical protein [Source:VB External Description;Acc:AAEL001708]
AAEL001709-RA	AAEL001709	0.962 (0.671 to 1.246)	0.716	0.518987	hypothetical protein [Source:VB External Description;Acc:AAEL001709]
AAEL001710-RA	AAEL001710	0.837 (0.551 to 1.441)	0.466	0.417774	hypothetical protein [Source:VB External Description;Acc:AAEL001710]
AAEL001711-RA	AAEL001711	0.608 (0.299 to 1.092)	0.0276	0.0782263	activin receptor type I, putative [Source:VB External Description;Acc:AAEL001711]
AAEL001712-RA	AAEL001712	1.059 (0.252 to 2.775)	0.867	0.561434	hypothetical protein [Source:VB External Description;Acc:AAEL001712]
AAEL001713-RA	AAEL001713	1.459 (0.081 to 4.052)	0.757	0.531423	fibrinogen and fibronectin [Source:VB External Description;Acc:AAEL001713]
AAEL001715-RA	AAEL001715	1.205 (0.964 to 1.685)	0.0144	0.0528501	chaperonin [Source:VB External Description;Acc:AAEL001715]
AAEL001716-RA	AAEL001716	0.866 (0.692 to 1.217)	0.162	0.224812	THO complex subunit 2 (Tho2) [Source:VB External Description;Acc:AAEL001716]
AAEL001717-RA	AAEL001717	0.804 (0.556 to 1.05)	0.00669	0.03216	hypothetical protein [Source:VB External Description;Acc:AAEL001717]
AAEL001719-RA	AAEL001719	0.994 (0.786 to 1.246)	0.934	0.57966	ATP-dependent RNA helicase [Source:VB External Description;Acc:AAEL001719]
AAEL001720-RA	AAEL001720	0.713 (0.259 to 1.189)	0.207	0.25796	hypothetical protein [Source:VB External Description;Acc:AAEL001720]
AAEL001721-RA	AAEL001721	0.881 (0.466 to 1.5)	0.821	0.548002	conserved hypothetical protein [Source:VB External Description;Acc:AAEL001721]
AAEL001722-RA	AAEL001722	0.83 (0.57 to 3.083)	0.209	0.259617	hypothetical protein [Source:VB External Description;Acc:AAEL001722]
AAEL001723-RA	AAEL001723	0.597 (0.559 to 0.641)	0.555	0.459634	conserved hypothetical protein [Source:VB External Description;Acc:AAEL001723]
AAEL001724-RA	AAEL001724	1.227 (0.933 to 1.8)	0.00356	0.0217112	GPCR Orphan/Putative Class B Family [Source:VB External Description;Acc:AAEL001724]
AAEL001726-RA	AAEL001726	1.188 (0.788 to 1.6)	0.3	0.324246	hypothetical protein [Source:VB External Description;Acc:AAEL001726]
AAEL001727-RA	AAEL001727	0.524 (0.184 to 1.213)	0.0576	0.12118	hypothetical protein [Source:VB External Description;Acc:AAEL001727]
AAEL001729-RA	AAEL001729	1.001 (0.638 to 1.349)	0.989	0.593947	conserved hypothetical protein [Source:VB External Description;Acc:AAEL001729]
AAEL001730-RA	AAEL001730	1.225 (0.127 to 4.648)	0.388	0.375096	hypothetical protein [Source:VB External Description;Acc:AAEL001730]
AAEL001731-RA	AAEL001731	0.863 (0.265 to 1.241)	0.231	0.275588	Dual specificity tyrosine-phosphorylation-regulated kinase [Source:VB External Description;Acc:AAEL001731]
AAEL001732-RA	AAEL001732	0.0663 (0.0497 to 0.0994)	0.945	0.582603	candidate tumor suppressor protein [Source:VB External Description;Acc:AAEL001732]
AAEL001733-RA	AAEL001733	0.956 (0.656 to 1.228)	0.478	0.423882	vacuolar sorting protein vps29 [Source:VB External Description;Acc:AAEL001733]
AAEL001737-RA	AAEL001737	1.777 (0.385 to 5.6)	0.326	0.340634	conserved hypothetical protein [Source:VB External Description;Acc:AAEL001737]
AAEL001738-RA	AAEL001738	1.044 (0.757 to 1.319)	0.62	0.486046	MRAS2, putative [Source:VB External Description;Acc:AAEL001738]
AAEL001740-RA	AAEL001740	0.944 (0.73 to 1.121)	0.424	0.396202	candidate tumor suppressor protein [Source:VB External Description;Acc:AAEL001740]
AAEL001741-RA	AAEL001741	0.792 (0.415 to 1.27)	0.148	0.213104	hypothetical protein [Source:VB External Description;Acc:AAEL001741]
AAEL001742-RA	AAEL001742	1.646 (1.018 to 8.112)	0.118	0.186082	conserved hypothetical protein [Source:VB External Description;Acc:AAEL001742]
AAEL001744-RA	AAEL001744	0.607 (0.247 to 1.272)	0.169	0.229207	jnk interacting protein (jip) [Source:VB External Description;Acc:AAEL001744]
AAEL001745-RA	AAEL001745	0.449 (0.23 to 0.866)	0.368	0.363648	candidate tumor suppressor protein [Source:VB External Description;Acc:AAEL001745]
AAEL001746-RA	AAEL001746	0.975 (0.658 to 1.374)	0.737	0.524898	juvenile hormone resistance protein [Source:VB External Description;Acc:AAEL001746]
AAEL001747-RA	AAEL001747	1.452 (0.5 to 5.1)	0.429	0.398999	conserved hypothetical protein [Source:VB External Description;Acc:AAEL001747]
AAEL001748-RA	AAEL001748	0.994 (0.743 to 1.44)	0.949	0.583943	hypothetical protein [Source:VB External Description;Acc:AAEL001748]
AAEL001749-RA	AAEL001749	0.998 (0.616 to 1.491)	0.983	0.592764	ventrhoid transmembrane protein, putative [Source:VB External Description;Acc:AAEL001749]
AAEL001751-RA	AAEL001751	1.094 (0.862 to 1.636)	0.198	0.250954	cyclin [Source:VB External Description;Acc:AAEL001751]
AAEL001752-RB	AAEL001752	0.989 (0.735 to 1.307)	0.869	0.562135	chloride channel protein 3 [Source:VB External Description;Acc:AAEL001752]
AAEL001753-RA	AAEL001753	1.094 (0.515 to 1.805)	0.562	0.462411	hypothetical protein [Source:VB External Description;Acc:AAEL001753]
AAEL001754-RA	AAEL001754	0.755 (0.533 to 1.482)	0.0395	0.0961037	conserved hypothetical protein [Source:VB External Description;Acc:AAEL001754]
AAEL001756-RA	AAEL001756	0.907 (0.763 to 1.047)	0.16	0.223343	anaphase-promoting complex subunit [Source:VB External Description;Acc:AAEL001756]
AAEL001757-RA	AAEL001757	0.77 (0.614 to 0.935)	0.0094	0.0401025	iduronate 2-sulfatase precursor [Source:VB External Description;Acc:AAEL001757]
AAEL001759-RA	AAEL001759	0.921 (0.697 to 1.238)	0.349	0.352982	40S ribosomal protein S9 [Source:VB External Description;Acc:AAEL001759]
AAEL001761-RA	AAEL001761	0.976 (0.721 to 1.275)	0.722	0.520413	exonuclease [Source:VB External Description;Acc:AAEL001761]
AAEL001763-RA	AAEL001763	0.85 (0.655 to 1.239)	0.053	0.114989	hypothetical protein [Source:VB External Description;Acc:AAEL001763]
AAEL001764-RA	AAEL001764	0.974 (0.654 to 1.211)	0.722	0.520413	histone-fold protein CHRAC subunit, putative [Source:VB External Description;Acc:AAEL001764]
AAEL001765-RA	AAEL001765	1.095 (0.642 to 1.486)	0.197	0.250204	conserved hypothetical protein [Source:VB External Description;Acc:AAEL001765]
AAEL001766-RA	AAEL001766	0.822 (0.594 to 1.255)	0.034	0.0881767	leucine-rich transmembrane proteins [Source:VB External Description;Acc:AAEL001766]
AAEL001767-RA	AAEL001767	0.887 (0.604 to 1.227)	0.213	0.26259	conserved hypothetical protein [Source:VB External Description;Acc:AAEL001767]
AAEL001767-RB	AAEL001767	0.983 (0.64 to 1.673)	0.899	0.569323	conserved hypothetical protein [Source:VB External Description;Acc:AAEL001767]
AAEL001768-RA	AAEL001768	1.029 (0.888 to 1.133)	0.572	0.466258	short-chain dehydrogenase [Source:VB External Description;Acc:AAEL001768]
AAEL001769-RA	AAEL001769	0.963 (0.796 to 1.252)	0.579	0.469311	DEAD box ATP-dependent RNA helicase [Source:VB External Description;Acc:AAEL001769]
AAEL001770-RA	AAEL001770	0.978 (0.649 to 1.383)	0.793	0.540897	transcription factor CP2B, putative [Source:VB External Description;Acc:AAEL001770]
AAEL001771-RA	AAEL001771	0.608 (0.303 to 1.298)	0.0494	0.109869	toll [Source:VB External Description;Acc:AAEL001771]
AAEL001772-RA	AAEL001772	0.748 (0.34 to 1.621)	0.324	0.339267	conserved hypothetical protein [Source:VB External Description;Acc:AAEL001772]
AAEL001773-RA	AAEL001773	0.971 (0.756 to 1.333)	0.705	0.51646	conserved hypothetical protein [Source:VB External Description;Acc:AAEL001773]
AAEL001774-RA	AAEL001774	0.786 (0.536 to 1.304)	0.127	0.193713	hypothetical protein [Source:VB External Description;Acc:AAEL001774]
AAEL001775-RA	AAEL001775	0.951 (0.727 to 1.676)	0.572	0.466258	conserved hypothetical protein [Source:VB External Description;Acc:AAEL001775]
AAEL001776-RA	AAEL001776	0.728 (0.283 to 1.136)	0.156	0.219636	hypothetical protein [Source:VB External Description;Acc:AAEL001776]
AAEL001777-RA	AAEL001777	0.793 (0.303 to 1.318)	0.342	0.348925	ion transport peptide, putative [Source:VB External Description;Acc:AAEL001777]
AAEL001778-RA	AAEL001778	1.047 (0.763 to 1.342)	0.545	0.455197	zinc finger protein, putative [Source:VB External Description;Acc:AAEL001778]
AAEL001779-RA	AAEL001779	1.119 (0.949 to 1.536)	0.0764	0.143824	bax inhibitor [Source:VB External Description;Acc:AAEL001779]
AAEL001780-RA	AAEL001780	0.833 (0.527 to 1.143)	0.181	0.238747	homeobox protein distal-less dlx [Source:VB External Description;Acc:AAEL001780]
AAEL001782-RA	AAEL001782	0.805 (0.608 to 0.935)	0.00958	0.0405879	GPCR Orphan/Putative Class D Family [Source:VB External Description;Acc:AAEL001782]
AAEL001783-RA	AAEL001783	0.927 (0.637 to 1.406)	0.526	0.447509	MSF1 protein, putative [Source:VB External Description;Acc:AAEL001783]
AAEL001784-RA	AAEL001784	1.027 (0.753 to 1.445)	0.716	0.518987	cytidine and deoxycytidylate deaminase zinc-binding region [Source:VB External Description;Acc:AAEL001784]
AAEL001787-RA	AAEL001787	0.922 (0.762 to 1.182)	0.311	0.330788	DNA photolyase [Source:VB External Description;Acc:AAEL001787]
AAEL001788-RA	AAEL001788	0.508 (0.188 to 0.828)	0.715	0.518978	hypothetical protein [Source:VB External Description;Acc:AAEL001788]
AAEL001789-RA	AAEL001789	0.964 (0.671 to 1.27)	0.587	0.472412	hypothetical protein [Source:VB External Description;Acc:AAEL001789]
AAEL001791-RA	AAEL001791	0.901 (0.73 to 1.15)	0.146	0.211591	conserved hypothetical protein [Source:VB External Description;Acc:AAEL001791]
AAEL001792-RA	AAEL001792	0.42 (0.209 to 1.25)	0.151	0.215483	sodium/solute symporter [Source:VB External Description;Acc:AAEL001792]
AAEL001794-RB	AAEL001794	4.252 (1.365 to 6.489)	0.000252	0.00350116	macroglobulin/complement [Source:VB External Description;Acc:AAEL001794]
AAEL001795-RA	AAEL001795	0.834 (0.579 to 1.437)	0.197	0.250204	orfY, putative [Source:VB External Description;Acc:AAEL001795]
AAEL001796-RA	AAEL001796	0.883 (0.678 to 1.194)	0.0709	0.137554	Nuclear hormone receptor (HR78) [Source:VB External Description;Acc:AAEL001796]
AAEL001797-RA	AAEL001797	1.025 (0.862 to 1.221)	0.683	0.509168	endopeptidase clp, putative [Source:VB External Description;Acc:AAEL001797]
AAEL001798-RB	AAEL001798	1.095 (0.877 to 1.303)	0.125	0.191976	protein tyrosine phosphatase prl [Source:VB External Description;Acc:AAEL001798]
AAEL001798-RA	AAEL001798	1.069 (0.722 to 1.227)	0.292	0.318596	protein tyrosine phosphatase prl [Source:VB External Description;Acc:AAEL001798]
AAEL001799-RA	AAEL001799	0.763 (0.64 to 0.931)	0.0109	0.0443905	conserved hypothetical protein [Source:VB External Description;Acc:AAEL001799]
AAEL001800-RA	AAEL001800	1.195 (0.893 to 1.699)	0.0118	0.0464857	hsp70 binding protein [Source:VB External Description;Acc:AAEL001800]
AAEL001800-RB	AAEL001800	1.14 (0.859 to 1.451)	0.0273	0.0776754	hsp70 binding protein [Source:VB External Description;Acc:AAEL001800]
AAEL001801-RA	AAEL001801	0.688 (0.362 to 1)	0.385	0.373669	conserved hypothetical protein [Source:VB External Description;Acc:AAEL001801]
AAEL001802-RA	AAEL001802	3.305 (1.571 to 5.176)	9.95e-05	0.00240209	macroglobulin/complement [Source:VB External Description;Acc:AAEL001802]
AAEL001803-RA	AAEL001803	1.554 (0.65 to 2.006)	0.0159	0.0559006	conserved hypothetical protein [Source:VB External Description;Acc:AAEL001803]
AAEL001804-RA	AAEL001804	1.164 (0.872 to 1.776)	0.0741	0.141083	glucosyl/glucuronosyl transferases [Source:VB External Description;Acc:AAEL001804]
AAEL001805-RA	AAEL001805	1.025 (0.676 to 1.369)	0.775	0.536178	conserved hypothetical protein [Source:VB External Description;Acc:AAEL001805]
AAEL001807-RA	AAEL001807	0.203 (0.01 to 0.923)	0.367	0.363343	cytochrome P450 [Source:VB External Description;Acc:AAEL001807]
AAEL001808-RA	AAEL001808	1.179 (0.403 to 1.648)	0.372	0.366468	organic anion transporter [Source:VB External Description;Acc:AAEL001808]
AAEL001809-RA	AAEL001809	1.055 (0.768 to 1.61)	0.83	0.550134	conserved hypothetical protein [Source:VB External Description;Acc:AAEL001809]
AAEL001810-RA	AAEL001810	0.786 (0.651 to 1.055)	0.0142	0.0523775	conserved hypothetical protein [Source:VB External Description;Acc:AAEL001810]
AAEL001811-RA	AAEL001811	0.938 (0.625 to 1.102)	0.292	0.318596	conserved hypothetical protein [Source:VB External Description;Acc:AAEL001811]
AAEL001812-RA	AAEL001812	1.354 (0.941 to 1.64)	0.000192	0.003037	organic anion transporter [Source:VB External Description;Acc:AAEL001812]
AAEL001813-RA	AAEL001813	0.595 (0.45 to 0.75)	0.00513	0.0272426	sodium/solute symporter [Source:VB External Description;Acc:AAEL001813]
AAEL001815-RA	AAEL001815	1.102 (0.838 to 1.434)	0.193	0.247344	hypothetical protein [Source:VB External Description;Acc:AAEL001815]
AAEL001816-RA	AAEL001816	1.112 (0.814 to 1.47)	0.229	0.274046	glucosyl/glucuronosyl transferases [Source:VB External Description;Acc:AAEL001816]
AAEL001817-RA	AAEL001817	1.02 (0.765 to 1.604)	0.848	0.556082	conserved hypothetical protein [Source:VB External Description;Acc:AAEL001817]
AAEL001818-RA	AAEL001818	2.098 (1.404 to 2.884)	1.15e-06	0.00225372	conserved hypothetical protein [Source:VB External Description;Acc:AAEL001818]
AAEL001819-RA	AAEL001819	1.214 (0.916 to 1.885)	0.29	0.317261	conserved hypothetical protein [Source:VB External Description;Acc:AAEL001819]
AAEL001820-RA	AAEL001820	1.724 (0.581 to 3.485)	0.057	0.120366	hypothetical protein [Source:VB External Description;Acc:AAEL001820]
AAEL001821-RA	AAEL001821	0.717 (0.452 to 0.904)	0.00379	0.0225894	conserved hypothetical protein [Source:VB External Description;Acc:AAEL001821]
AAEL001822-RA	AAEL001822	0.285 (0.0755 to 0.585)	0.765	0.534285	glucosyl/glucuronosyl transferases [Source:VB External Description;Acc:AAEL001822]
AAEL001823-RA	AAEL001823	0.121 (0.01 to 0.257)	0.754	0.530177	hypothetical protein [Source:VB External Description;Acc:AAEL001823]
AAEL001824-RA	AAEL001824	0.892 (0.666 to 1.248)	0.0906	0.159684	hypothetical protein [Source:VB External Description;Acc:AAEL001824]
AAEL001826-RA	AAEL001826	0.203 (0.0811 to 0.324)	0.827	0.549712	odorant-binding protein 56a, putative [Source:VB External Description;Acc:AAEL001826]
AAEL001827-RA	AAEL001827	1.076 (0.9 to 1.301)	0.18	0.237811	ubiquitin specific protease 39 and snrnp assembly factor [Source:VB External Description;Acc:AAEL001827]
AAEL001828-RA	AAEL001828	1.768 (0.916 to 3.546)	0.00884	0.0385406	hypothetical protein [Source:VB External Description;Acc:AAEL001828]
AAEL001830-RA	AAEL001830	0.967 (0.707 to 1.144)	0.68	0.508322	geranylgeranyl transferase type i beta subunit [Source:VB External Description;Acc:AAEL001830]
AAEL001831-RA	AAEL001831	0.861 (0.723 to 1.207)	0.0368	0.0923135	DNA-directed RNA polymerase II [Source:VB External Description;Acc:AAEL001831]
AAEL001832-RA	AAEL001832	1.253 (0.955 to 1.65)	0.0104	0.0430697	hypothetical protein [Source:VB External Description;Acc:AAEL001832]
AAEL001833-RA	AAEL001833	1.079 (0.847 to 1.366)	0.26	0.29671	juvenile hormone-inducible protein, putative [Source:VB External Description;Acc:AAEL001833]
AAEL001834-RA	AAEL001834	0.886 (0.747 to 1.072)	0.415	0.391272	hypothetical protein [Source:VB External Description;Acc:AAEL001834]
AAEL001835-RA	AAEL001835	0.832 (0.579 to 1.406)	0.125	0.191976	sodium/solute symporter [Source:VB External Description;Acc:AAEL001835]
AAEL001836-RA	AAEL001836	1.999 (1.182 to 3.447)	0.00216	0.0156366	odorant-binding protein 56a, putative [Source:VB External Description;Acc:AAEL001836]
AAEL001837-RA	AAEL001837	0.619 (0.476 to 0.905)	0.784	0.538253	lipase [Source:VB External Description;Acc:AAEL001837]
AAEL001838-RA	AAEL001838	0.967 (0.681 to 1.15)	0.573	0.466608	conserved hypothetical protein [Source:VB External Description;Acc:AAEL001838]
AAEL001839-RA	AAEL001839	0.76 (0.537 to 1.65)	0.654	0.49841	zinc carboxypeptidase [Source:VB External Description;Acc:AAEL001839]
AAEL001840-RA	AAEL001840	0.858 (0.6 to 1.078)	0.0885	0.157569	zinc carboxypeptidase [Source:VB External Description;Acc:AAEL001840]
AAEL001841-RA	AAEL001841	0.501 (0.143 to 0.915)	0.199	0.251657	conserved hypothetical protein [Source:VB External Description;Acc:AAEL001841]
AAEL001842-RA	AAEL001842	1.184 (0.7 to 1.811)	0.0818	0.150259	zinc carboxypeptidase [Source:VB External Description;Acc:AAEL001842]
AAEL001843-RA	AAEL001843	0.817 (0.507 to 1.351)	0.608	0.481152	ski oncogene [Source:VB External Description;Acc:AAEL001843]
AAEL001844-RA	AAEL001844	0.935 (0.564 to 1.153)	0.421	0.394703	zinc carboxypeptidase [Source:VB External Description;Acc:AAEL001844]
AAEL001845-RA	AAEL001845	0.923 (0.599 to 1.283)	0.414	0.39083	short-chain dehydrogenase [Source:VB External Description;Acc:AAEL001845]
AAEL001846-RA	AAEL001846	0.543	0.7	0.514848	zinc carboxypeptidase [Source:VB External Description;Acc:AAEL001846]
AAEL001847-RA	AAEL001847	0.876 (0.58 to 1.246)	0.196	0.249537	conserved hypothetical protein [Source:VB External Description;Acc:AAEL001847]
AAEL001848-RA	AAEL001848	1.066 (0.719 to 1.439)	0.38	0.370872	conserved hypothetical protein [Source:VB External Description;Acc:AAEL001848]
AAEL001850-RA	AAEL001850	1.063 (0.833 to 1.536)	0.288	0.316013	conserved hypothetical protein [Source:VB External Description;Acc:AAEL001850]
AAEL001851-RA	AAEL001851	1.097 (0.862 to 1.553)	0.261	0.297389	conserved hypothetical protein [Source:VB External Description;Acc:AAEL001851]
AAEL001852-RA	AAEL001852	0.882 (0.654 to 1.211)	0.154	0.21803	conserved hypothetical protein [Source:VB External Description;Acc:AAEL001852]
AAEL001853-RA	AAEL001853	1.393 (0.931 to 2.252)	0.00788	0.035909	rac-GTP binding protein [Source:VB External Description;Acc:AAEL001853]
AAEL001854-RA	AAEL001854	0.827 (0.393 to 1.4)	0.318	0.335276	hypothetical protein [Source:VB External Description;Acc:AAEL001854]
AAEL001855-RA	AAEL001855	0.728 (0.514 to 1.196)	0.0472	0.106817	zinc carboxypeptidase [Source:VB External Description;Acc:AAEL001855]
AAEL001856-RA	AAEL001856	1.02 (0.679 to 1.602)	0.821	0.548002	adenosine kinase [Source:VB External Description;Acc:AAEL001856]
AAEL001856-RB	AAEL001856	0.995 (0.877 to 1.136)	0.939	0.580998	adenosine kinase [Source:VB External Description;Acc:AAEL001856]
AAEL001857-RA	AAEL001857	0.752 (0.545 to 0.921)	0.00918	0.0395077	conserved hypothetical protein [Source:VB External Description;Acc:AAEL001857]
AAEL001858-RA	AAEL001858	0.82 (0.403 to 1.195)	0.243	0.284098	hypothetical protein [Source:VB External Description;Acc:AAEL001858]
AAEL001859-RA	AAEL001859	0.953 (0.697 to 1.232)	0.513	0.441453	vesicle protein sorting-associated [Source:VB External Description;Acc:AAEL001859]
AAEL001860-RA	AAEL001860	1.174 (0.87 to 1.901)	0.169	0.229207	conserved hypothetical protein [Source:VB External Description;Acc:AAEL001860]
AAEL001861-RA	AAEL001861	1.267 (1.01 to 1.959)	0.0193	0.0630333	nuclear pore complex protein nup154 [Source:VB External Description;Acc:AAEL001861]
AAEL001862-RA	AAEL001862	0.835 (0.502 to 1.233)	0.757	0.531423	conserved hypothetical protein [Source:VB External Description;Acc:AAEL001862]
AAEL001863-RA	AAEL001863	0.409 (0.32 to 0.674)	0.003	0.0195265	zinc carboxypeptidase [Source:VB External Description;Acc:AAEL001863]
AAEL001864-RA	AAEL001864	1.584 (1.181 to 2.116)	6.48e-07	0.00225372	eukaryotic translation initiation factor 4E binding protein (4EBP) [Source:VB External Description;Acc:AAEL001864]
AAEL001865-RB	AAEL001865	1.015 (0.853 to 1.17)	0.827	0.549712	no_info
AAEL001866-RA	AAEL001866	1.163 (0.862 to 1.614)	0.0394	0.0960829	hypothetical protein [Source:VB External Description;Acc:AAEL001866]
AAEL001867-RA	AAEL001867	0.941 (0.524 to 1.813)	0.769	0.535249	sodium-dependent phosphate transporter [Source:VB External Description;Acc:AAEL001867]
AAEL001869-RA	AAEL001869	0.949 (0.741 to 1.151)	0.435	0.401432	gmp synthase [Source:VB External Description;Acc:AAEL001869]
AAEL001870-RA	AAEL001870	1.06 (0.862 to 1.579)	0.335	0.345377	glycerate kinase [Source:VB External Description;Acc:AAEL001870]
AAEL001871-RA	AAEL001871	0.848 (0.614 to 1.145)	0.0313	0.0840185	conserved hypothetical protein [Source:VB External Description;Acc:AAEL001871]
AAEL001874-RA	AAEL001874	0.862 (0.626 to 1.071)	0.0806	0.148798	cop9 complex subunit [Source:VB External Description;Acc:AAEL001874]
AAEL001875-RA	AAEL001875	0.913 (0.331 to 1.538)	0.706	0.516524	hypothetical protein [Source:VB External Description;Acc:AAEL001875]
AAEL001876-RA	AAEL001876	1.077 (0.65 to 1.31)	0.267	0.301609	decapentaplegic, deca [Source:VB External Description;Acc:AAEL001876]
AAEL001877-RA	AAEL001877	1.577 (0.913 to 2.375)	9.02e-05	0.00234641	fucosyltransferase 11 (fut11) [Source:VB External Description;Acc:AAEL001877]
AAEL001878-RA	AAEL001878	1.196 (0.834 to 1.95)	0.0403	0.0972459	lipase [Source:VB External Description;Acc:AAEL001878]
AAEL001879-RA	AAEL001879	0.958 (0.695 to 1.094)	0.494	0.432337	conserved hypothetical protein [Source:VB External Description;Acc:AAEL001879]
AAEL001881-RA	AAEL001881	0.946 (0.67 to 1.255)	0.471	0.420157	conserved hypothetical protein [Source:VB External Description;Acc:AAEL001881]
AAEL001882-RA	AAEL001882	2.397 (1.325 to 4.208)	0.00123	0.0104344	conserved hypothetical protein [Source:VB External Description;Acc:AAEL001882]
AAEL001883-RA	AAEL001883	0.804 (0.641 to 1.065)	0.0383	0.0943388	Mediator of RNA polymerase II transcription subunit 17 (Mediator complex subunit 17) [Source:VB External Description;Acc:AAEL001883]
AAEL001884-RA	AAEL001884	0.731 (0.657 to 0.824)	0.596	0.475802	hypothetical protein [Source:VB External Description;Acc:AAEL001884]
AAEL001886-RA	AAEL001886	0.774 (0.609 to 0.981)	0.0125	0.0483625	zinc finger protein, putative [Source:VB External Description;Acc:AAEL001886]
AAEL001887-RA	AAEL001887	1.219 (1.034 to 1.592)	0.00244	0.0169463	glutamine synthetase 1, 2 (glutamate-amonia ligase) (gs) [Source:VB External Description;Acc:AAEL001887]
AAEL001891-RA	AAEL001891	0.884 (0.639 to 1.165)	0.112	0.180926	hypothetical protein [Source:VB External Description;Acc:AAEL001891]
AAEL001892-RC	AAEL001892	1.475 (0.581 to 2.653)	0.000989	0.00906996	conserved hypothetical protein [Source:VB External Description;Acc:AAEL001892]
AAEL001892-RB	AAEL001892	1.265 (1.091 to 1.665)	0.00461	0.0255705	conserved hypothetical protein [Source:VB External Description;Acc:AAEL001892]
AAEL001892-RA	AAEL001892	1.454 (0.01 to 5)	0.465	0.41759	conserved hypothetical protein [Source:VB External Description;Acc:AAEL001892]
AAEL001893-RA	AAEL001893	0.941 (0.653 to 1.316)	0.565	0.463583	zinc finger protein [Source:VB External Description;Acc:AAEL001893]
AAEL001894-RA	AAEL001894	1.244 (0.546 to 1.95)	0.327	0.341	kek1 [Source:VB External Description;Acc:AAEL001894]
AAEL001897-RA	AAEL001897	1.596 (1.274 to 2.472)	0.00037	0.00442828	conserved hypothetical protein [Source:VB External Description;Acc:AAEL001897]
AAEL001898-RA	AAEL001898	1.162 (0.901 to 1.547)	0.0163	0.0568181	conserved hypothetical protein [Source:VB External Description;Acc:AAEL001898]
AAEL001899-RA	AAEL001899	0.83 (0.597 to 0.98)	0.0269	0.0770139	juvenile hormone-inducible protein, putative [Source:VB External Description;Acc:AAEL001899]
AAEL001901-RA	AAEL001901	1.229 (0.83 to 1.613)	0.524	0.44679	MRAS2, putative [Source:VB External Description;Acc:AAEL001901]
AAEL001902-RA	AAEL001902	0.338 (0.096 to 0.992)	0.553	0.458649	glutamate decarboxylase [Source:VB External Description;Acc:AAEL001902]
AAEL001903-RA	AAEL001903	0.86 (0.562 to 1.129)	0.243	0.284098	conserved hypothetical protein [Source:VB External Description;Acc:AAEL001903]
AAEL001904-RA	AAEL001904	1.27 (0.525 to 2.501)	0.378	0.369852	arp2/3 [Source:VB External Description;Acc:AAEL001904]
AAEL001905-RA	AAEL001905	1.208 (0.751 to 1.896)	0.0558	0.119062	conserved hypothetical protein [Source:VB External Description;Acc:AAEL001905]
AAEL001906-RA	AAEL001906	0.965 (0.791 to 1.125)	0.587	0.472412	pnuts protein [Source:VB External Description;Acc:AAEL001906]
AAEL001909-RA	AAEL001909	0.831 (0.678 to 1.099)	0.0378	0.0936403	mitochondrial ribosomal protein, S21, putative [Source:VB External Description;Acc:AAEL001909]
AAEL001910-RA	AAEL001910	0.899 (0.632 to 1.176)	0.154	0.21803	zinc finger protein [Source:VB External Description;Acc:AAEL001910]
AAEL001911-RA	AAEL001911	0.734 (0.574 to 0.861)	0.824	0.548809	conserved hypothetical protein [Source:VB External Description;Acc:AAEL001911]
AAEL001912-RA	AAEL001912	0.822 (0.52 to 1.173)	0.0514	0.112681	forkhead protein/ forkhead protein domain [Source:VB External Description;Acc:AAEL001912]
AAEL001913-RA	AAEL001913	0.914 (0.62 to 1.214)	0.338	0.34701	conserved hypothetical protein [Source:VB External Description;Acc:AAEL001913]
AAEL001914-RA	AAEL001914	0.99 (0.776 to 1.34)	0.888	0.567291	scavenger receptor, putative [Source:VB External Description;Acc:AAEL001914]
AAEL001915-RA	AAEL001915	0.879 (0.335 to 1.556)	0.508	0.439	tyrosine protein kinase [Source:VB External Description;Acc:AAEL001915]
AAEL001916-RB	AAEL001916	0.9 (0.771 to 0.985)	0.104	0.173451	eukaryotic translation initiation factor 4e [Source:VB External Description;Acc:AAEL001916]
AAEL001916-RA	AAEL001916	0.902 (0.731 to 1.004)	0.135	0.201241	eukaryotic translation initiation factor 4e [Source:VB External Description;Acc:AAEL001916]
AAEL001917-RA	AAEL001917	1.091 (0.808 to 1.288)	0.171	0.230517	ribosome biogenesis protein brix [Source:VB External Description;Acc:AAEL001917]
AAEL001918-RA	AAEL001918	1.05 (0.76 to 1.25)	0.389	0.375766	hypothetical protein [Source:VB External Description;Acc:AAEL001918]
AAEL001919-RB	AAEL001919	1.279 (0.781 to 2.236)	0.0858	0.154519	protein tyrosine phosphatase, non-receptor type nt1 [Source:VB External Description;Acc:AAEL001919]
AAEL001919-RA	AAEL001919	1.15 (0.817 to 1.594)	0.098	0.167859	protein tyrosine phosphatase, non-receptor type nt1 [Source:VB External Description;Acc:AAEL001919]
AAEL001921-RA	AAEL001921	1.079 (0.57 to 1.837)	0.767	0.534667	hypothetical protein [Source:VB External Description;Acc:AAEL001921]
AAEL001922-RA	AAEL001922	2.513 (1.427 to 4.454)	0.000462	0.00515794	hypothetical protein [Source:VB External Description;Acc:AAEL001922]
AAEL001925-RA	AAEL001925	0.724 (0.476 to 1.041)	0.0249	0.0734907	conserved hypothetical protein [Source:VB External Description;Acc:AAEL001925]
AAEL001926-RA	AAEL001926	0.942 (0.734 to 1.331)	0.418	0.392842	mitochondrial ribosomal protein, S34, putative [Source:VB External Description;Acc:AAEL001926]
AAEL001927-RA	AAEL001927	1.052 (0.488 to 1.783)	0.901	0.569756	hypothetical protein [Source:VB External Description;Acc:AAEL001927]
AAEL001929-RA	AAEL001929	1.013 (0.578 to 1.4)	0.977	0.591619	Spaetzle-likecytokine. [Source:VB External Description;Acc:AAEL001929]
AAEL001930-RB	AAEL001930	0.91 (0.633 to 1.16)	0.232	0.276288	pra1 protein [Source:VB External Description;Acc:AAEL001930]
AAEL001931-RA	AAEL001931	1.201 (0.858 to 1.737)	0.05	0.110568	o-sialoglycoprotein endopeptidase [Source:VB External Description;Acc:AAEL001931]
AAEL001932-RA	AAEL001932	1.055 (0.859 to 1.253)	0.388	0.375096	IMDpathway signalling, Fas-Associated Death Domain (FADD). [Source:VB External Description;Acc:AAEL001932]
AAEL001935-RA	AAEL001935	1.384 (1.087 to 1.676)	2.73e-06	0.00225372	CTL-like protein 1 [Source:VB External Description;Acc:AAEL001935]
AAEL001936-RA	AAEL001936	1.317 (1.021 to 2.075)	0.0128	0.0491099	conserved hypothetical protein [Source:VB External Description;Acc:AAEL001936]
AAEL001937-RA	AAEL001937	1.438 (1.141 to 1.744)	1.61e-05	0.00225372	selenium-binding protein [Source:VB External Description;Acc:AAEL001937]
AAEL001938-RA	AAEL001938	0.6 (0.309 to 0.93)	0.497	0.433775	ATP-binding cassette sub-family A member 3, putative [Source:VB External Description;Acc:AAEL001938]
AAEL001939-RA	AAEL001939	0.863 (0.574 to 1.313)	0.136	0.202158	hypothetical protein [Source:VB External Description;Acc:AAEL001939]
AAEL001940-RA	AAEL001940	1.004 (0.747 to 1.169)	0.95	0.584265	phosphatidate cytidylyltransferase [Source:VB External Description;Acc:AAEL001940]
AAEL001942-RA	AAEL001942	1.122 (0.756 to 1.466)	0.178	0.236358	o-sialoglycoprotein endopeptidase [Source:VB External Description;Acc:AAEL001942]
AAEL001943-RA	AAEL001943	0.761 (0.447 to 0.922)	0.00812	0.0364828	mitochondrial ribosomal protein, S34, putative [Source:VB External Description;Acc:AAEL001943]
AAEL001944-RA	AAEL001944	1.077 (0.795 to 2.223)	0.641	0.493669	conserved hypothetical protein [Source:VB External Description;Acc:AAEL001944]
AAEL001945-RA	AAEL001945	0.901 (0.582 to 1.072)	0.218	0.266387	conserved hypothetical protein [Source:VB External Description;Acc:AAEL001945]
AAEL001946-RA	AAEL001946	0.76 (0.346 to 1.735)	0.29	0.317261	four and a half lim domains [Source:VB External Description;Acc:AAEL001946]
AAEL001948-RA	AAEL001948	1.045 (0.752 to 1.399)	0.486	0.428035	myosin heavy chain [Source:VB External Description;Acc:AAEL001948]
AAEL001949-RA	AAEL001949	1.086 (0.8 to 1.351)	0.812	0.546108	hypothetical protein [Source:VB External Description;Acc:AAEL001949]
AAEL001950-RA	AAEL001950	1.287 (1.072 to 1.947)	0.00062	0.00642571	conserved hypothetical protein [Source:VB External Description;Acc:AAEL001950]
AAEL001952-RB	AAEL001952	0.984 (0.16 to 1.76)	0.85	0.556748	28 kDa heat- and acid-stable phosphoprotein (PDGF-associated protein), putative [Source:VB External Description;Acc:AAEL001952]
AAEL001953-RA	AAEL001953	2.384 (0.95 to 5.16)	0.0194	0.0631636	conserved hypothetical protein [Source:VB External Description;Acc:AAEL001953]
AAEL001954-RA	AAEL001954	1.078 (0.855 to 1.227)	0.175	0.233767	px serine/threonine kinase (pxk) [Source:VB External Description;Acc:AAEL001954]
AAEL001955-RA	AAEL001955	1.078 (0.9 to 1.328)	0.171	0.230517	conserved hypothetical protein [Source:VB External Description;Acc:AAEL001955]
AAEL001956-RA	AAEL001956	0.284 (0.238 to 0.341)	0.754	0.530177	hypothetical protein [Source:VB External Description;Acc:AAEL001956]
AAEL001957-RA	AAEL001957	1.045 (0.852 to 1.237)	0.487	0.428505	conserved hypothetical protein [Source:VB External Description;Acc:AAEL001957]
AAEL001958-RA	AAEL001958	0.349 (0.225 to 1.004)	0.731	0.522496	hypothetical protein [Source:VB External Description;Acc:AAEL001958]
AAEL001959-RA	AAEL001959	1.358 (1.036 to 1.559)	1.03e-05	0.00225372	conserved hypothetical protein [Source:VB External Description;Acc:AAEL001959]
AAEL001961-RA	AAEL001961	0.599 (0.222 to 1.073)	0.663	0.501682	hypothetical protein [Source:VB External Description;Acc:AAEL001961]
AAEL001962-RA	AAEL001962	0.848 (0.486 to 1.138)	0.237	0.279976	conserved hypothetical protein [Source:VB External Description;Acc:AAEL001962]
AAEL001963-RA	AAEL001963	0.618 (0.403 to 0.975)	0.0114	0.0455689	protein serine/threonine kinase, putative [Source:VB External Description;Acc:AAEL001963]
AAEL001964-RA	AAEL001964	1.178 (0.784 to 1.548)	0.0676	0.134269	protein serine/threonine kinase, putative [Source:VB External Description;Acc:AAEL001964]
AAEL001965-RA	AAEL001965	1.02 (0.768 to 1.223)	0.75	0.529033	imaginal disc growth factor [Source:VB External Description;Acc:AAEL001965]
AAEL001966-RA	AAEL001966	1.007 (0.796 to 1.151)	0.906	0.571395	zinc finger protein [Source:VB External Description;Acc:AAEL001966]
AAEL001968-RB	AAEL001968	1.188 (0.994 to 1.476)	0.00297	0.0194171	zinc transporter [Source:VB External Description;Acc:AAEL001968]
AAEL001968-RA	AAEL001968	1.129 (0.89 to 1.339)	0.0456	0.104514	zinc transporter [Source:VB External Description;Acc:AAEL001968]
AAEL001969-RA	AAEL001969	0.829 (0.621 to 1.046)	0.0274	0.0778394	protein serine/threonine kinase, putative [Source:VB External Description;Acc:AAEL001969]
AAEL001971-RA	AAEL001971	0.994 (0.693 to 1.228)	0.93	0.578348	conserved hypothetical protein [Source:VB External Description;Acc:AAEL001971]
AAEL001972-RA	AAEL001972	0.956 (0.624 to 1.376)	0.563	0.462975	TATA box binding protein (TBP)-associated factor,, putative [Source:VB External Description;Acc:AAEL001972]
AAEL001974-RA	AAEL001974	0.992 (0.737 to 1.333)	0.901	0.569756	conserved hypothetical protein [Source:VB External Description;Acc:AAEL001974]
AAEL001976-RA	AAEL001976	0.0718 (0.0156 to 1.585)	0.829	0.550134	cAMP-dependent protein kinase catalytic subunit [Source:VB External Description;Acc:AAEL001976]
AAEL001977-RA	AAEL001977	0.967 (0.677 to 1.352)	0.638	0.492545	conserved hypothetical protein [Source:VB External Description;Acc:AAEL001977]
AAEL001978-RA	AAEL001978	0.866 (0.57 to 1.576)	0.314	0.332871	uroporphyrinogen iii synthase [Source:VB External Description;Acc:AAEL001978]
AAEL001979-RB	AAEL001979	1.081 (0.832 to 1.319)	0.312	0.331516	membrane traffic protein [Source:VB External Description;Acc:AAEL001979]
AAEL001982-RA	AAEL001982	1.046 (0.905 to 1.237)	0.468	0.418852	endoplasmic reticulum-resident kdel protein [Source:VB External Description;Acc:AAEL001982]
AAEL001983-RA	AAEL001983	0.999 (0.829 to 1.105)	0.998	0.59622	hypothetical protein [Source:VB External Description;Acc:AAEL001983]
AAEL001984-RA	AAEL001984	0.8 (0.605 to 1.04)	0.00881	0.0384554	hypothetical protein [Source:VB External Description;Acc:AAEL001984]
AAEL001985-RA	AAEL001985	0.859 (0.655 to 1.066)	0.0996	0.169158	protein serine/threonine kinase, putative [Source:VB External Description;Acc:AAEL001985]
AAEL001986-RA	AAEL001986	1.289 (1.005 to 1.536)	0.00289	0.0190978	kinesin-like protein KIF1B [Source:VB External Description;Acc:AAEL001986]
AAEL001992-RA	AAEL001992	0.821 (0.469 to 1.06)	0.166	0.227318	hypothetical protein [Source:VB External Description;Acc:AAEL001992]
AAEL001996-RA	AAEL001996	0.908 (0.655 to 1.419)	0.356	0.356532	predicted protein [Source:VB External Description;Acc:AAEL001996]
AAEL001997-RA	AAEL001997	0.875 (0.625 to 1.303)	0.202	0.253923	conserved hypothetical protein [Source:VB External Description;Acc:AAEL001997]
AAEL001998-RA	AAEL001998	1.406 (1.094 to 1.694)	0.000526	0.00566462	conserved hypothetical protein [Source:VB External Description;Acc:AAEL001998]
AAEL002002-RA	AAEL002002	0.974 (0.738 to 1.207)	0.722	0.520413	mitochondrial ribosomal protein, S18B, putative [Source:VB External Description;Acc:AAEL002002]
AAEL002005-RA	AAEL002005	2.522 (1.065 to 4.489)	0.00258	0.0175702	cytochrome P450 [Source:VB External Description;Acc:AAEL002005]
AAEL002006-RA	AAEL002006	1.307 (1.169 to 1.509)	0.15	0.214639	conserved hypothetical protein [Source:VB External Description;Acc:AAEL002006]
AAEL002008-RA	AAEL002008	0.62 (0.323 to 1.213)	0.491	0.430634	abrupt protein [Source:VB External Description;Acc:AAEL002008]
AAEL002009-RA	AAEL002009	0.854 (0.557 to 1.071)	0.0722	0.13894	neutral Sphingomyelinase, putative [Source:VB External Description;Acc:AAEL002009]
AAEL002010-RA	AAEL002010	2.2 (1.479 to 3.346)	6.1e-07	0.00225372	conserved hypothetical protein [Source:VB External Description;Acc:AAEL002010]
AAEL002011-RA	AAEL002011	0.919 (0.579 to 1.324)	0.246	0.28624	conserved hypothetical protein [Source:VB External Description;Acc:AAEL002011]
AAEL002012-RA	AAEL002012	1.09 (0.78 to 1.497)	0.213	0.26259	phosphorylated adaptor for RNA export, putative [Source:VB External Description;Acc:AAEL002012]
AAEL002013-RA	AAEL002013	0.96 (0.785 to 1.166)	0.574	0.466853	hypothetical protein [Source:VB External Description;Acc:AAEL002013]
AAEL002014-RA	AAEL002014	0.933 (0.766 to 1.053)	0.26	0.29671	conserved hypothetical protein [Source:VB External Description;Acc:AAEL002014]
AAEL002018-RA	AAEL002018	1.05 (0.85 to 1.25)	0.955	0.585431	hypothetical protein [Source:VB External Description;Acc:AAEL002018]
AAEL002022-RA	AAEL002022	1.943 (1.237 to 2.54)	9.05e-05	0.00234641	protein serine/threonine kinase, putative [Source:VB External Description;Acc:AAEL002022]
AAEL002023-RA	AAEL002023	1.549 (1.257 to 1.892)	1.88e-05	0.00225372	imaginal disc growth factor [Source:VB External Description;Acc:AAEL002023]
AAEL002025-RA	AAEL002025	1.04 (0.776 to 1.441)	0.544	0.454723	conserved hypothetical protein [Source:VB External Description;Acc:AAEL002025]
AAEL002031-RA	AAEL002031	1.389 (0.937 to 1.81)	0.00184	0.0140385	cytochrome P450 [Source:VB External Description;Acc:AAEL002031]
AAEL002032-RA	AAEL002032	1.264 (0.163 to 2.205)	0.336	0.345874	hypothetical protein [Source:VB External Description;Acc:AAEL002032]
AAEL002033-RA	AAEL002033	1.224 (1.018 to 1.57)	0.366	0.362744	hypothetical protein [Source:VB External Description;Acc:AAEL002033]
AAEL002036-RA	AAEL002036	0.607 (0.211 to 2.046)	0.356	0.356532	hypothetical protein [Source:VB External Description;Acc:AAEL002036]
AAEL002037-RA	AAEL002037	0.806 (0.449 to 1.04)	0.169	0.229207	hypothetical protein [Source:VB External Description;Acc:AAEL002037]
AAEL002039-RA	AAEL002039	1.189 (0.887 to 1.535)	0.472	0.420743	NADPH oxidase [Source:VB External Description;Acc:AAEL002039]
AAEL002040-RA	AAEL002040	1.003 (0.234 to 2.483)	0.997	0.59622	protein serine/threonine kinase, putative [Source:VB External Description;Acc:AAEL002040]
AAEL002043-RA	AAEL002043	1.312 (0.63 to 2.192)	0.0305	0.0829304	cytochrome P450 [Source:VB External Description;Acc:AAEL002043]
AAEL002044-RA	AAEL002044	0.864 (0.577 to 1.072)	0.0345	0.0889715	hypothetical protein [Source:VB External Description;Acc:AAEL002044]
AAEL002045-RA	AAEL002045	0.931 (0.671 to 1.482)	0.485	0.427512	hypothetical protein [Source:VB External Description;Acc:AAEL002045]
AAEL002046-RA	AAEL002046	1.093 (0.84 to 1.452)	0.168	0.228399	cytochrome P450 [Source:VB External Description;Acc:AAEL002046]
AAEL002048-RA	AAEL002048	1.028 (0.682 to 1.307)	0.709	0.516714	histidyl-tRNA synthetase [Source:VB External Description;Acc:AAEL002048]
AAEL002049-RA	AAEL002049	0.991 (0.795 to 1.244)	0.892	0.56807	circadian protein clock/arnt/bmal/pas [Source:VB External Description;Acc:AAEL002049]
AAEL002049-RB	AAEL002049	0.996 (0.783 to 1.301)	0.939	0.580998	circadian protein clock/arnt/bmal/pas [Source:VB External Description;Acc:AAEL002049]
AAEL002052-RA	AAEL002052	0.87 (0.609 to 1.5)	0.557	0.460564	conserved hypothetical protein [Source:VB External Description;Acc:AAEL002052]
AAEL002054-RA	AAEL002054	0.911 (0.564 to 1.187)	0.819	0.547512	hypothetical protein [Source:VB External Description;Acc:AAEL002054]
AAEL002055-RA	AAEL002055	0.736 (0.418 to 1.291)	0.0794	0.147174	neuroendocrine protein 7b2 [Source:VB External Description;Acc:AAEL002055]
AAEL002056-RA	AAEL002056	0.957 (0.625 to 1.195)	0.518	0.444042	Cytoplasmic tRNA 2-thiolation protein 2 [Source:VB External Description;Acc:AAEL002056]
AAEL002058-RA	AAEL002058	0.599 (0.37 to 1.179)	0.391	0.376906	hypothetical protein [Source:VB External Description;Acc:AAEL002058]
AAEL002059-RA	AAEL002059	0.965 (0.472 to 1.679)	0.898	0.569082	hypothetical protein [Source:VB External Description;Acc:AAEL002059]
AAEL002060-RA	AAEL002060	0.01 (0.01 to 0.0356)*	0.962	0.587031	hypothetical protein [Source:VB External Description;Acc:AAEL002060]
AAEL002061-RA	AAEL002061	0.899 (0.699 to 1.003)	0.131	0.197601	cation-transporting ATPase 13a1 (g-box binding protein) [Source:VB External Description;Acc:AAEL002061]
AAEL002062-RA	AAEL002062	0.534 (0.252 to 0.808)	0.0599	0.123754	BethaFtz transcription factor isoform A, nuclear receptor [Source:VB External Description;Acc:AAEL002062]
AAEL002063-RA	AAEL002063	1.705 (1.239 to 2.311)	8.09e-05	0.00228653	cationic amino acid transporter [Source:VB External Description;Acc:AAEL002063]
AAEL002064-RA	AAEL002064	0.954 (0.797 to 1.261)	0.422	0.395237	conserved hypothetical protein [Source:VB External Description;Acc:AAEL002064]
AAEL002065-RA	AAEL002065	0.795 (0.564 to 1.064)	0.0197	0.0637453	hydroxymethylglutaryl-coa lyase [Source:VB External Description;Acc:AAEL002065]
AAEL002067-RA	AAEL002067	1.39 (0.887 to 2.434)	0.0457	0.104646	cytochrome P450 [Source:VB External Description;Acc:AAEL002067]
AAEL002068-RA	AAEL002068	1.153 (0.853 to 1.359)	0.0324	0.085689	mitochondrial processing peptidase alpha subunit [Source:VB External Description;Acc:AAEL002068]
AAEL002069-RA	AAEL002069	1.044 (0.806 to 1.282)	0.506	0.43794	malonyl coa-acyl carrier protein transacylase [Source:VB External Description;Acc:AAEL002069]
AAEL002070-RA	AAEL002070	1.017 (0.792 to 1.481)	0.881	0.565471	conserved hypothetical protein [Source:VB External Description;Acc:AAEL002070]
AAEL002071-RA	AAEL002071	0.963 (0.52 to 2.293)	0.873	0.563137	cytochrome P450 [Source:VB External Description;Acc:AAEL002071]
AAEL002072-RA	AAEL002072	0.0716 (0.01 to 0.848)	0.914	0.573637	conserved hypothetical protein [Source:VB External Description;Acc:AAEL002072]
AAEL002073-RA	AAEL002073	0.739 (0.416 to 1.446)	0.0961	0.165763	expressed protein (FTZF1) [Source:VB External Description;Acc:AAEL002073]
AAEL002074-RA	AAEL002074	0.972 (0.828 to 1.113)	0.658	0.500059	hypothetical protein [Source:VB External Description;Acc:AAEL002074]
AAEL002075-RA	AAEL002075	0.949 (0.785 to 1.153)	0.688	0.510876	conserved hypothetical protein [Source:VB External Description;Acc:AAEL002075]
AAEL002077-RA	AAEL002077	0.879 (0.647 to 1.077)	0.109	0.177996	UV excision repair protein rad23 [Source:VB External Description;Acc:AAEL002077]
AAEL002078-RA	AAEL002078	1.028 (0.769 to 1.333)	0.666	0.502814	conserved hypothetical protein [Source:VB External Description;Acc:AAEL002078]
AAEL002079-RA	AAEL002079	1.046 (0.753 to 1.296)	0.378	0.369852	TATA binding protein, putative [Source:VB External Description;Acc:AAEL002079]
AAEL002080-RA	AAEL002080	1.675 (1.024 to 2.535)	0.00342	0.0212091	septin interacting protein, putative [Source:VB External Description;Acc:AAEL002080]
AAEL002081-RB	AAEL002081	0.794 (0.588 to 1.013)	0.0376	0.0933335	conserved hypothetical protein [Source:VB External Description;Acc:AAEL002081]
AAEL002082-RA	AAEL002082	0.992 (0.772 to 1.188)	0.893	0.568411	latent nuclear antigen, putative [Source:VB External Description;Acc:AAEL002082]
AAEL002083-RA	AAEL002083	0.908 (0.651 to 1.178)	0.301	0.324945	DEAD box ATP-dependent RNA helicase [Source:VB External Description;Acc:AAEL002083]
AAEL002084-RA	AAEL002084	1.119 (0.711 to 1.475)	0.165	0.22692	suppressor of defective silencing [Source:VB External Description;Acc:AAEL002084]
AAEL002088-RA	AAEL002088	0.635 (0.389 to 0.975)	0.0344	0.0889006	sodium channel, auxiliary protein, putative [Source:VB External Description;Acc:AAEL002088]
AAEL002089-RA	AAEL002089	0.844 (0.638 to 1.077)	0.0459	0.104973	conserved hypothetical protein [Source:VB External Description;Acc:AAEL002089]
AAEL002090-RA	AAEL002090	0.748 (0.393 to 1.142)	0.124	0.190878	conserved hypothetical protein [Source:VB External Description;Acc:AAEL002090]
AAEL002091-RA	AAEL002091	0.993 (0.757 to 1.26)	0.915	0.573824	conserved hypothetical protein [Source:VB External Description;Acc:AAEL002091]
AAEL002092-RA	AAEL002092	0.897 (0.581 to 1.41)	0.596	0.475802	cuticle protein, putative [Source:VB External Description;Acc:AAEL002092]
AAEL002093-RA	AAEL002093	1.215 (0.578 to 2)	0.636	0.492034	hypothetical protein [Source:VB External Description;Acc:AAEL002093]
AAEL002094-RA	AAEL002094	0.375 (0.01 to 1.143)	0.676	0.506619	conserved hypothetical protein [Source:VB External Description;Acc:AAEL002094]
AAEL002095-RA	AAEL002095	0.921 (0.65 to 1.584)	0.727	0.52136	conserved hypothetical protein [Source:VB External Description;Acc:AAEL002095]
AAEL002096-RA	AAEL002096	0.513 (0.01 to 1.259)	0.485	0.427512	conserved hypothetical protein [Source:VB External Description;Acc:AAEL002096]
AAEL002097-RA	AAEL002097	0.987 (0.746 to 1.505)	0.874	0.563338	conserved hypothetical protein [Source:VB External Description;Acc:AAEL002097]
AAEL002098-RA	AAEL002098	1.483 (1.124 to 1.894)	5.25e-05	0.00225372	DNA repair endonuclease xp-f / mei-9 / rad1 [Source:VB External Description;Acc:AAEL002098]
AAEL002099-RA	AAEL002099	0.941 (0.411 to 1.798)	0.788	0.539137	cuticle protein, putative [Source:VB External Description;Acc:AAEL002099]
AAEL002101-RA	AAEL002101	0.884 (0.56 to 1.17)	0.312	0.331516	hypothetical protein [Source:VB External Description;Acc:AAEL002101]
AAEL002102-RA	AAEL002102	0.969 (0.657 to 1.31)	0.683	0.509168	conserved hypothetical protein [Source:VB External Description;Acc:AAEL002102]
AAEL002103-RA	AAEL002103	0.358	0.613	0.483133	histone H1, putative [Source:VB External Description;Acc:AAEL002103]
AAEL002104-RA	AAEL002104	1.071 (0.8 to 1.45)	0.707	0.516639	hypothetical protein [Source:VB External Description;Acc:AAEL002104]
AAEL002105-RA	AAEL002105	0.917 (0.692 to 1.396)	0.252	0.290647	conserved hypothetical protein [Source:VB External Description;Acc:AAEL002105]
AAEL002106-RA	AAEL002106	0.971 (0.649 to 1.367)	0.718	0.519771	conserved hypothetical protein [Source:VB External Description;Acc:AAEL002106]
AAEL002106-RB	AAEL002106	1.052 (0.655 to 1.8)	0.864	0.560676	conserved hypothetical protein [Source:VB External Description;Acc:AAEL002106]
AAEL002107-RA	AAEL002107	2.208 (1.59 to 2.66)	1.13e-06	0.00225372	sulfide quinone reductase [Source:VB External Description;Acc:AAEL002107]
AAEL002108-RA	AAEL002108	1.325 (1.109 to 1.61)	0.00292	0.0191926	nucleolar essential protein 1 (nep1) [Source:VB External Description;Acc:AAEL002108]
AAEL002110-RA	AAEL002110	1.364 (0.71 to 2.314)	0.106	0.175434	cuticle protein, putative [Source:VB External Description;Acc:AAEL002110]
AAEL002111-RA	AAEL002111	0.898 (0.707 to 1.188)	0.818	0.547191	cuticle protein, putative [Source:VB External Description;Acc:AAEL002111]
AAEL002112-RA	AAEL002112	0.933 (0.488 to 1.613)	0.621	0.486519	conserved hypothetical protein [Source:VB External Description;Acc:AAEL002112]
AAEL002113-RA	AAEL002113	0.968 (0.735 to 1.362)	0.684	0.509603	3-oxoacyl-[acyl-carrier-protein] synthase [Source:VB External Description;Acc:AAEL002113]
AAEL002114-RA	AAEL002114	0.873 (0.693 to 1.168)	0.0807	0.148833	conserved hypothetical protein [Source:VB External Description;Acc:AAEL002114]
AAEL002115-RA	AAEL002115	0.991 (0.826 to 1.212)	0.9	0.569613	hypothetical protein [Source:VB External Description;Acc:AAEL002115]
AAEL002116-RA	AAEL002116	0.865 (0.658 to 1.176)	0.109	0.177996	supercoiling factor, putative [Source:VB External Description;Acc:AAEL002116]
AAEL002118-RA	AAEL002118	0.987 (0.78 to 1.314)	0.853	0.557324	ubiquitin-conjugating enzyme rad6 [Source:VB External Description;Acc:AAEL002118]
AAEL002119-RA	AAEL002119	1.209 (0.822 to 1.586)	0.0376	0.0933335	ras [Source:VB External Description;Acc:AAEL002119]
AAEL002120-RA	AAEL002120	1.159 (0.634 to 1.703)	0.122	0.189186	zinc finger protein [Source:VB External Description;Acc:AAEL002120]
AAEL002121-RA	AAEL002121	0.86 (0.559 to 1.147)	0.112	0.180926	conserved hypothetical protein [Source:VB External Description;Acc:AAEL002121]
AAEL002122-RA	AAEL002122	1.312 (0.923 to 1.588)	0.172	0.231399	conserved hypothetical protein [Source:VB External Description;Acc:AAEL002122]
AAEL002123-RA	AAEL002123	0.891 (0.617 to 1.362)	0.216	0.264956	conserved hypothetical protein [Source:VB External Description;Acc:AAEL002123]
AAEL002124-RA	AAEL002124	0.892 (0.704 to 1.226)	0.186	0.242386	Clip-domain serine protease, family D. [Source:VB External Description;Acc:AAEL002124]
AAEL002125-RA	AAEL002125	0.76 (0.35 to 1.267)	0.208	0.258855	conserved hypothetical protein [Source:VB External Description;Acc:AAEL002125]
AAEL002126-RA	AAEL002126	1.132 (0.883 to 1.556)	0.148	0.213104	Clip-domain serine protease, family A. Protease homologue. [Source:VB External Description;Acc:AAEL002126]
AAEL002127-RA	AAEL002127	0.66 (0.239 to 1.008)	0.183	0.239793	tipe protein (temperature-induced paralytic e) [Source:VB External Description;Acc:AAEL002127]
AAEL002128-RA	AAEL002128	0.987 (0.861 to 1.219)	0.929	0.578118	serine protease [Source:VB External Description;Acc:AAEL002128]
AAEL002129-RA	AAEL002129	0.91 (0.641 to 1.252)	0.279	0.309929	conserved hypothetical protein [Source:VB External Description;Acc:AAEL002129]
AAEL002130-RA	AAEL002130	1.212 (1.028 to 1.6)	0.00351	0.0215133	ecdysone inducible protein L2, putative [Source:VB External Description;Acc:AAEL002130]
AAEL002131-RA	AAEL002131	0.72 (0.538 to 1.033)	0.0266	0.0764825	conserved hypothetical protein [Source:VB External Description;Acc:AAEL002131]
AAEL002132-RA	AAEL002132	1.048 (0.44 to 1.65)	0.862	0.560317	hypothetical protein [Source:VB External Description;Acc:AAEL002132]
AAEL002133-RA	AAEL002133	1.415 (0.692 to 2.78)	0.0875	0.156394	juvenile hormone-inducible protein, putative [Source:VB External Description;Acc:AAEL002133]
AAEL002134-RA	AAEL002134	1.082 (0.781 to 1.788)	0.311	0.330788	conserved hypothetical protein [Source:VB External Description;Acc:AAEL002134]
AAEL002135-RA	AAEL002135	1.407 (1.001 to 1.894)	0.00118	0.010127	tubulin-specific chaperone b (tubulin folding cofactor b) [Source:VB External Description;Acc:AAEL002135]
AAEL002137-RB	AAEL002137	0.755 (0.492 to 0.94)	0.00798	0.036052	transcriptional adaptor 2 (ada2) [Source:VB External Description;Acc:AAEL002137]
AAEL002137-RC	AAEL002137	0.8 (0.55 to 1.039)	0.0154	0.0550372	transcriptional adaptor 2 (ada2) [Source:VB External Description;Acc:AAEL002137]
AAEL002137-RA	AAEL002137	0.826 (0.642 to 0.966)	0.0243	0.072388	transcriptional adaptor 2 (ada2) [Source:VB External Description;Acc:AAEL002137]
AAEL002138-RA	AAEL002138	0.6 (0.428 to 1)	0.576	0.467808	triacylglycerol lipase, putative [Source:VB External Description;Acc:AAEL002138]
AAEL002139-RA	AAEL002139	0.906 (0.615 to 1.167)	0.231	0.275588	conserved hypothetical protein [Source:VB External Description;Acc:AAEL002139]
AAEL002140-RA	AAEL002140	0.793 (0.553 to 1.049)	0.018	0.0602318	transcription initiation factor IIA (TFIIA), gamma chain [Source:VB External Description;Acc:AAEL002140]
AAEL002141-RA	AAEL002141	0.667 (0.411 to 0.99)	0.0238	0.071361	endothelin-converting enzyme [Source:VB External Description;Acc:AAEL002141]
AAEL002142-RA	AAEL002142	1.176 (0.713 to 1.627)	0.108	0.177268	conserved hypothetical protein [Source:VB External Description;Acc:AAEL002142]
AAEL002143-RA	AAEL002143	1.061 (0.527 to 1.472)	0.778	0.536688	conserved hypothetical protein [Source:VB External Description;Acc:AAEL002143]
AAEL002144-RA	AAEL002144	1.318 (0.705 to 1.95)	0.182	0.239208	hypothetical protein [Source:VB External Description;Acc:AAEL002144]
AAEL002145-RA	AAEL002145	0.96 (0.745 to 1.326)	0.624	0.487778	gonadotropin inducible transcription factor [Source:VB External Description;Acc:AAEL002145]
AAEL002146-RA	AAEL002146	0.723 (0.415 to 1.194)	0.276	0.308179	hypothetical protein [Source:VB External Description;Acc:AAEL002146]
AAEL002147-RA	AAEL002147	1.006 (0.705 to 1.624)	0.94	0.581177	hypothetical protein [Source:VB External Description;Acc:AAEL002147]
AAEL002148-RA	AAEL002148	0.926 (0.58 to 1.416)	0.595	0.475727	conserved hypothetical protein [Source:VB External Description;Acc:AAEL002148]
AAEL002149-RA	AAEL002149	1.245 (0.648 to 1.666)	0.216	0.264956	triacylglycerol lipase, putative [Source:VB External Description;Acc:AAEL002149]
AAEL002150-RA	AAEL002150	1.052 (0.547 to 2.35)	0.928	0.577838	conserved hypothetical protein [Source:VB External Description;Acc:AAEL002150]
AAEL002152-RA	AAEL002152	0.781 (0.408 to 1.157)	0.226	0.271605	kinesin-associated proteins [Source:VB External Description;Acc:AAEL002152]
AAEL002153-RA	AAEL002153	0.788 (0.593 to 0.955)	0.011	0.0446494	hypothetical protein [Source:VB External Description;Acc:AAEL002153]
AAEL002155-RB	AAEL002155	1.206 (0.579 to 1.862)	0.0759	0.143286	ras-related protein Rab-10, putative [Source:VB External Description;Acc:AAEL002155]
AAEL002158-RA	AAEL002158	1.287 (1.023 to 1.691)	0.00163	0.0127947	secreted ferritin G subunit precursor, putative [Source:VB External Description;Acc:AAEL002158]
AAEL002159-RA	AAEL002159	0.949 (0.71 to 1.421)	0.571	0.465959	conserved hypothetical protein [Source:VB External Description;Acc:AAEL002159]
AAEL002160-RA	AAEL002160	0.991 (0.776 to 1.198)	0.891	0.567826	GTP-binding protein [Source:VB External Description;Acc:AAEL002160]
AAEL002161-RA	AAEL002161	0.872 (0.627 to 1.203)	0.108	0.177268	UPF0184 protein AAEL002161 [Source:VB External Description;Acc:AAEL002161]
AAEL002162-RA	AAEL002162	1.006 (0.71 to 1.333)	0.94	0.581177	hypothetical protein [Source:VB External Description;Acc:AAEL002162]
AAEL002163-RA	AAEL002163	0.871 (0.662 to 1.055)	0.0834	0.151983	conserved hypothetical protein [Source:VB External Description;Acc:AAEL002163]
AAEL002164-RA	AAEL002164	1.008 (0.811 to 1.265)	0.928	0.577838	conserved hypothetical protein [Source:VB External Description;Acc:AAEL002164]
AAEL002165-RA	AAEL002165	0.827 (0.505 to 1.291)	0.0789	0.146542	conserved hypothetical protein [Source:VB External Description;Acc:AAEL002165]
AAEL002166-RA	AAEL002166	1.231 (0.53 to 1.884)	0.226	0.271605	leucine rich repeat (in flii) interacting protein [Source:VB External Description;Acc:AAEL002166]
AAEL002167-RA	AAEL002167	0.764 (0.443 to 0.951)	0.0151	0.0544679	AaGr2 [Source:VB External Description;Acc:AAEL002167]
AAEL002168-RA	AAEL002168	0.817 (0.48 to 1.2)	0.165	0.22692	conserved hypothetical protein [Source:VB External Description;Acc:AAEL002168]
AAEL002169-RA	AAEL002169	0.793 (0.324 to 1.192)	0.341	0.348437	conserved hypothetical protein [Source:VB External Description;Acc:AAEL002169]
AAEL002170-RA	AAEL002170	0.958 (0.727 to 1.104)	0.572	0.466258	phosphatidylinositol-phosphatidylcholine transfer protein, putative [Source:VB External Description;Acc:AAEL002170]
AAEL002171-RA	AAEL002171	0.854 (0.678 to 1.5)	0.807	0.544388	ubiquitin specific proteinase [Source:VB External Description;Acc:AAEL002171]
AAEL002173-RA	AAEL002173	0.815 (0.586 to 1.374)	0.0537	0.115927	conserved hypothetical protein [Source:VB External Description;Acc:AAEL002173]
AAEL002174-RA	AAEL002174	1.186 (0.888 to 1.444)	0.0153	0.0548932	dolichyl-diphosphooligosaccharide protein glycosyltransferase [Source:VB External Description;Acc:AAEL002174]
AAEL002175-RA	AAEL002175	1.2 (0.972 to 1.569)	0.0146	0.0533181	conserved hypothetical protein [Source:VB External Description;Acc:AAEL002175]
AAEL002176-RA	AAEL002176	1.591 (1.113 to 2.467)	1.61e-05	0.00225372	inosine-uridine preferring nucleoside hydrolase [Source:VB External Description;Acc:AAEL002176]
AAEL002178-RA	AAEL002178	1.022 (0.53 to 1.436)	0.908	0.572068	conserved hypothetical protein [Source:VB External Description;Acc:AAEL002178]
AAEL002181-RA	AAEL002181	0.792 (0.417 to 1.262)	0.283	0.312531	cuticle protein, putative [Source:VB External Description;Acc:AAEL002181]
AAEL002182-RA	AAEL002182	0.904 (0.601 to 1.244)	0.241	0.283155	t-diRNAhydrouridine synthase [Source:VB External Description;Acc:AAEL002182]
AAEL002183-RA	AAEL002183	0.806 (0.514 to 1.154)	0.0984	0.168036	oligosaccharyl transferase, subunit, putative [Source:VB External Description;Acc:AAEL002183]
AAEL002185-RA	AAEL002185	0.266 (0.194 to 0.422)	0.00925	0.0396466	cuticle protein, putative [Source:VB External Description;Acc:AAEL002185]
AAEL002186-RA	AAEL002186	0.968 (0.809 to 1.173)	0.57	0.465556	conserved hypothetical protein [Source:VB External Description;Acc:AAEL002186]
AAEL002188-RA	AAEL002188	0.796 (0.642 to 1.035)	0.422	0.395237	conserved hypothetical protein [Source:VB External Description;Acc:AAEL002188]
AAEL002190-RA	AAEL002190	0.977 (0.815 to 1.156)	0.704	0.516242	conserved hypothetical protein [Source:VB External Description;Acc:AAEL002190]
AAEL002191-RA	AAEL002191	1.329 (0.841 to 1.805)	0.0236	0.0709638	cuticle protein, putative [Source:VB External Description;Acc:AAEL002191]
AAEL002192-RA	AAEL002192	0.771 (0.511 to 1.262)	0.0564	0.119683	M12 mutant protein precursor, putative [Source:VB External Description;Acc:AAEL002192]
AAEL002193-RA	AAEL002193	0.91 (0.512 to 1.2)	0.812	0.546108	hypothetical protein [Source:VB External Description;Acc:AAEL002193]
AAEL002194-RB	AAEL002194	0.364 (0.198 to 0.567)	0.0077	0.0354401	uricase [Source:VB External Description;Acc:AAEL002194]
AAEL002195-RA	AAEL002195	1.057 (0.737 to 1.322)	0.374	0.367503	conserved hypothetical protein [Source:VB External Description;Acc:AAEL002195]
AAEL002196-RA	AAEL002196	0.805 (0.554 to 1.212)	0.0896	0.158682	procathepsin L3, putative [Source:VB External Description;Acc:AAEL002196]
AAEL002197-RA	AAEL002197	1.059 (0.62 to 1.8)	0.836	0.551854	cuticle protein, putative [Source:VB External Description;Acc:AAEL002197]
AAEL002198-RA	AAEL002198	0.889 (0.64 to 1.051)	0.113	0.181863	conserved hypothetical protein [Source:VB External Description;Acc:AAEL002198]
AAEL002203-RA	AAEL002203	0.771 (0.51 to 0.988)	0.0391	0.0956685	conserved hypothetical protein [Source:VB External Description;Acc:AAEL002203]
AAEL002205-RA	AAEL002205	0.879 (0.355 to 1.431)	0.57	0.465556	hypothetical protein [Source:VB External Description;Acc:AAEL002205]
AAEL002206-RA	AAEL002206	1.084 (0.7 to 1.466)	0.496	0.433365	rap GTPase-activating protein [Source:VB External Description;Acc:AAEL002206]
AAEL002207-RA	AAEL002207	0.944 (0.645 to 1.306)	0.515	0.442398	conserved hypothetical protein [Source:VB External Description;Acc:AAEL002207]
AAEL002209-RA	AAEL002209	0.932 (0.741 to 1.147)	0.343	0.349219	hypothetical protein [Source:VB External Description;Acc:AAEL002209]
AAEL002210-RA	AAEL002210	0.902 (0.677 to 1.097)	0.122	0.189186	sodium/chloride dependent amino acid transporter [Source:VB External Description;Acc:AAEL002210]
AAEL002211-RA	AAEL002211	1.422 (0.816 to 2.228)	0.00962	0.0407105	cuticle protein, putative [Source:VB External Description;Acc:AAEL002211]
AAEL002212-RA	AAEL002212	0.98 (0.874 to 1.063)	0.935	0.579742	cuticle protein, putative [Source:VB External Description;Acc:AAEL002212]
AAEL002214-RB	AAEL002214	1.215 (0.752 to 2.109)	0.218	0.266387	amino acid transporter [Source:VB External Description;Acc:AAEL002214]
AAEL002214-RA	AAEL002214	1.12 (0.778 to 1.704)	0.423	0.39567	amino acid transporter [Source:VB External Description;Acc:AAEL002214]
AAEL002215-RA	AAEL002215	0.94 (0.793 to 1.046)	0.341	0.348437	conserved hypothetical protein [Source:VB External Description;Acc:AAEL002215]
AAEL002216-RA	AAEL002216	1.67 (1.025 to 2.304)	0.112	0.180926	5-AMP-activated protein kinase, beta subunit [Source:VB External Description;Acc:AAEL002216]
AAEL002219-RA	AAEL002219	0.82 (0.359 to 1.329)	0.752	0.52953	zinc finger protein, putative [Source:VB External Description;Acc:AAEL002219]
AAEL002220-RA	AAEL002220	1.025 (0.733 to 1.735)	0.895	0.5687	conserved hypothetical protein [Source:VB External Description;Acc:AAEL002220]
AAEL002221-RA	AAEL002221	1.028 (0.748 to 1.414)	0.641	0.493669	calcium and integrin-binding protein 1 [Source:VB External Description;Acc:AAEL002221]
AAEL002222-RA	AAEL002222	1.129 (0.967 to 1.469)	0.0323	0.085486	hypothetical protein [Source:VB External Description;Acc:AAEL002222]
AAEL002224-RA	AAEL002224	1.228	0.732	0.522754	hypothetical protein [Source:VB External Description;Acc:AAEL002224]
AAEL002225-RA	AAEL002225	0.877 (0.738 to 1.078)	0.0773	0.144667	5-oxoprolyl-peptidase, putative [Source:VB External Description;Acc:AAEL002225]
AAEL002226-RA	AAEL002226	1.163 (0.888 to 1.623)	0.0274	0.0778394	casein kinase [Source:VB External Description;Acc:AAEL002226]
AAEL002228-RA	AAEL002228	1.288 (0.359 to 3.732)	0.592	0.474359	fatty acid synthase [Source:VB External Description;Acc:AAEL002228]
AAEL002229-RA	AAEL002229	1.04 (0.746 to 1.228)	0.555	0.459634	cuticle protein, putative [Source:VB External Description;Acc:AAEL002229]
AAEL002230-RA	AAEL002230	1.119 (0.719 to 1.5)	0.785	0.538437	chromodomain helicase DNA binding protein [Source:VB External Description;Acc:AAEL002230]
AAEL002231-RA	AAEL002231	0.652 (0.387 to 1.027)	0.0428	0.100701	cuticle protein, putative [Source:VB External Description;Acc:AAEL002231]
AAEL002232-RA	AAEL002232	1.002 (0.677 to 1.334)	0.976	0.59116	conserved hypothetical protein [Source:VB External Description;Acc:AAEL002232]
AAEL002234-RA	AAEL002234	0.701 (0.259 to 1.113)	0.144	0.20956	hypothetical protein [Source:VB External Description;Acc:AAEL002234]
AAEL002235-RA	AAEL002235	1.221 (0.882 to 1.696)	0.000998	0.00912972	hypothetical protein [Source:VB External Description;Acc:AAEL002235]
AAEL002236-RA	AAEL002236	0.891 (0.663 to 1.176)	0.102	0.171594	sodium/chloride dependent amino acid transporter [Source:VB External Description;Acc:AAEL002236]
AAEL002238-RA	AAEL002238	0.937 (0.761 to 1.128)	0.363	0.360791	hypothetical protein [Source:VB External Description;Acc:AAEL002238]
AAEL002240-RA	AAEL002240	1.509 (0.828 to 2.15)	0.0484	0.108465	signal transducing adapter molecule (stam) [Source:VB External Description;Acc:AAEL002240]
AAEL002241-RA	AAEL002241	1.159 (0.624 to 1.958)	0.266	0.300942	cuticle protein, putative [Source:VB External Description;Acc:AAEL002241]
AAEL002242-RA	AAEL002242	2.84 (1.359 to 4.333)	2.5e-05	0.00225372	conserved hypothetical protein [Source:VB External Description;Acc:AAEL002242]
AAEL002243-RA	AAEL002243	0.6 (0.237 to 1.4)	0.31	0.330393	conserved hypothetical protein [Source:VB External Description;Acc:AAEL002243]
AAEL002246-RA	AAEL002246	1.359 (0.95 to 1.686)	0.000431	0.00490094	cuticle protein, putative [Source:VB External Description;Acc:AAEL002246]
AAEL002248-RA	AAEL002248	0.918 (0.745 to 1.307)	0.301	0.324945	conserved hypothetical protein [Source:VB External Description;Acc:AAEL002248]
AAEL002249-RA	AAEL002249	0.893 (0.558 to 1.161)	0.181	0.238747	conserved hypothetical protein [Source:VB External Description;Acc:AAEL002249]
AAEL002250-RA	AAEL002250	0.741 (0.567 to 0.959)	0.00803	0.036189	terminal deoxycytidyl transferase rev1 [Source:VB External Description;Acc:AAEL002250]
AAEL002251-RA	AAEL002251	1.111 (0.718 to 1.558)	0.603	0.478792	conserved hypothetical protein [Source:VB External Description;Acc:AAEL002251]
AAEL002252-RA	AAEL002252	0.84 (0.639 to 1.041)	0.127	0.193713	hypothetical protein [Source:VB External Description;Acc:AAEL002252]
AAEL002253-RA	AAEL002253	0.882 (0.663 to 1.185)	0.124	0.190878	beta-1,3-n-acetylglucosaminyltransferase radical fringe (o-fucosylpeptide 3-beta-n-acetylglucosaminyltransferase) [Source:VB External Description;Acc:AAEL002253]
AAEL002254-RA	AAEL002254	0.968 (0.821 to 1.204)	0.588	0.472906	conserved hypothetical protein [Source:VB External Description;Acc:AAEL002254]
AAEL002255-RA	AAEL002255	0.648 (0.527 to 0.803)	0.0045	0.0252074	conserved hypothetical protein [Source:VB External Description;Acc:AAEL002255]
AAEL002256-RA	AAEL002256	0.794 (0.351 to 1.278)	0.35	0.353507	collagen alpha 1(xviii) chain [Source:VB External Description;Acc:AAEL002256]
AAEL002257-RA	AAEL002257	1.913 (0.743 to 4.47)	0.0118	0.0464857	conserved hypothetical protein [Source:VB External Description;Acc:AAEL002257]
AAEL002258-RA	AAEL002258	0.744 (0.582 to 0.887)	0.00565	0.0289586	conserved hypothetical protein [Source:VB External Description;Acc:AAEL002258]
AAEL002259-RA	AAEL002259	0.828 (0.518 to 1.487)	0.152	0.216407	hypothetical protein [Source:VB External Description;Acc:AAEL002259]
AAEL002260-RA	AAEL002260	0.962 (0.756 to 1.283)	0.574	0.466853	conserved hypothetical protein [Source:VB External Description;Acc:AAEL002260]
AAEL002261-RA	AAEL002261	1.898 (1.273 to 2.697)	8.73e-06	0.00225372	GTP cyclohydrolase i [Source:VB External Description;Acc:AAEL002261]
AAEL002262-RA	AAEL002262	0.667 (0.435 to 1.3)	0.668	0.503703	conserved hypothetical protein [Source:VB External Description;Acc:AAEL002262]
AAEL002263-RB	AAEL002263	7.077 (1.574 to 12.71)	0.000135	0.00265037	conserved hypothetical protein [Source:VB External Description;Acc:AAEL002263]
AAEL002263-RA	AAEL002263	6.891 (1.701 to 10.78)	0.000212	0.0032166	conserved hypothetical protein [Source:VB External Description;Acc:AAEL002263]
AAEL002264-RA	AAEL002264	1.926 (1.3 to 3.572)	0.0215	0.0670335	conserved hypothetical protein [Source:VB External Description;Acc:AAEL002264]
AAEL002265-RA	AAEL002265	0.594 (0.243 to 0.835)	0.0792	0.146988	conserved hypothetical protein [Source:VB External Description;Acc:AAEL002265]
AAEL002267-RA	AAEL002267	1.003 (0.726 to 1.315)	0.991	0.594711	conserved hypothetical protein [Source:VB External Description;Acc:AAEL002267]
AAEL002268-RA	AAEL002268	1.134 (0.737 to 2.031)	0.655	0.498862	hypothetical protein [Source:VB External Description;Acc:AAEL002268]
AAEL002269-RA	AAEL002269	1.051 (0.652 to 1.348)	0.422	0.395237	purine nucleoside phosphorylase [Source:VB External Description;Acc:AAEL002269]
AAEL002270-RA	AAEL002270	0.186 (0.0524 to 0.374)	0.466	0.417774	testis-specific serine/threonine kinase 22c [Source:VB External Description;Acc:AAEL002270]
AAEL002271-RA	AAEL002271	0.924 (0.687 to 1.204)	0.367	0.363343	26S proteasome regulatory subunit S3 [Source:VB External Description;Acc:AAEL002271]
AAEL002272-RA	AAEL002272	0.881 (0.438 to 1.277)	0.479	0.424513	splicing factor yt521-b [Source:VB External Description;Acc:AAEL002272]
AAEL002274-RA	AAEL002274	1.19 (0.874 to 1.756)	0.34	0.34814	conserved hypothetical protein [Source:VB External Description;Acc:AAEL002274]
AAEL002276-RA	AAEL002276	1.281 (1.046 to 1.703)	0.000614	0.00639076	serine protease, putative [Source:VB External Description;Acc:AAEL002276]
AAEL002277-RA	AAEL002277	0.434 (0.17 to 0.734)	0.166	0.227318	cAMP-dependent protein kinase type i-beta regulatory subunit [Source:VB External Description;Acc:AAEL002277]
AAEL002278-RA	AAEL002278	0.743 (0.577 to 0.881)	0.00787	0.0358857	guanylate cyclase, putative [Source:VB External Description;Acc:AAEL002278]
AAEL002279-RA	AAEL002279	0.885 (0.76 to 1.032)	0.0983	0.168036	conserved hypothetical protein [Source:VB External Description;Acc:AAEL002279]
AAEL002280-RA	AAEL002280	1.129 (0.735 to 1.357)	0.0731	0.139867	ctl2 [Source:VB External Description;Acc:AAEL002280]
AAEL002281-RA	AAEL002281	0.857 (0.619 to 1.095)	0.851	0.557007	hypothetical protein [Source:VB External Description;Acc:AAEL002281]
AAEL002282-RA	AAEL002282	0.821 (0.677 to 1.106)	0.0441	0.102417	zinc finger protein [Source:VB External Description;Acc:AAEL002282]
AAEL002282-RB	AAEL002282	0.878 (0.663 to 1.28)	0.109	0.177996	zinc finger protein [Source:VB External Description;Acc:AAEL002282]
AAEL002283-RA	AAEL002283	1.338 (0.838 to 1.839)	0.00972	0.0410157	hypothetical protein [Source:VB External Description;Acc:AAEL002283]
AAEL002284-RA	AAEL002284	1.137 (0.715 to 1.447)	0.132	0.198702	Mediator of RNA polymerase II transcription subunit 18 (Mediator complex subunit 18) [Source:VB External Description;Acc:AAEL002284]
AAEL002285-RA	AAEL002285	0.925 (0.707 to 1.208)	0.232	0.276288	zinc finger protein [Source:VB External Description;Acc:AAEL002285]
AAEL002286-RA	AAEL002286	1.045 (0.813 to 1.316)	0.52	0.444771	Autophagy-specific protein, putative [Source:VB External Description;Acc:AAEL002286]
AAEL002287-RA	AAEL002287	1.039 (0.79 to 1.351)	0.793	0.540897	trans-prenyltransferase [Source:VB External Description;Acc:AAEL002287]
AAEL002288-RB	AAEL002288	2.348 (1.04 to 3.678)	6.58e-05	0.00225372	serine protease [Source:VB External Description;Acc:AAEL002288]
AAEL002289-RA	AAEL002289	0.964 (0.453 to 2.006)	0.876	0.564034	hypothetical protein [Source:VB External Description;Acc:AAEL002289]
AAEL002290-RA	AAEL002290	0.245 (0.178 to 0.311)	0.769	0.535249	zinc finger protein [Source:VB External Description;Acc:AAEL002290]
AAEL002291-RA	AAEL002291	0.589 (0.357 to 0.904)	0.0295	0.081507	conserved hypothetical protein [Source:VB External Description;Acc:AAEL002291]
AAEL002292-RA	AAEL002292	2.027 (1.322 to 2.804)	7.1e-06	0.00225372	glucose transport protein, putative [Source:VB External Description;Acc:AAEL002292]
AAEL002293-RA	AAEL002293	1.097 (0.846 to 1.486)	0.112	0.180926	conserved hypothetical protein [Source:VB External Description;Acc:AAEL002293]
AAEL002294-RA	AAEL002294	1.181 (0.872 to 2.036)	0.0982	0.168036	sulphate transporter [Source:VB External Description;Acc:AAEL002294]
AAEL002295-RA	AAEL002295	0.92 (0.651 to 1.266)	0.414	0.39083	leucine-rich transmembrane protein [Source:VB External Description;Acc:AAEL002295]
AAEL002296-RA	AAEL002296	0.939 (0.725 to 1.139)	0.354	0.355643	trifunctional enzyme beta subunit (tp-beta) [Source:VB External Description;Acc:AAEL002296]
AAEL002297-RA	AAEL002297	1.066 (0.899 to 1.321)	0.28	0.310711	hypothetical protein [Source:VB External Description;Acc:AAEL002297]
AAEL002298-RA	AAEL002298	1.009 (0.672 to 1.236)	0.931	0.578775	hypothetical protein [Source:VB External Description;Acc:AAEL002298]
AAEL002299-RA	AAEL002299	0.926 (0.587 to 1.198)	0.375	0.367994	high affinity copper transporter, putative [Source:VB External Description;Acc:AAEL002299]
AAEL002301-RA	AAEL002301	2.471 (1.363 to 3.523)	1.23e-05	0.00225372	serine protease [Source:VB External Description;Acc:AAEL002301]
AAEL002302-RA	AAEL002302	1.139 (0.85 to 1.5)	0.707	0.516639	conserved hypothetical protein [Source:VB External Description;Acc:AAEL002302]
AAEL002303-RA	AAEL002303	0.732 (0.513 to 1.211)	0.0282	0.079255	conserved hypothetical protein [Source:VB External Description;Acc:AAEL002303]
AAEL002304-RA	AAEL002304	1.191 (1.001 to 1.45)	0.00271	0.0182695	porphobilinogen synthase [Source:VB External Description;Acc:AAEL002304]
AAEL002305-RA	AAEL002305	0.907 (0.508 to 1.323)	0.47	0.419825	conserved hypothetical protein [Source:VB External Description;Acc:AAEL002305]
AAEL002307-RA	AAEL002307	0.235 (0.0783 to 0.391)	0.802	0.543308	leucine-rich transmembrane protein [Source:VB External Description;Acc:AAEL002307]
AAEL002308-RA	AAEL002308	1.076 (0.593 to 1.606)	0.647	0.495746	butyrate response factor 1 (TIS11B protein) [Source:VB External Description;Acc:AAEL002308]
AAEL002309-RA	AAEL002309	1.004 (0.781 to 1.316)	0.962	0.587031	thioredoxin peroxidase [Source:VB External Description;Acc:AAEL002309]
AAEL002310-RA	AAEL002310	0.673 (0.432 to 0.895)	0.0178	0.0598075	conserved hypothetical protein [Source:VB External Description;Acc:AAEL002310]
AAEL002311-RA	AAEL002311	0.761 (0.557 to 1.209)	0.00863	0.0378946	ADP-ribosylation factor, putative [Source:VB External Description;Acc:AAEL002311]
AAEL002312-RA	AAEL002312	0.817 (0.622 to 1.3)	0.0414	0.0986381	conserved hypothetical protein [Source:VB External Description;Acc:AAEL002312]
AAEL002314-RA	AAEL002314	1.184 (0.323 to 2.547)	0.675	0.506386	hypothetical protein [Source:VB External Description;Acc:AAEL002314]
AAEL002315-RA	AAEL002315	1.417 (1.072 to 2.434)	0.000346	0.00423106	hypothetical protein [Source:VB External Description;Acc:AAEL002315]
AAEL002316-RA	AAEL002316	1.21 (0.812 to 2.065)	0.173	0.232107	hypothetical protein [Source:VB External Description;Acc:AAEL002316]
AAEL002318-RB	AAEL002318	1.119 (0.869 to 1.386)	0.0837	0.152115	conserved hypothetical protein [Source:VB External Description;Acc:AAEL002318]
AAEL002318-RA	AAEL002318	1.073 (0.842 to 1.264)	0.228	0.273294	conserved hypothetical protein [Source:VB External Description;Acc:AAEL002318]
AAEL002319-RA	AAEL002319	1.056 (0.819 to 1.322)	0.611	0.482332	hypothetical protein [Source:VB External Description;Acc:AAEL002319]
AAEL002321-RA	AAEL002321	0.76 (0.612 to 0.983)	0.0114	0.0455689	paired box protein pax-6 [Source:VB External Description;Acc:AAEL002321]
AAEL002322-RA	AAEL002322	1.199 (0.884 to 1.497)	0.0124	0.0481275	conserved hypothetical protein [Source:VB External Description;Acc:AAEL002322]
AAEL002323-RA	AAEL002323	0.905 (0.601 to 1.335)	0.343	0.349219	casein kinase [Source:VB External Description;Acc:AAEL002323]
AAEL002324-RA	AAEL002324	1.129 (0.921 to 1.381)	0.0363	0.0916531	conserved hypothetical protein [Source:VB External Description;Acc:AAEL002324]
AAEL002326-RA	AAEL002326	0.855 (0.571 to 1.519)	0.738	0.525152	pickpocket, putative [Source:VB External Description;Acc:AAEL002326]
AAEL002327-RA	AAEL002327	0.811 (0.309 to 1.45)	0.382	0.371985	hypothetical protein [Source:VB External Description;Acc:AAEL002327]
AAEL002329-RB	AAEL002329	0.896 (0.6 to 1.094)	0.104	0.173451	alpha-1,3-mannosyl-glycoprotein beta-1, 2-n-acetylglucosaminyltransferase [Source:VB External Description;Acc:AAEL002329]
AAEL002330-RA	AAEL002330	0.909 (0.762 to 1.107)	0.196	0.249537	conserved hypothetical protein [Source:VB External Description;Acc:AAEL002330]
AAEL002331-RA	AAEL002331	1.293 (0.968 to 1.568)	0.0019	0.0143918	mannose-6-phosphate isomerase [Source:VB External Description;Acc:AAEL002331]
AAEL002334-RA	AAEL002334	0.86 (0.644 to 1.303)	0.0947	0.164739	Eukaryotic translation initiation factor 3 subunit E (eIF3e)(Eukaryotic translation initiation factor 3 subunit 6) [Source:VB External Description;Acc:AAEL002334]
AAEL002335-RA	AAEL002335	0.782 (0.394 to 1.59)	0.139	0.204387	atbf1 [Source:VB External Description;Acc:AAEL002335]
AAEL002336-RA	AAEL002336	0.771 (0.38 to 1.85)	0.565	0.463583	LAP4 protein (Scribble protein) (Smell-impaired protein) [Source:VB External Description;Acc:AAEL002336]
AAEL002337-RA	AAEL002337	0.896 (0.686 to 1.071)	0.104	0.173451	prefoldin, subunit, putative [Source:VB External Description;Acc:AAEL002337]
AAEL002338-RA	AAEL002338	1.275 (0.597 to 1.868)	0.243	0.284098	hypothetical protein [Source:VB External Description;Acc:AAEL002338]
AAEL002339-RA	AAEL002339	1.215 (0.968 to 1.498)	0.00479	0.0260965	conserved hypothetical protein [Source:VB External Description;Acc:AAEL002339]
AAEL002340-RA	AAEL002340	1.208 (0.865 to 1.79)	0.0276	0.0782263	conserved hypothetical protein [Source:VB External Description;Acc:AAEL002340]
AAEL002341-RA	AAEL002341	1.177 (0.753 to 1.665)	0.0737	0.14054	conserved hypothetical protein [Source:VB External Description;Acc:AAEL002341]
AAEL002343-RA	AAEL002343	0.918 (0.791 to 1.058)	0.176	0.234591	neuronal pas domain protein [Source:VB External Description;Acc:AAEL002343]
AAEL002344-RA	AAEL002344	1.102 (0.912 to 1.301)	0.835	0.551442	hypothetical protein [Source:VB External Description;Acc:AAEL002344]
AAEL002345-RA	AAEL002345	1.083 (0.837 to 1.436)	0.354	0.355643	conserved hypothetical protein [Source:VB External Description;Acc:AAEL002345]
AAEL002346-RA	AAEL002346	0.77 (0.673 to 1.22)	0.665	0.502523	plexin a [Source:VB External Description;Acc:AAEL002346]
AAEL002346-RB	AAEL002346	0.979 (0.573 to 1.313)	0.847	0.555873	plexin a [Source:VB External Description;Acc:AAEL002346]
AAEL002347-RA	AAEL002347	1.598 (1 to 3.2)	0.0449	0.103491	serine-type enodpeptidase, [Source:VB External Description;Acc:AAEL002347]
AAEL002348-RA	AAEL002348	0.738 (0.568 to 1.06)	0.0176	0.0595435	paired box protein pax-6 [Source:VB External Description;Acc:AAEL002348]
AAEL002349-RA	AAEL002349	1.085 (0.789 to 1.435)	0.241	0.283155	conserved hypothetical protein [Source:VB External Description;Acc:AAEL002349]
AAEL002350-RA	AAEL002350	1.147 (0.955 to 1.611)	0.0517	0.11317	conserved hypothetical protein [Source:VB External Description;Acc:AAEL002350]
AAEL002351-RA	AAEL002351	0.959 (0.735 to 1.321)	0.603	0.478792	DEAD box ATP-dependent RNA helicase [Source:VB External Description;Acc:AAEL002351]
AAEL002352-RA	AAEL002352	0.91 (0.65 to 1.007)	0.148	0.213104	hypothetical protein [Source:VB External Description;Acc:AAEL002352]
AAEL002354-RA	AAEL002354	0.983 (0.845 to 1.15)	0.975	0.590944	heme peroxidase [Source:VB External Description;Acc:AAEL002354]
AAEL002355-RA	AAEL002355	0.518 (0.221 to 1.175)	0.124	0.190878	conserved hypothetical protein [Source:VB External Description;Acc:AAEL002355]
AAEL002357-RA	AAEL002357	0.829 (0.708 to 1.071)	0.0212	0.0664361	conserved hypothetical protein [Source:VB External Description;Acc:AAEL002357]
AAEL002358-RA	AAEL002358	0.68 (0.628 to 0.785)	0.676	0.506619	conserved hypothetical protein [Source:VB External Description;Acc:AAEL002358]
AAEL002359-RA	AAEL002359	0.859 (0.634 to 1.261)	0.103	0.172605	homeobox protein onecut [Source:VB External Description;Acc:AAEL002359]
AAEL002360-RA	AAEL002360	0.464 (0.38 to 0.633)	0.681	0.508553	serine-type enodpeptidase, [Source:VB External Description;Acc:AAEL002360]
AAEL002362-RA	AAEL002362	0.997 (0.772 to 1.374)	0.962	0.587031	conserved hypothetical protein [Source:VB External Description;Acc:AAEL002362]
AAEL002363-RA	AAEL002363	0.931 (0.781 to 1.165)	0.261	0.297389	hypothetical protein [Source:VB External Description;Acc:AAEL002363]
AAEL002364-RA	AAEL002364	0.877 (0.59 to 1.409)	0.295	0.320537	hypothetical protein [Source:VB External Description;Acc:AAEL002364]
AAEL002366-RA	AAEL002366	1.06 (0.751 to 1.554)	0.368	0.363648	conserved hypothetical protein [Source:VB External Description;Acc:AAEL002366]
AAEL002367-RA	AAEL002367	0.742 (0.514 to 1.024)	0.0187	0.0618705
AAEL002369-RA	AAEL002369	0.739 (0.341 to 1.091)	0.605	0.479914	hypothetical protein [Source:VB External Description;Acc:AAEL002369]
AAEL002370-RA	AAEL002370	0.879 (0.67 to 1.111)	0.145	0.210557	conserved hypothetical protein [Source:VB External Description;Acc:AAEL002370]
AAEL002371-RA	AAEL002371	0.953 (0.65 to 1.202)	0.459	0.414683	conserved hypothetical protein [Source:VB External Description;Acc:AAEL002371]
AAEL002372-RB	AAEL002372	1.021 (0.88 to 1.24)	0.742	0.526064	40S ribosomal protein S11 [Source:VB External Description;Acc:AAEL002372]
AAEL002373-RA	AAEL002373	0.89 (0.612 to 1.303)	0.26	0.29671	juvenile hormone-inducible protein, putative [Source:VB External Description;Acc:AAEL002373]
AAEL002374-RA	AAEL002374	1.047 (0.849 to 1.31)	0.488	0.429026	taxilin [Source:VB External Description;Acc:AAEL002374]
AAEL002375-RA	AAEL002375	1.361 (0.893 to 1.766)	0.00137	0.0111711	NBP2b protein, putative [Source:VB External Description;Acc:AAEL002375]
AAEL002376-RA	AAEL002376	0.801 (0.544 to 1.118)	0.0399	0.0965976
AAEL002378-RA	AAEL002378	0.16 (0.0847 to 0.312)	0.0927	0.162335
AAEL002379-RA	AAEL002379	0.809 (0.45 to 1.623)	0.119	0.186898	hypothetical protein [Source:VB External Description;Acc:AAEL002379]
AAEL002380-RA	AAEL002380	0.655 (0.465 to 0.901)	0.00111	0.00973067	AaGr1 [Source:VB External Description;Acc:AAEL002380]
AAEL002382-RA	AAEL002382	0.59 (0.297 to 0.977)	0.0583	0.121886	conserved hypothetical protein [Source:VB External Description;Acc:AAEL002382]
AAEL002383-RA	AAEL002383	0.401 (0.283 to 0.52)	0.718	0.519771	succinate dehydrogenase, putative [Source:VB External Description;Acc:AAEL002383]
AAEL002384-RA	AAEL002384	1.115 (0.798 to 1.36)	0.12	0.187787	conserved hypothetical protein [Source:VB External Description;Acc:AAEL002384]
AAEL002385-RA	AAEL002385	1.07 (0.857 to 1.46)	0.319	0.335945
AAEL002386-RA	AAEL002386	0.961 (0.762 to 1.288)	0.589	0.4734	conserved hypothetical protein [Source:VB External Description;Acc:AAEL002386]
AAEL002387-RA	AAEL002387	1.028 (0.71 to 1.24)	0.667	0.503259	conserved hypothetical protein [Source:VB External Description;Acc:AAEL002387]
AAEL002388-RA	AAEL002388	1.406 (0.929 to 2.182)	0.000835	0.00797612	zinc finger protein [Source:VB External Description;Acc:AAEL002388]
AAEL002389-RA	AAEL002389	0.895 (0.769 to 1.09)	0.121	0.188549	gamma-secretase subunit aph-1 [Source:VB External Description;Acc:AAEL002389]
AAEL002390-RA	AAEL002390	1.45 (0.71 to 2.648)	0.0834	0.151983	zinc finger protein [Source:VB External Description;Acc:AAEL002390]
AAEL002391-RA	AAEL002391	0.471 (0.355 to 0.745)	0.00622	0.0307653
AAEL002392-RA	AAEL002392	0.759 (0.334 to 1.114)	0.244	0.28495	conserved hypothetical protein [Source:VB External Description;Acc:AAEL002392]
AAEL002393-RA	AAEL002393	0.797 (0.593 to 0.912)	0.749	0.529033	conserved hypothetical protein [Source:VB External Description;Acc:AAEL002393]
AAEL002394-RA	AAEL002394	0.924 (0.695 to 1.75)	0.775	0.536178	conserved hypothetical protein [Source:VB External Description;Acc:AAEL002394]
AAEL002396-RA	AAEL002396	0.638 (0.432 to 0.901)	0.16	0.223343	hypothetical protein [Source:VB External Description;Acc:AAEL002396]
AAEL002397-RA	AAEL002397	1.131 (0.829 to 1.399)	0.0745	0.141478	conserved hypothetical protein [Source:VB External Description;Acc:AAEL002397]
AAEL002399-RA	AAEL002399	0.814 (0.614 to 1.083)	0.049	0.109343	aspartate aminotransferase [Source:VB External Description;Acc:AAEL002399]
AAEL002400-RA	AAEL002400	0.58 (0.01 to 1.565)	0.239	0.281479	hypothetical protein [Source:VB External Description;Acc:AAEL002400]
AAEL002401-RA	AAEL002401	0.928 (0.709 to 1.175)	0.303	0.326051	proteasome subunit beta type [Source:VB External Description;Acc:AAEL002401]
AAEL002402-RA	AAEL002402	1.23 (0.837 to 1.699)	0.0132	0.0499926	hypothetical protein [Source:VB External Description;Acc:AAEL002402]
AAEL002403-RA	AAEL002403	0.379 (0.136 to 0.917)	0.0668	0.133581	hypothetical protein [Source:VB External Description;Acc:AAEL002403]
AAEL002404-RA	AAEL002404	0.152 (0.0967 to 0.299)	0.0751	0.142251	receptor protein tyrosine kinase [Source:VB External Description;Acc:AAEL002404]
AAEL002406-RA	AAEL002406	0.933 (0.6 to 1.47)	0.517	0.443546	conserved hypothetical protein [Source:VB External Description;Acc:AAEL002406]
AAEL002407-RB	AAEL002407	0.976 (0.783 to 1.259)	0.663	0.501682	DNA repair protein xp-e [Source:VB External Description;Acc:AAEL002407]
AAEL002408-RA	AAEL002408	0.724 (0.468 to 1.227)	0.215	0.264258	conserved hypothetical protein [Source:VB External Description;Acc:AAEL002408]
AAEL002409-RA	AAEL002409	1.459 (1.071 to 2.295)	0.000363	0.00437682	environmental stress-induced protein, putative [Source:VB External Description;Acc:AAEL002409]
AAEL002410-RA	AAEL002410	0.91 (0.588 to 1.343)	0.864	0.560676	conserved hypothetical protein [Source:VB External Description;Acc:AAEL002410]
AAEL002411-RA	AAEL002411	0.947 (0.808 to 1.09)	0.345	0.350479	conserved hypothetical protein [Source:VB External Description;Acc:AAEL002411]
AAEL002412-RA	AAEL002412	1.237 (0.7 to 1.864)	0.116	0.184192	monocarboxylate transporter [Source:VB External Description;Acc:AAEL002412]
[truncated: 10,305 more rows]

## Sheet: Muscle 15Day
Transcript ID	Gene ID	Fold change	P-value	Q-value	Description
AAEL000001-RA	AAEL000001	0.695 (0.513 to 1.099)	0.003	0.0168535	bystin [Source:VB External Description;Acc:AAEL000001]
AAEL000002-RA	AAEL000002	1.079 (0.478 to 1.9)	0.849	0.658557	hypothetical protein [Source:VB External Description;Acc:AAEL000002]
AAEL000003-RA	AAEL000003	1.042 (0.573 to 1.363)	0.463	0.475211	conserved hypothetical protein [Source:VB External Description;Acc:AAEL000003]
AAEL000004-RA	AAEL000004	1.019 (0.67 to 1.375)	0.83	0.651934	glycosyltransferase [Source:VB External Description;Acc:AAEL000004]
AAEL000005-RA	AAEL000005	0.664 (0.01 to 1.4)	0.842	0.655458	hypothetical protein [Source:VB External Description;Acc:AAEL000005]
AAEL000005-RB	AAEL000005	1.061 (0.758 to 1.497)	0.535	0.520714	hypothetical protein [Source:VB External Description;Acc:AAEL000005]
AAEL000006-RA	AAEL000006	1.963 (0.998 to 3.106)	0.0016	0.0109556	phosphoenolpyruvate carboxykinase [Source:VB External Description;Acc:AAEL000006]
AAEL000008-RA	AAEL000008	1.14 (1.028 to 1.313)	0.14	0.2153	WD and tetratricopeptide repeat protein [Source:VB External Description;Acc:AAEL000008]
AAEL000010-RA	AAEL000010	1.194 (0.923 to 1.668)	0.0231	0.064157	ribosomal protein L36, putative [Source:VB External Description;Acc:AAEL000010]
AAEL000013-RA	AAEL000013	0.875 (0.579 to 1.161)	0.145	0.22043	peptidyl-prolyl cis-trans isomerase (cyclophilin) [Source:VB External Description;Acc:AAEL000013]
AAEL000015-RA	AAEL000015	1.281 (0.712 to 1.988)	0.324	0.380044	PHD finger transcription factor [Source:VB External Description;Acc:AAEL000015]
AAEL000016-RA	AAEL000016	0.747 (0.5 to 0.899)	0.00341	0.0182842	UPF0483 protein AAEL000016 [Source:VB External Description;Acc:AAEL000016]
AAEL000017-RA	AAEL000017	0.685 (0.429 to 1.105)	0.0448	0.0997648	hypothetical protein [Source:VB External Description;Acc:AAEL000017]
AAEL000019-RA	AAEL000019	0.471 (0.188 to 0.784)	0.0163	0.0514793	conserved hypothetical protein [Source:VB External Description;Acc:AAEL000019]
AAEL000020-RA	AAEL000020	0.78 (0.541 to 1.111)	0.0152	0.0490925	conserved hypothetical protein [Source:VB External Description;Acc:AAEL000020]
AAEL000022-RA	AAEL000022	0.974 (0.23 to 1.454)	0.829	0.651701	conserved hypothetical protein [Source:VB External Description;Acc:AAEL000022]
AAEL000024-RA	AAEL000024	1.274 (0.878 to 1.454)	0.000559	0.00510546	dopachrome-conversion enzyme (DCE), putative [Source:VB External Description;Acc:AAEL000024]
AAEL000025-RA	AAEL000025	0.673 (0.607 to 0.738)	0.785	0.63843	phosphoenolpyruvate carboxykinase [Source:VB External Description;Acc:AAEL000025]
AAEL000026-RA	AAEL000026	0.764 (0.554 to 1.075)	0.053	0.111275	dynein light chain, putative [Source:VB External Description;Acc:AAEL000026]
AAEL000028-RA	AAEL000028	1.567 (1.022 to 1.968)	9.42e-07	0.00176882	Clip-domain serine protease, family B [Source:VB External Description;Acc:AAEL000028]
AAEL000030-RA	AAEL000030	0.792 (0.624 to 1.112)	0.0552	0.114054	Clip-domain serine protease, putative [Source:VB External Description;Acc:AAEL000030]
AAEL000033-RA	AAEL000033	0.868 (0.738 to 1.069)	0.0531	0.111391	conserved hypothetical protein [Source:VB External Description;Acc:AAEL000033]
AAEL000038-RA	AAEL000038	1.164 (0.67 to 1.526)	0.0571	0.116711	Clip-domain serine protease, family B [Source:VB External Description;Acc:AAEL000038]
AAEL000040-RA	AAEL000040	0.762 (0.536 to 1.067)	0.0478	0.104162	elastase, putative [Source:VB External Description;Acc:AAEL000040]
AAEL000042-RA	AAEL000042	0.568 (0.196 to 0.769)	0.00019	0.0024424	conserved hypothetical protein [Source:VB External Description;Acc:AAEL000042]
AAEL000043-RA	AAEL000043	2.901 (1.8 to 4.05)	0.00933	0.0355352	gustatory receptor 64e, putative [Source:VB External Description;Acc:AAEL000043]
AAEL000044-RB	AAEL000044	1.58 (0.923 to 2.301)	4.03e-05	0.00176882	ornithine decarboxylase [Source:VB External Description;Acc:AAEL000044]
AAEL000045-RA	AAEL000045	1.102 (0.6 to 1.7)	0.693	0.602247	NMDA receptor glutamate-binding chain [Source:VB External Description;Acc:AAEL000045]
AAEL000046-RA	AAEL000046	0.642 (0.436 to 0.851)	0.000661	0.00581953	conserved hypothetical protein [Source:VB External Description;Acc:AAEL000046]
AAEL000049-RA	AAEL000049	1.157 (0.433 to 1.602)	0.421	0.448491	three prime repair exonuclease 1, putative [Source:VB External Description;Acc:AAEL000049]
AAEL000050-RA	AAEL000050	1.373 (0.445 to 2.14)	0.00689	0.0290302	conserved hypothetical protein [Source:VB External Description;Acc:AAEL000050]
AAEL000051-RA	AAEL000051	0.446 (0.177 to 1.101)	0.196	0.270158	odorant-binding protein 56e, putative [Source:VB External Description;Acc:AAEL000051]
AAEL000053-RA	AAEL000053	0.778 (0.518 to 1.45)	0.745	0.624379	myotubularin [Source:VB External Description;Acc:AAEL000053]
AAEL000054-RA	AAEL000054	1.4	0.577	0.54625	mixed-lineage leukemia protein, mll [Source:VB External Description;Acc:AAEL000054]
AAEL000055-RA	AAEL000055	1.299 (0.69 to 1.525)	0.000197	0.00248638	conserved hypothetical protein [Source:VB External Description;Acc:AAEL000055]
AAEL000056-RA	AAEL000056	0.245 (0.173 to 0.346)	0.763	0.631128	conserved hypothetical protein [Source:VB External Description;Acc:AAEL000056]
AAEL000057-RA	AAEL000057	0.825 (0.616 to 1.24)	0.407	0.439896	Toll-likeReceptor. [Source:VB External Description;Acc:AAEL000057]
AAEL000059-RA	AAEL000059	1.762 (1.065 to 2.291)	2.85e-06	0.00176882	Clip-domain serine protease, family B. Protease homologue. [Source:VB External Description;Acc:AAEL000059]
AAEL000061-RA	AAEL000061	0.764 (0.444 to 1.005)	0.345	0.394809	hypothetical protein [Source:VB External Description;Acc:AAEL000061]
AAEL000062-RA	AAEL000062	0.891 (0.402 to 1.2)	0.79	0.64025	adenylate cyclase [Source:VB External Description;Acc:AAEL000062]
AAEL000064-RA	AAEL000064	1.398 (0.671 to 1.87)	0.00434	0.0215707	dopachrome-conversion enzyme (DCE) isoenzyme, putative [Source:VB External Description;Acc:AAEL000064]
AAEL000065-RA	AAEL000065	1.356 (0.634 to 2.087)	0.0804	0.147176	conserved hypothetical protein [Source:VB External Description;Acc:AAEL000065]
AAEL000070-RA	AAEL000070	1.146 (0.898 to 1.533)	0.252	0.321086	conserved hypothetical protein [Source:VB External Description;Acc:AAEL000070]
AAEL000072-RA	AAEL000072	0.577 (0.394 to 0.873)	0.0256	0.0687321	hypothetical protein [Source:VB External Description;Acc:AAEL000072]
AAEL000074-RA	AAEL000074	2.539 (1.264 to 3.339)	2.64e-09	0.00176882	Clip-domain serine protease, family B. [Source:VB External Description;Acc:AAEL000074]
AAEL000076-RA	AAEL000076	0.71 (0.55 to 0.932)	0.00258	0.0153057	dimethyladenosine transferase [Source:VB External Description;Acc:AAEL000076]
AAEL000077-RA	AAEL000077	0.913 (0.205 to 1.897)	0.425	0.450616	cation efflux protein/ zinc transporter [Source:VB External Description;Acc:AAEL000077]
AAEL000078-RA	AAEL000078	1.075 (0.95 to 1.2)	0.914	0.670076	conserved hypothetical protein [Source:VB External Description;Acc:AAEL000078]
AAEL000079-RA	AAEL000079	0.922 (0.447 to 1.321)	0.521	0.512605	hypothetical protein [Source:VB External Description;Acc:AAEL000079]
AAEL000080-RA	AAEL000080	2.318 (0.95 to 3.456)	2.43e-07	0.00176882	phosphoenolpyruvate carboxykinase [Source:VB External Description;Acc:AAEL000080]
AAEL000081-RA	AAEL000081	0.939 (0.667 to 1.295)	0.37	0.41359	peroxisome assembly factor-2 (peroxisomal-type ATPase 1) [Source:VB External Description;Acc:AAEL000081]
AAEL000086-RA	AAEL000086	1.396 (1.036 to 2.064)	0.00326	0.0177624	Clip-domain serine protease, family B. [Source:VB External Description;Acc:AAEL000086]
AAEL000087-RA	AAEL000087	5.697 (4.101 to 8.645)	8.79e-12	0.00176882	macroglobulin/complement [Source:VB External Description;Acc:AAEL000087]
AAEL000088-RA	AAEL000088	0.812 (0.169 to 1.088)	0.0627	0.124253	brefeldin A-sensitive peripheral Golgi protein, putative [Source:VB External Description;Acc:AAEL000088]
AAEL000090-RA	AAEL000090	1.148 (1.032 to 1.333)	0.0299	0.0764042	secretory carrier-associated membrane protein (scamp) [Source:VB External Description;Acc:AAEL000090]
AAEL000091-RA	AAEL000091	1.113 (0.919 to 1.332)	0.0493	0.106368	sumo-1-activating enzyme E1a [Source:VB External Description;Acc:AAEL000091]
AAEL000093-RA	AAEL000093	1.108 (0.725 to 1.329)	0.384	0.423368	conserved hypothetical protein [Source:VB External Description;Acc:AAEL000093]
AAEL000094-RA	AAEL000094	0.408 (0.322 to 0.559)	0.601	0.560245	hypothetical protein [Source:VB External Description;Acc:AAEL000094]
AAEL000095-RA	AAEL000095	1.841 (1.138 to 2.65)	0.0139	0.0463681	conserved hypothetical protein [Source:VB External Description;Acc:AAEL000095]
AAEL000097-RA	AAEL000097	1.336 (0.711 to 2.094)	0.235	0.307292	n-acetylneuraminate synthetase [Source:VB External Description;Acc:AAEL000097]
AAEL000099-RA	AAEL000099	2.536 (1.918 to 3.418)	3.86e-09	0.00176882	Clip-domain serine protease, family B. [Source:VB External Description;Acc:AAEL000099]
AAEL000100-RA	AAEL000100	1.042 (0.713 to 1.472)	0.765	0.631163	hypothetical protein [Source:VB External Description;Acc:AAEL000100]
AAEL000101-RA	AAEL000101	0.214 (0.137 to 0.318)	0.0154	0.049437	AMP dependent coa ligase [Source:VB External Description;Acc:AAEL000101]
AAEL000102-RA	AAEL000102	1.104 (0.715 to 1.441)	0.224	0.297899	conserved hypothetical protein [Source:VB External Description;Acc:AAEL000102]
AAEL000102-RB	AAEL000102	1.1 (0.639 to 1.532)	0.178	0.252674	conserved hypothetical protein [Source:VB External Description;Acc:AAEL000102]
AAEL000105-RA	AAEL000105	1.016 (0.737 to 1.627)	0.859	0.660168	beta-alanine synthase, putative [Source:VB External Description;Acc:AAEL000105]
AAEL000106-RA	AAEL000106	1.082 (0.76 to 1.392)	0.322	0.378296	conserved hypothetical protein [Source:VB External Description;Acc:AAEL000106]
AAEL000107-RA	AAEL000107	0.904 (0.634 to 1.215)	0.261	0.329216	hypothetical protein [Source:VB External Description;Acc:AAEL000107]
AAEL000109-RA	AAEL000109	1.306 (0.929 to 1.925)	0.0457	0.101161	Enolase-phosphatase E1 (EC 3.1.3.77)(2,3-diketo-5-methylthio-1-phosphopentane phosphatase) [Source:VB External Description;Acc:AAEL000109]
AAEL000110-RA	AAEL000110	0.954 (0.583 to 1.298)	0.714	0.612105	conserved hypothetical protein [Source:VB External Description;Acc:AAEL000110]
AAEL000111-RA	AAEL000111	1.056 (0.739 to 1.467)	0.369	0.412908	nitrilase, putative [Source:VB External Description;Acc:AAEL000111]
AAEL000112-RA	AAEL000112	0.412 (0.392 to 0.432)	0.67	0.592607	conserved hypothetical protein [Source:VB External Description;Acc:AAEL000112]
AAEL000115-RA	AAEL000115	0.788 (0.554 to 1.064)	0.0575	0.117141	conserved hypothetical protein [Source:VB External Description;Acc:AAEL000115]
AAEL000116-RA	AAEL000116	1.221 (0.84 to 1.653)	0.0362	0.0869029	conserved hypothetical protein [Source:VB External Description;Acc:AAEL000116]
AAEL000118-RA	AAEL000118	0.934 (0.683 to 1.523)	0.558	0.535024	cleavage and polyadenylation specificity factor [Source:VB External Description;Acc:AAEL000118]
AAEL000119-RA	AAEL000119	2.313 (1.701 to 3.085)	3.07e-09	0.00176882	AMP dependent coa ligase [Source:VB External Description;Acc:AAEL000119]
AAEL000121-RA	AAEL000121	0.639 (0.491 to 0.835)	0.738	0.622178	dihydropyridine-sensitive l-type calcium channel [Source:VB External Description;Acc:AAEL000121]
AAEL000122-RA	AAEL000122	1.003 (0.292 to 1.393)	0.966	0.681193	conserved hypothetical protein [Source:VB External Description;Acc:AAEL000122]
AAEL000123-RA	AAEL000123	1.3	0.746	0.624379	conserved hypothetical protein [Source:VB External Description;Acc:AAEL000123]
AAEL000124-RA	AAEL000124	2.11 (0.898 to 4.047)	0.0502	0.10759	conserved hypothetical protein [Source:VB External Description;Acc:AAEL000124]
AAEL000126-RA	AAEL000126	1.021 (0.477 to 1.54)	0.898	0.668989	molybdopterin cofactor synthesis protein a [Source:VB External Description;Acc:AAEL000126]
AAEL000127-RA	AAEL000127	0.636 (0.448 to 0.833)	0.0087	0.0338308	AMP dependent coa ligase [Source:VB External Description;Acc:AAEL000127]
AAEL000128-RA	AAEL000128	1.261 (0.838 to 1.561)	0.00383	0.0197507	P130 [Source:VB External Description;Acc:AAEL000128]
AAEL000134-RA	AAEL000134	0.215 (0.0813 to 0.771)	0.849	0.658557	conserved hypothetical protein [Source:VB External Description;Acc:AAEL000134]
AAEL000135-RA	AAEL000135	0.681 (0.419 to 1.698)	0.208	0.282084	sterol desaturase [Source:VB External Description;Acc:AAEL000135]
AAEL000136-RA	AAEL000136	0.808 (0.583 to 0.998)	0.0159	0.0505823	conserved hypothetical protein [Source:VB External Description;Acc:AAEL000136]
AAEL000137-RA	AAEL000137	1.387 (0.931 to 1.85)	5.02e-05	0.00177686	conserved hypothetical protein [Source:VB External Description;Acc:AAEL000137]
AAEL000138-RA	AAEL000138	0.784 (0.594 to 1.167)	0.0393	0.0913577	NADH dehydrogenase, putative [Source:VB External Description;Acc:AAEL000138]
AAEL000140-RA	AAEL000140	0.913 (0.387 to 1.239)	0.423	0.449266	conserved hypothetical protein [Source:VB External Description;Acc:AAEL000140]
AAEL000142-RA	AAEL000142	0.921 (0.491 to 1.472)	0.612	0.566228	hypothetical protein [Source:VB External Description;Acc:AAEL000142]
AAEL000143-RA	AAEL000143	1.142 (0.937 to 1.593)	0.0376	0.0887694	conserved hypothetical protein [Source:VB External Description;Acc:AAEL000143]
AAEL000145-RA	AAEL000145	0.112 (0.01 to 0.358)	0.872	0.664853	hypothetical protein [Source:VB External Description;Acc:AAEL000145]
AAEL000146-RA	AAEL000146	0.439 (0.289 to 0.684)	0.351	0.399825	nitrilase, putative [Source:VB External Description;Acc:AAEL000146]
AAEL000147-RA	AAEL000147	1.205 (0.939 to 1.535)	0.0257	0.068851	single-stranded DNA binding protein, putative [Source:VB External Description;Acc:AAEL000147]
AAEL000148-RA	AAEL000148	0.907 (0.657 to 1.237)	0.429	0.453366	conserved hypothetical protein [Source:VB External Description;Acc:AAEL000148]
AAEL000149-RA	AAEL000149	0.949 (0.351 to 1.195)	0.436	0.457763	Histone deacetylase complex subunit SAP30 homolog [Source:VB External Description;Acc:AAEL000149]
AAEL000150-RA	AAEL000150	0.591 (0.27 to 0.817)	0.466	0.477431	nitrilase, putative [Source:VB External Description;Acc:AAEL000150]
AAEL000152-RA	AAEL000152	0.82 (0.629 to 1.55)	0.516	0.509443	conserved hypothetical protein [Source:VB External Description;Acc:AAEL000152]
AAEL000154-RA	AAEL000154	3.327 (1.978 to 4.977)	0.000194	0.00247071	conserved hypothetical protein [Source:VB External Description;Acc:AAEL000154]
AAEL000155-RA	AAEL000155	1.052 (0.529 to 2.4)	0.791	0.64085	hypothetical protein [Source:VB External Description;Acc:AAEL000155]
AAEL000156-RA	AAEL000156	0.188	0.86	0.660526	conserved hypothetical protein [Source:VB External Description;Acc:AAEL000156]
AAEL000159-RA	AAEL000159	1.064 (0.833 to 1.379)	0.262	0.32986	nipsnap [Source:VB External Description;Acc:AAEL000159]
AAEL000160-RA	AAEL000160	1.672 (0.659 to 2.136)	4.45e-06	0.00176882	hypothetical protein [Source:VB External Description;Acc:AAEL000160]
AAEL000163-RA	AAEL000163	0.809 (0.136 to 1.07)	0.0663	0.128738	mitochondrial inner membrane protein translocase, 22kD-subunit, putative [Source:VB External Description;Acc:AAEL000163]
AAEL000164-RA	AAEL000164	1.602 (0.663 to 2.6)	0.0332	0.0819289	d-amino acid oxidase [Source:VB External Description;Acc:AAEL000164]
AAEL000165-RA	AAEL000165	1.123 (0.833 to 1.542)	0.088	0.156379	conserved hypothetical protein [Source:VB External Description;Acc:AAEL000165]
AAEL000165-RB	AAEL000165	1.2 (0.252 to 1.855)	0.0443	0.0990081	conserved hypothetical protein [Source:VB External Description;Acc:AAEL000165]
AAEL000169-RA	AAEL000169	0.106 (0.0396 to 0.158)	0.867	0.663291	T-box transcription factor tbx2 [Source:VB External Description;Acc:AAEL000169]
AAEL000170-RA	AAEL000170	0.786 (0.284 to 1.135)	0.0994	0.170547	hypothetical protein [Source:VB External Description;Acc:AAEL000170]
AAEL000172-RA	AAEL000172	0.977 (0.405 to 1.405)	0.855	0.659349	hypothetical protein [Source:VB External Description;Acc:AAEL000172]
AAEL000173-RA	AAEL000173	0.705 (0.243 to 0.932)	0.0167	0.0523193	chromatin assembly factor-I p150 subunit, putative [Source:VB External Description;Acc:AAEL000173]
AAEL000175-RA	AAEL000175	1.397 (1.022 to 2.075)	7.6e-05	0.00183906	Eukaryotic translation initiation factor 3 subunit C (eIF3c)(Eukaryotic translation initiation factor 3 subunit 8) [Source:VB External Description;Acc:AAEL000175]
AAEL000177-RA	AAEL000177	0.794 (0.705 to 0.923)	0.0187	0.0561875	conserved hypothetical protein [Source:VB External Description;Acc:AAEL000177]
AAEL000178-RA	AAEL000178	1.048 (0.565 to 1.363)	0.45	0.46717	ubiquinone/menaquinone biosynthesis methyltransferase [Source:VB External Description;Acc:AAEL000178]
AAEL000179-RA	AAEL000179	1.235 (0.782 to 1.565)	0.0113	0.0402091	ubiquitin-conjugating enzyme E2 l [Source:VB External Description;Acc:AAEL000179]
AAEL000180-RA	AAEL000180	0.793 (0.534 to 0.973)	0.0259	0.0691122	mitochondrial ribosomal protein, L17, putative [Source:VB External Description;Acc:AAEL000180]
AAEL000181-RA	AAEL000181	1.076 (0.785 to 1.382)	0.473	0.482603	polybromo-1 [Source:VB External Description;Acc:AAEL000181]
AAEL000182-RA	AAEL000182	0.822 (0.299 to 1.306)	0.253	0.322028	conserved hypothetical protein [Source:VB External Description;Acc:AAEL000182]
AAEL000184-RA	AAEL000184	1.596 (1.02 to 2.176)	8.24e-05	0.00188034	conserved hypothetical protein [Source:VB External Description;Acc:AAEL000184]
AAEL000185-RA	AAEL000185	1.13 (0.825 to 1.43)	0.0467	0.102518	eukaryotic translation initiation factor [Source:VB External Description;Acc:AAEL000185]
AAEL000186-RA	AAEL000186	0.804 (0.593 to 0.958)	0.00774	0.0315365	conserved hypothetical protein [Source:VB External Description;Acc:AAEL000186]
AAEL000187-RA	AAEL000187	1.3 (1.2 to 1.4)	0.671	0.593067	lim-kinase1 [Source:VB External Description;Acc:AAEL000187]
AAEL000191-RA	AAEL000191	0.933 (0.618 to 1.134)	0.562	0.537262	conserved hypothetical protein [Source:VB External Description;Acc:AAEL000191]
AAEL000192-RA	AAEL000192	0.0336 (0.01 to 0.101)	0.928	0.673679	hypothetical protein [Source:VB External Description;Acc:AAEL000192]
AAEL000193-RA	AAEL000193	1.872 (1.377 to 2.377)	0.00019	0.0024424	histone-lysine n-methyltransferase [Source:VB External Description;Acc:AAEL000193]
AAEL000194-RA	AAEL000194	1.096 (0.792 to 1.286)	0.079	0.145511	phosphatidylinositol 4-kinase [Source:VB External Description;Acc:AAEL000194]
AAEL000195-RA	AAEL000195	0.58 (0.122 to 1.767)	0.448	0.465942	conserved hypothetical protein [Source:VB External Description;Acc:AAEL000195]
AAEL000196-RA	AAEL000196	0.346 (0.257 to 0.47)	0.549	0.529544	conserved hypothetical protein [Source:VB External Description;Acc:AAEL000196]
AAEL000197-RA	AAEL000197	1.122 (0.964 to 1.278)	0.0331	0.0818728	hypothetical protein [Source:VB External Description;Acc:AAEL000197]
AAEL000199-RA	AAEL000199	1.281 (0.894 to 1.931)	0.0301	0.0767038	arginyl-tRNA synthetase [Source:VB External Description;Acc:AAEL000199]
AAEL000200-RA	AAEL000200	1.209 (0.927 to 1.624)	0.0285	0.0737673	conserved hypothetical protein [Source:VB External Description;Acc:AAEL000200]
AAEL000201-RA	AAEL000201	1.271 (0.788 to 1.738)	0.0271	0.0712377	DNA replication helicase dna2 [Source:VB External Description;Acc:AAEL000201]
AAEL000202-RA	AAEL000202	0.563 (0.349 to 1.5)	0.731	0.618386	T-box protein [Source:VB External Description;Acc:AAEL000202]
AAEL000203-RA	AAEL000203	0.721 (0.572 to 0.873)	0.638	0.578377	trypsin [Source:VB External Description;Acc:AAEL000203]
AAEL000204-RA	AAEL000204	0.204 (0.145 to 0.469)	0.657	0.587344	conserved hypothetical protein [Source:VB External Description;Acc:AAEL000204]
AAEL000205-RA	AAEL000205	0.683 (0.171 to 1.196)	0.746	0.624379	conserved hypothetical protein [Source:VB External Description;Acc:AAEL000205]
AAEL000206-RA	AAEL000206	0.274 (0.186 to 0.363)	0.251	0.320362	ninjurin A, putative [Source:VB External Description;Acc:AAEL000206]
AAEL000208-RA	AAEL000208	0.971 (0.883 to 1.233)	0.612	0.566228	copii-coated vesicle membrane protein P24 [Source:VB External Description;Acc:AAEL000208]
AAEL000210-RA	AAEL000210	0.871 (0.487 to 1.201)	0.166	0.241274	mitochondrial ribosomal protein L2 [Source:VB External Description;Acc:AAEL000210]
AAEL000211-RA	AAEL000211	0.74 (0.352 to 1.049)	0.0145	0.0476409	conserved hypothetical protein [Source:VB External Description;Acc:AAEL000211]
AAEL000212-RA	AAEL000212	0.896 (0.326 to 1.316)	0.204	0.278032	conserved hypothetical protein [Source:VB External Description;Acc:AAEL000212]
AAEL000213-RA	AAEL000213	2.115 (1.339 to 3.666)	0.00064	0.00566948	d-amino acid oxidase [Source:VB External Description;Acc:AAEL000213]
AAEL000214-RA	AAEL000214	1.348 (0.264 to 2.097)	0.0041	0.0207676	vacuolar protein sorting (vps33) [Source:VB External Description;Acc:AAEL000214]
AAEL000215-RA	AAEL000215	0.695 (0.465 to 0.853)	0.00176	0.0117686	ribonuclease P, 29kD-subunit, putative [Source:VB External Description;Acc:AAEL000215]
AAEL000216-RA	AAEL000216	0.776 (0.571 to 1.5)	0.768	0.632302	elongase, putative [Source:VB External Description;Acc:AAEL000216]
AAEL000217-RA	AAEL000217	0.112	0.779	0.636272	serine/threonine protein kinase [Source:VB External Description;Acc:AAEL000217]
AAEL000219-RA	AAEL000219	0.861 (0.561 to 1.119)	0.0994	0.170547	lactoylglutathione lyase [Source:VB External Description;Acc:AAEL000219]
AAEL000220-RA	AAEL000220	1.066 (0.799 to 1.259)	0.244	0.314732	conserved hypothetical protein [Source:VB External Description;Acc:AAEL000220]
AAEL000221-RA	AAEL000221	0.957 (0.782 to 1.234)	0.501	0.50016	mediator complex, subunit, putative [Source:VB External Description;Acc:AAEL000221]
AAEL000222-RA	AAEL000222	1.067 (0.695 to 1.32)	0.357	0.403929	conserved hypothetical protein [Source:VB External Description;Acc:AAEL000222]
AAEL000223-RA	AAEL000223	0.171 (0.137 to 0.241)	0.346	0.395587	alpha-glucosidase [Source:VB External Description;Acc:AAEL000223]
AAEL000226-RA	AAEL000226	0.858 (0.607 to 0.99)	0.0563	0.115554	conserved hypothetical protein [Source:VB External Description;Acc:AAEL000226]
AAEL000227-RA	AAEL000227	1.261 (0.47 to 1.674)	0.00217	0.0136255	ClassB Scavenger Receptor (CD36 domain). [Source:VB External Description;Acc:AAEL000227]
AAEL000228-RA	AAEL000228	1.395 (0.678 to 1.874)	0.00771	0.0314661	leucine rich repeat containing 16, putative [Source:VB External Description;Acc:AAEL000228]
AAEL000229-RA	AAEL000229	0.471 (0.303 to 0.663)	0.00661	0.0282844	Prosialokinin Precursor [Contains Sialokinin(Sialokinin-1)(Sialokinin I)(Sia I)(Sialokinin-2)(Sialokinin II)(Sia II)] [Source:VB External Description;Acc:AAEL000229]
AAEL000230-RA	AAEL000230	0.865 (0.667 to 1.391)	0.116	0.189849	conserved hypothetical protein [Source:VB External Description;Acc:AAEL000230]
AAEL000231-RA	AAEL000231	1.009 (0.881 to 1.233)	0.875	0.665362	oligopeptidase [Source:VB External Description;Acc:AAEL000231]
AAEL000233-RB	AAEL000233	1.112 (0.707 to 1.7)	0.823	0.650154	membrane-associated guanylate kinase, putative [Source:VB External Description;Acc:AAEL000233]
AAEL000234-RA	AAEL000234	1.379 (0.734 to 1.802)	0.00031	0.00321944	ClassB Scavenger Receptor (CD36 domain). [Source:VB External Description;Acc:AAEL000234]
AAEL000235-RA	AAEL000235	1.161 (0.753 to 1.937)	0.134	0.209109	hypothetical protein [Source:VB External Description;Acc:AAEL000235]
AAEL000236-RA	AAEL000236	0.01*	0.968	0.68176	hypothetical protein [Source:VB External Description;Acc:AAEL000236]
AAEL000237-RA	AAEL000237	0.52 (0.291 to 1.043)	0.401	0.435889	hypothetical protein [Source:VB External Description;Acc:AAEL000237]
AAEL000239-RA	AAEL000239	1 (0.304 to 2.091)	1	0.69382	clathrin coat assembly protein [Source:VB External Description;Acc:AAEL000239]
AAEL000240-RA	AAEL000240	0.778 (0.264 to 1.056)	0.00482	0.0231947	conserved hypothetical protein [Source:VB External Description;Acc:AAEL000240]
AAEL000241-RA	AAEL000241	0.954 (0.675 to 1.321)	0.47	0.480534	conserved hypothetical protein [Source:VB External Description;Acc:AAEL000241]
AAEL000242-RA	AAEL000242	1.109 (0.807 to 1.503)	0.374	0.415992	voltage-gated potassium channel [Source:VB External Description;Acc:AAEL000242]
AAEL000244-RA	AAEL000244	0.386 (0.283 to 0.811)	0.124	0.198431	alpha(1,3)fucosyltransferase [Source:VB External Description;Acc:AAEL000244]
AAEL000245-RA	AAEL000245	0.769 (0.44 to 1.257)	0.014	0.0465968	conserved hypothetical protein [Source:VB External Description;Acc:AAEL000245]
AAEL000247-RA	AAEL000247	1.041 (0.75 to 1.3)	0.909	0.668989	hypothetical protein [Source:VB External Description;Acc:AAEL000247]
AAEL000248-RA	AAEL000248	1.278 (0.989 to 1.714)	0.0111	0.039707	GTP binding protein [Source:VB External Description;Acc:AAEL000248]
AAEL000249-RA	AAEL000249	0.886 (0.607 to 1.241)	0.116	0.189849	mitochondrial carrier protein [Source:VB External Description;Acc:AAEL000249]
AAEL000251-RA	AAEL000251	0.0173 (0.01 to 0.0345)	0.94	0.675902	conserved hypothetical protein [Source:VB External Description;Acc:AAEL000251]
AAEL000252-RA	AAEL000252	0.371 (0.222 to 0.781)	0.0196	0.0579294	hypothetical protein [Source:VB External Description;Acc:AAEL000252]
AAEL000254-RA	AAEL000254	0.518 (0.255 to 0.865)	0.0484	0.105099	nuclear factor i [Source:VB External Description;Acc:AAEL000254]
AAEL000256-RA	AAEL000256	0.771 (0.571 to 1.088)	0.0807	0.147507	ClassB Scavenger Receptor (CD36 domain). [Source:VB External Description;Acc:AAEL000256]
AAEL000257-RB	AAEL000257	0.903 (0.587 to 1.182)	0.169	0.244151	hypothetical protein [Source:VB External Description;Acc:AAEL000257]
AAEL000259-RA	AAEL000259	0.703 (0.534 to 1.141)	0.0123	0.0425227	Copper-Zinc(Cu-Zn) Superoxide Dismutase. [Source:VB External Description;Acc:AAEL000259]
AAEL000260-RA	AAEL000260	0.866 (0.525 to 1.277)	0.261	0.329216	conserved hypothetical protein [Source:VB External Description;Acc:AAEL000260]
AAEL000261-RA	AAEL000261	0.826 (0.396 to 1.048)	0.0737	0.138431	hypothetical protein [Source:VB External Description;Acc:AAEL000261]
AAEL000262-RA	AAEL000262	1.138 (0.719 to 1.685)	0.264	0.331477	conserved hypothetical protein [Source:VB External Description;Acc:AAEL000262]
AAEL000264-RA	AAEL000264	1.544 (0.55 to 2.212)	3.48e-05	0.00176882	phopholipase d [Source:VB External Description;Acc:AAEL000264]
AAEL000265-RA	AAEL000265	0.795 (0.404 to 1.467)	0.158	0.233444	Protein crossbronx homolog [Source:VB External Description;Acc:AAEL000265]
AAEL000268-RA	AAEL000268	0.263 (0.126 to 0.498)	0.27	0.33707	lipase [Source:VB External Description;Acc:AAEL000268]
AAEL000269-RA	AAEL000269	0.871 (0.546 to 1.211)	0.0571	0.116711	conserved hypothetical protein [Source:VB External Description;Acc:AAEL000269]
AAEL000270-RA	AAEL000270	1.135 (0.589 to 1.59)	0.0397	0.091913	26S proteasome regulatory subunit 7, psd7 [Source:VB External Description;Acc:AAEL000270]
AAEL000271-RB	AAEL000271	2.121 (0.766 to 4.963)	0.00551	0.0251436	gamma-glutamyl hydrolase, putative [Source:VB External Description;Acc:AAEL000271]
AAEL000272-RA	AAEL000272	0.889 (0.641 to 1.111)	0.174	0.248614	conserved hypothetical protein [Source:VB External Description;Acc:AAEL000272]
AAEL000273-RA	AAEL000273	1.284 (0.891 to 1.563)	0.0032	0.0175776	inositol triphosphate 3-kinase c [Source:VB External Description;Acc:AAEL000273]
AAEL000274-RA	AAEL000274	0.977 (0.684 to 1.243)	0.713	0.611601	Copper-Zinc(Cu-Zn) Superoxide Dismutase. [Source:VB External Description;Acc:AAEL000274]
AAEL000275-RA	AAEL000275	1.059 (0.852 to 1.277)	0.529	0.517455	hypothetical protein [Source:VB External Description;Acc:AAEL000275]
AAEL000276-RA	AAEL000276	1.037 (0.701 to 1.956)	0.763	0.631128	conserved hypothetical protein [Source:VB External Description;Acc:AAEL000276]
AAEL000277-RA	AAEL000277	1.045 (0.724 to 1.808)	0.8	0.64413	conserved hypothetical protein [Source:VB External Description;Acc:AAEL000277]
AAEL000278-RA	AAEL000278	0.985 (0.525 to 1.577)	0.923	0.67275	poly(p)/ATP NAD kinase [Source:VB External Description;Acc:AAEL000278]
AAEL000279-RA	AAEL000279	0.933 (0.594 to 1.21)	0.383	0.422579	N-formylmethionylaminoacyl-tRNA deformylase, putative [Source:VB External Description;Acc:AAEL000279]
AAEL000281-RA	AAEL000281	1.317 (0.271 to 1.848)	0.115	0.188795	conserved hypothetical protein [Source:VB External Description;Acc:AAEL000281]
AAEL000282-RA	AAEL000282	1.309 (0.691 to 2.157)	0.199	0.273176	syntaxin, putative [Source:VB External Description;Acc:AAEL000282]
AAEL000284-RA	AAEL000284	0.811 (0.142 to 1.203)	0.134	0.209109	conserved hypothetical protein [Source:VB External Description;Acc:AAEL000284]
AAEL000286-RA	AAEL000286	0.454 (0.27 to 1.193)	0.68	0.597391	conserved hypothetical protein [Source:VB External Description;Acc:AAEL000286]
AAEL000287-RA	AAEL000287	0.952 (0.672 to 1.554)	0.58	0.547691	hypothetical protein [Source:VB External Description;Acc:AAEL000287]
AAEL000288-RA	AAEL000288	1.174 (0.644 to 1.629)	0.317	0.374618	conserved hypothetical protein [Source:VB External Description;Acc:AAEL000288]
AAEL000289-RA	AAEL000289	0.916 (0.738 to 1.225)	0.238	0.309469	conserved hypothetical protein [Source:VB External Description;Acc:AAEL000289]
AAEL000290-RA	AAEL000290	0.986 (0.25 to 1.457)	0.863	0.661665	conserved hypothetical protein [Source:VB External Description;Acc:AAEL000290]
AAEL000291-RA	AAEL000291	1.29 (1.075 to 1.471)	0.0014	0.009878	V-type proton ATPase 16 kDa proteolipid subunit (V-ATPase 16 kDa proteolipid subunit)(Vacuolar proton pump 16 kDa proteolipid subunit)(V-ATPase subunit C) [Source:VB External Description;Acc:AAEL000291]
AAEL000292-RA	AAEL000292	0.695 (0.191 to 1.094)	0.00219	0.0136816	conserved hypothetical protein [Source:VB External Description;Acc:AAEL000292]
AAEL000293-RA	AAEL000293	1.114 (0.747 to 1.626)	0.284	0.349141	ebna2 binding protein P100 [Source:VB External Description;Acc:AAEL000293]
AAEL000294-RA	AAEL000294	1.633 (1.094 to 2.145)	2.17e-05	0.00176882	conserved hypothetical protein [Source:VB External Description;Acc:AAEL000294]
AAEL000295-RA	AAEL000295	1.042 (0.262 to 1.286)	0.563	0.537732	hypothetical protein [Source:VB External Description;Acc:AAEL000295]
AAEL000296-RA	AAEL000296	1.164 (0.7 to 1.6)	0.596	0.557898	conserved hypothetical protein [Source:VB External Description;Acc:AAEL000296]
AAEL000297-RA	AAEL000297	0.87 (0.66 to 1.06)	0.0636	0.125333	mitochondrial ribosomal protein S25 [Source:VB External Description;Acc:AAEL000297]
AAEL000298-RA	AAEL000298	0.786 (0.424 to 1.35)	0.314	0.372557	sodium/chloride dependent amino acid transporter [Source:VB External Description;Acc:AAEL000298]
AAEL000299-RA	AAEL000299	0.898 (0.57 to 1.181)	0.276	0.342371	hypothetical protein [Source:VB External Description;Acc:AAEL000299]
AAEL000300-RA	AAEL000300	0.739 (0.589 to 1.063)	0.0068	0.0288312	WD-repeat protein [Source:VB External Description;Acc:AAEL000300]
AAEL000301-RA	AAEL000301	0.83 (0.615 to 1.013)	0.024	0.0658185	heat shock protein [Source:VB External Description;Acc:AAEL000301]
AAEL000304-RE	AAEL000304	3.331 (1.963 to 4.953)	1.01e-06	0.00176882	conserved hypothetical protein [Source:VB External Description;Acc:AAEL000304]
AAEL000306-RA	AAEL000306	5.007 (2.489 to 7.8)	0.00028	0.00302344	conserved hypothetical protein [Source:VB External Description;Acc:AAEL000306]
AAEL000308-RA	AAEL000308	3.683 (2.517 to 4.937)	1.68e-06	0.00176882	conserved hypothetical protein [Source:VB External Description;Acc:AAEL000308]
AAEL000309-RB	AAEL000309	1.2 (0.253 to 1.515)	0.0228	0.0636576	hypothetical protein [Source:VB External Description;Acc:AAEL000309]
AAEL000311-RA	AAEL000311	0.699 (0.549 to 0.847)	0.00447	0.0219957	conserved hypothetical protein [Source:VB External Description;Acc:AAEL000311]
AAEL000312-RA	AAEL000312	0.486 (0.329 to 0.864)	0.0904	0.159598	hypothetical protein [Source:VB External Description;Acc:AAEL000312]
AAEL000313-RA	AAEL000313	0.385 (0.289 to 0.481)	0.789	0.639719	conserved hypothetical protein [Source:VB External Description;Acc:AAEL000313]
AAEL000314-RA	AAEL000314	1.206 (0.904 to 1.843)	0.21	0.284224	malate dehydrogenase [Source:VB External Description;Acc:AAEL000314]
AAEL000315-RA	AAEL000315	1.101 (0.611 to 1.5)	0.266	0.333255	pigeon protein (linotte protein) [Source:VB External Description;Acc:AAEL000315]
AAEL000316-RA	AAEL000316	1.575 (0.943 to 2.065)	0.000378	0.00372486	hypothetical protein [Source:VB External Description;Acc:AAEL000316]
AAEL000318-RA	AAEL000318	0.374 (0.224 to 0.523)	0.739	0.622738	conserved hypothetical protein [Source:VB External Description;Acc:AAEL000318]
AAEL000320-RA	AAEL000320	0.164 (0.0264 to 1.387)	0.77	0.633105	cytochrome P450 [Source:VB External Description;Acc:AAEL000320]
AAEL000321-RA	AAEL000321	1.053 (0.515 to 2.247)	0.838	0.654405	acetyl-coa synthetase [Source:VB External Description;Acc:AAEL000321]
AAEL000322-RA	AAEL000322	1.011 (0.8 to 1.33)	0.919	0.671153	hypothetical protein [Source:VB External Description;Acc:AAEL000322]
AAEL000324-RA	AAEL000324	0.176 (0.01 to 0.406)	0.801	0.644656	tyrosine-protein kinase drl [Source:VB External Description;Acc:AAEL000324]
AAEL000326-RA	AAEL000326	0.0682	0.921	0.672018	cytochrome P450 [Source:VB External Description;Acc:AAEL000326]
AAEL000328-RA	AAEL000328	1.111 (0.836 to 1.454)	0.194	0.268449	conserved hypothetical protein [Source:VB External Description;Acc:AAEL000328]
AAEL000329-RA	AAEL000329	0.472 (0.3 to 1.035)	0.0371	0.087953	conserved hypothetical protein [Source:VB External Description;Acc:AAEL000329]
AAEL000330-RA	AAEL000330	1.095 (0.765 to 1.539)	0.336	0.388225	conserved hypothetical protein [Source:VB External Description;Acc:AAEL000330]
AAEL000331-RA	AAEL000331	1.078 (0.842 to 1.716)	0.307	0.366657	elongation factor ts [Source:VB External Description;Acc:AAEL000331]
AAEL000332-RA	AAEL000332	0.698 (0.444 to 1.104)	0.038	0.0892591	conserved hypothetical protein [Source:VB External Description;Acc:AAEL000332]
AAEL000335-RA	AAEL000335	0.916 (0.619 to 1.259)	0.54	0.523519	lamin [Source:VB External Description;Acc:AAEL000335]
AAEL000336-RA	AAEL000336	0.857	0.826	0.650929	conserved hypothetical protein [Source:VB External Description;Acc:AAEL000336]
AAEL000337-RA	AAEL000337	1.059 (0.3 to 1.636)	0.568	0.540975	hypothetical protein [Source:VB External Description;Acc:AAEL000337]
AAEL000338-RA	AAEL000338	0.496 (0.248 to 1.024)	0.561	0.53686	cytochrome P450 [Source:VB External Description;Acc:AAEL000338]
AAEL000340-RA	AAEL000340	0.825 (0.352 to 1.219)	0.403	0.437166	cytochrome P450 [Source:VB External Description;Acc:AAEL000340]
AAEL000341-RA	AAEL000341	3.802 (1.95 to 5.5)	0.00121	0.00893709	basic helix-loop-helix protein [Source:VB External Description;Acc:AAEL000341]
AAEL000343-RA	AAEL000343	0.785 (0.411 to 1.168)	0.159	0.234408	serine/threonine-protein kinase vrk [Source:VB External Description;Acc:AAEL000343]
AAEL000343-RB	AAEL000343	0.657 (0.388 to 1.144)	0.0505	0.107952	serine/threonine-protein kinase vrk [Source:VB External Description;Acc:AAEL000343]
AAEL000345-RA	AAEL000345	0.787 (0.439 to 1.169)	0.162	0.23718	membrane associated guanylate kinase inverted 1, magi1 [Source:VB External Description;Acc:AAEL000345]
AAEL000346-RA	AAEL000346	1.295 (0.899 to 1.878)	0.00176	0.0117686	spastin [Source:VB External Description;Acc:AAEL000346]
AAEL000347-RA	AAEL000347	0.105 (0.01 to 0.179)	0.882	0.666979	hypothetical protein [Source:VB External Description;Acc:AAEL000347]
AAEL000348-RA	AAEL000348	1.085 (0.547 to 1.519)	0.279	0.344479	conserved hypothetical protein [Source:VB External Description;Acc:AAEL000348]
AAEL000351-RA	AAEL000351	0.819 (0.535 to 1.1)	0.03	0.0765542	conserved hypothetical protein [Source:VB External Description;Acc:AAEL000351]
AAEL000352-RA	AAEL000352	0.475 (0.255 to 1.034)	0.0278	0.0725888	hypothetical protein [Source:VB External Description;Acc:AAEL000352]
AAEL000353-RA	AAEL000353	0.946 (0.898 to 1)	0.92	0.671553	hypothetical protein [Source:VB External Description;Acc:AAEL000353]
AAEL000354-RA	AAEL000354	0.792 (0.221 to 1.029)	0.0104	0.0381602	dimeric dihydrodiol dehydrogenase [Source:VB External Description;Acc:AAEL000354]
AAEL000356-RA	AAEL000356	0.31 (0.279 to 0.341)	0.646	0.582142	cysteine-rich venom protein, putative [Source:VB External Description;Acc:AAEL000356]
AAEL000360-RA	AAEL000360	0.514 (0.0573 to 3.297)	0.0208	0.0599237	DNAJ homolog subfamily B member, putative [Source:VB External Description;Acc:AAEL000360]
AAEL000362-RA	AAEL000362	1.365 (0.847 to 2.07)	0.231	0.303938	conserved hypothetical protein [Source:VB External Description;Acc:AAEL000362]
AAEL000365-RA	AAEL000365	1.039 (0.806 to 1.32)	0.681	0.598128	hypothetical protein [Source:VB External Description;Acc:AAEL000365]
AAEL000368-RA	AAEL000368	1.083 (0.855 to 1.842)	0.655	0.586121	conserved hypothetical protein [Source:VB External Description;Acc:AAEL000368]
AAEL000370-RA	AAEL000370	2.655 (0.8 to 3.708)	2.41e-07	0.00176882	acyl-CoA oxidase [Source:VB External Description;Acc:AAEL000370]
AAEL000371-RA	AAEL000371	0.739 (0.394 to 1.084)	0.776	0.634871	hypothetical protein [Source:VB External Description;Acc:AAEL000371]
AAEL000372-RA	AAEL000372	1.903 (0.881 to 2.632)	1.58e-06	0.00176882	myo inositol monophosphatase [Source:VB External Description;Acc:AAEL000372]
AAEL000374-RA	AAEL000374	8.38 (3.754 to 16.6)	0.000253	0.00286013	cysteine-rich venom protein, putative [Source:VB External Description;Acc:AAEL000374]
AAEL000375-RA	AAEL000375	0.857 (0.75 to 1)	0.752	0.627066	cysteine-rich venom protein, putative [Source:VB External Description;Acc:AAEL000375]
AAEL000378-RA	AAEL000378	1.113 (0.526 to 1.462)	0.251	0.320362	integrin-linked protein kinase 2 (ilk-2) [Source:VB External Description;Acc:AAEL000378]
AAEL000380-RA	AAEL000380	0.969 (0.723 to 1.213)	0.64	0.578987	conserved hypothetical protein [Source:VB External Description;Acc:AAEL000380]
AAEL000383-RA	AAEL000383	1.144 (0.816 to 1.432)	0.139	0.214385	beta-1,3-galactosyltransferase brn [Source:VB External Description;Acc:AAEL000383]
AAEL000385-RB	AAEL000385	0.935 (0.645 to 1.125)	0.316	0.373913	developmentally regulated RNA-binding protein [Source:VB External Description;Acc:AAEL000385]
AAEL000386-RA	AAEL000386	1.241 (0.91 to 1.471)	0.011	0.0395209	phopsphatidylinositol 3-kinase, drosophila [Source:VB External Description;Acc:AAEL000386]
AAEL000388-RA	AAEL000388	1.507 (1.015 to 1.873)	0.000108	0.00201309	isoleucyl tRNA synthetase [Source:VB External Description;Acc:AAEL000388]
AAEL000390-RA	AAEL000390	0.56 (0.288 to 1.238)	0.159	0.234408	hypothetical protein [Source:VB External Description;Acc:AAEL000390]
AAEL000393-RA	AAEL000393	1.451 (1.111 to 1.776)	3.45e-05	0.00176882	suppressors of cytokine signalling [Source:VB External Description;Acc:AAEL000393]
AAEL000394-RA	AAEL000394	0.87 (0.744 to 1.109)	0.0724	0.137101	U2 small nuclear ribonucleoprotein, putative [Source:VB External Description;Acc:AAEL000394]
AAEL000395-RA	AAEL000395	0.984 (0.718 to 1.288)	0.852	0.659263	Ultraspiracleisoform A, nuclear receptor [Source:VB External Description;Acc:AAEL000395]
AAEL000396-RA	AAEL000396	0.944 (0.707 to 1.846)	0.633	0.575815	hypothetical protein [Source:VB External Description;Acc:AAEL000396]
AAEL000397-RA	AAEL000397	0.88 (0.563 to 1.212)	0.327	0.381932	conserved hypothetical protein [Source:VB External Description;Acc:AAEL000397]
AAEL000399-RA	AAEL000399	1.381 (1.061 to 1.771)	0.0122	0.0423151	conserved hypothetical protein [Source:VB External Description;Acc:AAEL000399]
AAEL000400-RA	AAEL000400	1.522 (1.139 to 1.973)	6.86e-05	0.00181544	hypothetical protein [Source:VB External Description;Acc:AAEL000400]
AAEL000401-RA	AAEL000401	0.646 (0.416 to 0.906)	0.00562	0.0253192	conserved hypothetical protein [Source:VB External Description;Acc:AAEL000401]
AAEL000403-RA	AAEL000403	1.336 (0.77 to 1.992)	0.0417	0.0952058	conserved hypothetical protein [Source:VB External Description;Acc:AAEL000403]
AAEL000404-RA	AAEL000404	0.924 (0.421 to 1.198)	0.342	0.392892	DNA repair helicase rad3/xp-d [Source:VB External Description;Acc:AAEL000404]
AAEL000405-RA	AAEL000405	4.453 (2.88 to 6.264)	1.65e-06	0.00176882	odd Oz protein [Source:VB External Description;Acc:AAEL000405]
AAEL000406-RA	AAEL000406	1.305 (1.234 to 1.377)	0.482	0.488559	conserved hypothetical protein [Source:VB External Description;Acc:AAEL000406]
AAEL000407-RA	AAEL000407	0.755 (0.387 to 1.162)	0.153	0.228424	conserved hypothetical protein [Source:VB External Description;Acc:AAEL000407]
AAEL000408-RA	AAEL000408	0.688 (0.463 to 0.927)	0.00519	0.0243125	conserved hypothetical protein [Source:VB External Description;Acc:AAEL000408]
AAEL000410-RA	AAEL000410	1.127 (0.222 to 1.397)	0.133	0.208161	glycoprotein 25l [Source:VB External Description;Acc:AAEL000410]
AAEL000411-RA	AAEL000411	0.408 (0.263 to 0.549)	0.0111	0.039707	conserved hypothetical protein [Source:VB External Description;Acc:AAEL000411]
AAEL000412-RA	AAEL000412	1.051 (0.81 to 1.356)	0.414	0.44474	conserved hypothetical protein [Source:VB External Description;Acc:AAEL000412]
AAEL000415-RA	AAEL000415	0.885 (0.379 to 1.378)	0.0944	0.164674	AMP dependent coa ligase [Source:VB External Description;Acc:AAEL000415]
AAEL000417-RA	AAEL000417	0.707 (0.323 to 0.961)	0.023	0.0639991	monocarboxylate transporter [Source:VB External Description;Acc:AAEL000417]
AAEL000419-RA	AAEL000419	0.646 (0.439 to 1.063)	0.431	0.454508	conserved hypothetical protein [Source:VB External Description;Acc:AAEL000419]
AAEL000420-RA	AAEL000420	1.063 (0.643 to 1.4)	0.356	0.403167	cathepsin o [Source:VB External Description;Acc:AAEL000420]
AAEL000421-RA	AAEL000421	0.812 (0.621 to 1.172)	0.0448	0.0997648	protein farnesyltransferase alpha subunit/rab geranylgeranyl transferase alpha subunit [Source:VB External Description;Acc:AAEL000421]
AAEL000422-RA	AAEL000422	0.714 (0.537 to 0.98)	0.0121	0.0421853	U3 small nucleolar RNA-associated protein homolog, putative [Source:VB External Description;Acc:AAEL000422]
AAEL000424-RA	AAEL000424	1.275 (1.068 to 1.494)	0.00238	0.014514	leucine aminopeptidase [Source:VB External Description;Acc:AAEL000424]
AAEL000425-RA	AAEL000425	0.82 (0.334 to 1.032)	0.0448	0.0997648	conserved hypothetical protein [Source:VB External Description;Acc:AAEL000425]
AAEL000427-RA	AAEL000427	0.938 (0.631 to 1.532)	0.564	0.53848	conserved hypothetical protein [Source:VB External Description;Acc:AAEL000427]
AAEL000428-RA	AAEL000428	1.164 (0.786 to 1.378)	0.0123	0.0425227	Tryptophan 2,3-dioxygenase (TDO)(EC 1.13.11.11)(Tryptophan pyrrolase)(Tryptophanase)(Tryptophan oxygenase)(TRPO)(TO)(Tryptamin 2,3-dioxygenase) [Source:VB External Description;Acc:AAEL000428]
AAEL000429-RA	AAEL000429	0.805 (0.386 to 1.073)	0.239	0.310225	hypothetical protein [Source:VB External Description;Acc:AAEL000429]
AAEL000430-RA	AAEL000430	0.845 (0.533 to 1.369)	0.404	0.437739	hypothetical protein [Source:VB External Description;Acc:AAEL000430]
AAEL000431-RA	AAEL000431	0.813 (0.397 to 1.115)	0.0327	0.0812629	conserved hypothetical protein [Source:VB External Description;Acc:AAEL000431]
AAEL000433-RA	AAEL000433	1.194 (0.833 to 1.6)	0.588	0.552642	glypican [Source:VB External Description;Acc:AAEL000433]
AAEL000434-RA	AAEL000434	0.498 (0.295 to 0.761)	0.00603	0.0266007	lipid a export ATP-binding/permease protein msba [Source:VB External Description;Acc:AAEL000434]
AAEL000435-RA	AAEL000435	0.786 (0.651 to 0.964)	0.00562	0.0253192	THO complex, putative [Source:VB External Description;Acc:AAEL000435]
AAEL000436-RA	AAEL000436	0.733 (0.584 to 0.959)	0.00358	0.0188549	conserved hypothetical protein [Source:VB External Description;Acc:AAEL000436]
AAEL000438-RA	AAEL000438	1.1 (0.845 to 1.397)	0.162	0.23718	epoxide hydrolase [Source:VB External Description;Acc:AAEL000438]
AAEL000439-RA	AAEL000439	0.934 (0.389 to 1.412)	0.517	0.510158	hypothetical protein [Source:VB External Description;Acc:AAEL000439]
AAEL000440-RA	AAEL000440	1.264 (0.318 to 1.849)	0.00949	0.0359967	DNA repair/transcription protein met18/mms19 [Source:VB External Description;Acc:AAEL000440]
AAEL000444-RA	AAEL000444	1.355 (0.871 to 1.65)	6.76e-06	0.00176882	udp-glucose glycoprotein:glucosyltransferase [Source:VB External Description;Acc:AAEL000444]
AAEL000445-RB	AAEL000445	0.75 (0.484 to 1.355)	0.0929	0.162669	conserved hypothetical protein [Source:VB External Description;Acc:AAEL000445]
AAEL000448-RA	AAEL000448	1.054 (0.88 to 1.445)	0.43	0.453841	conserved hypothetical protein [Source:VB External Description;Acc:AAEL000448]
AAEL000448-RB	AAEL000448	1.086 (0.857 to 1.688)	0.354	0.401515	conserved hypothetical protein [Source:VB External Description;Acc:AAEL000448]
AAEL000450-RA	AAEL000450	2.245 (1.36 to 3.395)	4.19e-05	0.00176882	ras GTPase activating protein [Source:VB External Description;Acc:AAEL000450]
AAEL000451-RA	AAEL000451	0.933 (0.377 to 1.236)	0.434	0.456504	beta1,4 mannosyltransferase [Source:VB External Description;Acc:AAEL000451]
AAEL000452-RA	AAEL000452	1.214 (0.792 to 1.51)	0.00435	0.0215915	histone acetyltransferase gcn5 [Source:VB External Description;Acc:AAEL000452]
AAEL000453-RA	AAEL000453	0.336	0.711	0.610945	conserved hypothetical protein [Source:VB External Description;Acc:AAEL000453]
AAEL000454-RA	AAEL000454	0.963 (0.632 to 1.55)	0.826	0.650929	isocitrate dehydrogenase [Source:VB External Description;Acc:AAEL000454]
AAEL000455-RA	AAEL000455	0.977 (0.399 to 2.6)	0.963	0.680177	conserved hypothetical protein [Source:VB External Description;Acc:AAEL000455]
AAEL000456-RA	AAEL000456	0.918 (0.693 to 1.187)	0.216	0.290016	conserved hypothetical protein [Source:VB External Description;Acc:AAEL000456]
AAEL000458-RB	AAEL000458	0.788 (0.647 to 0.932)	0.0185	0.05579	conserved hypothetical protein [Source:VB External Description;Acc:AAEL000458]
AAEL000459-RA	AAEL000459	1.169 (0.897 to 1.506)	0.02	0.058621	conserved hypothetical protein [Source:VB External Description;Acc:AAEL000459]
AAEL000460-RA	AAEL000460	0.994 (0.759 to 1.206)	0.929	0.674141	conserved hypothetical protein [Source:VB External Description;Acc:AAEL000460]
AAEL000461-RC	AAEL000461	0.711 (0.504 to 1.075)	0.0445	0.0992756	conserved hypothetical protein [Source:VB External Description;Acc:AAEL000461]
AAEL000462-RA	AAEL000462	0.343 (0.18 to 1.7)	0.659	0.588422	conserved hypothetical protein [Source:VB External Description;Acc:AAEL000462]
AAEL000464-RA	AAEL000464	0.72 (0.6 to 1.084)	0.052	0.109829	conserved hypothetical protein [Source:VB External Description;Acc:AAEL000464]
AAEL000465-RA	AAEL000465	0.754 (0.188 to 1.088)	0.0193	0.0574549	conserved hypothetical protein [Source:VB External Description;Acc:AAEL000465]
AAEL000467-RA	AAEL000467	0.942 (0.708 to 1.519)	0.489	0.492289	mitochondrial ribosomal protein, L49, putative [Source:VB External Description;Acc:AAEL000467]
AAEL000468-RA	AAEL000468	0.986 (0.663 to 1.446)	0.907	0.668989
AAEL000469-RA	AAEL000469	1.444 (0.98 to 2.221)	0.00362	0.0189981	conserved hypothetical protein [Source:VB External Description;Acc:AAEL000469]
AAEL000470-RA	AAEL000470	1.455 (1.097 to 1.904)	0.0013	0.00937765	hypothetical protein [Source:VB External Description;Acc:AAEL000470]
AAEL000471-RA	AAEL000471	1.78 (1.125 to 2.439)	0.00327	0.0177647	monocarboxylate transporter [Source:VB External Description;Acc:AAEL000471]
AAEL000472-RA	AAEL000472	0.847 (0.638 to 1.039)	0.0258	0.0690192	zinc finger protein, putative [Source:VB External Description;Acc:AAEL000472]
AAEL000476-RC	AAEL000476	0.673 (0.01 to 1.192)	0.157	0.232384	conserved hypothetical protein [Source:VB External Description;Acc:AAEL000476]
AAEL000477-RA	AAEL000477	1.013 (0.652 to 1.704)	0.918	0.671084	NADPH FAD oxidoreductase [Source:VB External Description;Acc:AAEL000477]
AAEL000478-RA	AAEL000478	0.895 (0.408 to 1.121)	0.301	0.362233	Sm protein G, putative [Source:VB External Description;Acc:AAEL000478]
AAEL000479-RA	AAEL000479	0.545 (0.393 to 0.698)	0.687	0.600269	conserved hypothetical protein [Source:VB External Description;Acc:AAEL000479]
AAEL000483-RA	AAEL000483	0.988 (0.79 to 1.382)	0.909	0.668989	exostosin-2 [Source:VB External Description;Acc:AAEL000483]
AAEL000485-RB	AAEL000485	1.138 (0.946 to 1.44)	0.0239	0.0656171	paramyosin, putative [Source:VB External Description;Acc:AAEL000485]
AAEL000486-RA	AAEL000486	1.085 (0.752 to 1.378)	0.126	0.200679	chaperonin [Source:VB External Description;Acc:AAEL000486]
AAEL000487-RA	AAEL000487	1.042 (0.627 to 1.484)	0.674	0.594161	hypothetical protein [Source:VB External Description;Acc:AAEL000487]
AAEL000488-RA	AAEL000488	1.612 (1.103 to 2.211)	0.000388	0.00379665	conserved hypothetical protein [Source:VB External Description;Acc:AAEL000488]
AAEL000489-RA	AAEL000489	1.033 (0.222 to 1.471)	0.874	0.665284	P21-activated kinase, pak [Source:VB External Description;Acc:AAEL000489]
AAEL000491-RA	AAEL000491	1.198 (0.602 to 1.45)	0.504	0.501804	hypothetical protein [Source:VB External Description;Acc:AAEL000491]
AAEL000493-RA	AAEL000493	1.234 (0.74 to 1.59)	0.0122	0.0423151	heparan sulphate 6-o-sulfotransferase [Source:VB External Description;Acc:AAEL000493]
AAEL000496-RA	AAEL000496	4.938 (3.331 to 5.9)	1.59e-06	0.00176882	conserved hypothetical protein [Source:VB External Description;Acc:AAEL000496]
AAEL000496-RB	AAEL000496	1.144 (0.578 to 2.05)	0.651	0.584234	conserved hypothetical protein [Source:VB External Description;Acc:AAEL000496]
AAEL000498-RA	AAEL000498	0.0259 (0.013 to 0.0518)	0.922	0.672483	defective proboscis extension response, putative [Source:VB External Description;Acc:AAEL000498]
AAEL000500-RA	AAEL000500	0.825 (0.59 to 1.187)	0.696	0.603652	conserved hypothetical protein [Source:VB External Description;Acc:AAEL000500]
AAEL000502-RA	AAEL000502	0.983 (0.659 to 1.427)	0.878	0.66614	NADPH FAD oxidoreductase [Source:VB External Description;Acc:AAEL000502]
AAEL000503-RA	AAEL000503	1.142 (0.217 to 1.542)	0.332	0.385646	hypothetical protein [Source:VB External Description;Acc:AAEL000503]
AAEL000505-RA	AAEL000505	1.062 (0.618 to 1.625)	0.575	0.545122	conserved hypothetical protein [Source:VB External Description;Acc:AAEL000505]
AAEL000507-RA	AAEL000507	1.497 (1.1 to 2.3)	0.0717	0.136123	conserved hypothetical protein [Source:VB External Description;Acc:AAEL000507]
AAEL000508-RA	AAEL000508	2.172 (0.52 to 2.982)	2.41e-05	0.00176882	fibrinogen and fibronectin [Source:VB External Description;Acc:AAEL000508]
AAEL000509-RA	AAEL000509	2.304 (1.135 to 4.3)	0.000911	0.00722563	rho GTPase activating protein [Source:VB External Description;Acc:AAEL000509]
AAEL000510-RA	AAEL000510	0.811 (0.263 to 1.109)	0.0698	0.133266	conserved hypothetical protein [Source:VB External Description;Acc:AAEL000510]
AAEL000511-RA	AAEL000511	0.816 (0.4 to 1.441)	0.421	0.448491
AAEL000514-RA	AAEL000514	0.356 (0.312 to 0.445)	0.781	0.636994	hypothetical protein [Source:VB External Description;Acc:AAEL000514]
AAEL000515-RA	AAEL000515	1.854 (1.325 to 2.314)	8.06e-08	0.00176882	juvenile hormone-inducible protein, putative [Source:VB External Description;Acc:AAEL000515]
AAEL000516-RA	AAEL000516	0.831 (0.491 to 1.034)	0.08	0.146806	juvenile hormone-inducible protein, putative [Source:VB External Description;Acc:AAEL000516]
AAEL000519-RA	AAEL000519	0.8 (0.283 to 1.1)	0.5	0.499768	hypothetical protein [Source:VB External Description;Acc:AAEL000519]
AAEL000520-RA	AAEL000520	1.173 (0.747 to 1.86)	0.0558	0.114877	conserved hypothetical protein [Source:VB External Description;Acc:AAEL000520]
AAEL000521-RA	AAEL000521	0.01*	0.959	0.679682	hypothetical protein [Source:VB External Description;Acc:AAEL000521]
AAEL000522-RA	AAEL000522	0.716 (0.337 to 1.258)	0.105	0.177042	hypothetical protein [Source:VB External Description;Acc:AAEL000522]
AAEL000523-RA	AAEL000523	0.01*	0.962	0.679729	ring finger protein [Source:VB External Description;Acc:AAEL000523]
AAEL000524-RA	AAEL000524	0.458 (0.258 to 0.601)	0.685	0.599935	regulating synaptic membrane exocytosis protein [Source:VB External Description;Acc:AAEL000524]
AAEL000527-RA	AAEL000527	1.196 (0.908 to 1.728)	0.0683	0.131349	polynucleotide kinase- 3'-phosphatase [Source:VB External Description;Acc:AAEL000527]
AAEL000530-RA	AAEL000530	1.488 (0.987 to 2.059)	0.000225	0.00266963
AAEL000531-RA	AAEL000531	0.96 (0.547 to 1.706)	0.789	0.639719	conserved hypothetical protein [Source:VB External Description;Acc:AAEL000531]
AAEL000533-RA	AAEL000533	0.638 (0.261 to 0.916)	0.0625	0.123989	C-Type lectin (CTL). [Source:VB External Description;Acc:AAEL000533]
AAEL000534-RA	AAEL000534	0.0794 (0.01 to 0.272)	0.881	0.666979	pickpocket [Source:VB External Description;Acc:AAEL000534]
AAEL000537-RA	AAEL000537	0.74 (0.439 to 1.639)	0.171	0.245748	hypothetical protein [Source:VB External Description;Acc:AAEL000537]
AAEL000539-RA	AAEL000539	1.289 (0.914 to 1.662)	0.00216	0.0135857	hypothetical protein [Source:VB External Description;Acc:AAEL000539]
AAEL000540-RA	AAEL000540	1.415 (0.788 to 1.89)	0.0345	0.0837161	fasciclin, putative [Source:VB External Description;Acc:AAEL000540]
AAEL000541-RA	AAEL000541	0.787 (0.643 to 1.019)	0.0378	0.0890432	fasciclin, putative [Source:VB External Description;Acc:AAEL000541]
AAEL000541-RB	AAEL000541	0.771 (0.563 to 1.117)	0.0405	0.0933281	fasciclin, putative [Source:VB External Description;Acc:AAEL000541]
AAEL000542-RA	AAEL000542	0.0297 (0.01 to 0.0742)	0.917	0.670816	conserved hypothetical protein [Source:VB External Description;Acc:AAEL000542]
AAEL000543-RA	AAEL000543	1.642 (0.479 to 2.322)	6.48e-05	0.00180164	C-Type lectin (CTL) - mannose binding. [Source:VB External Description;Acc:AAEL000543]
AAEL000544-RA	AAEL000544	0.761	0.591	0.554758	hypothetical protein [Source:VB External Description;Acc:AAEL000544]
AAEL000545-RA	AAEL000545	0.395 (0.268 to 0.737)	0.0227	0.063474
AAEL000546-RA	AAEL000546	1.373 (0.919 to 1.893)	0.00787	0.0318792
AAEL000547-RA	AAEL000547	0.0978 (0.01 to 0.21)	0.882	0.666979	pickpocket [Source:VB External Description;Acc:AAEL000547]
AAEL000548-RA	AAEL000548	1.571 (0.414 to 2.171)	0.000532	0.00490519	no_info
AAEL000549-RA	AAEL000549	0.677 (0.235 to 1.797)	0.322	0.378296	fibulin 1 and [Source:VB External Description;Acc:AAEL000549]
AAEL000550-RA	AAEL000550	1.161 (0.659 to 1.505)	0.178	0.252674	werner helicase interacting protein [Source:VB External Description;Acc:AAEL000550]
AAEL000551-RA	AAEL000551	1.659 (1.277 to 1.963)	4.8e-09	0.00176882	hypothetical protein [Source:VB External Description;Acc:AAEL000551]
AAEL000555-RA	AAEL000555	0.538 (0.339 to 0.888)	0.00629	0.027325	hypothetical protein [Source:VB External Description;Acc:AAEL000555]
AAEL000556-RA	AAEL000556	0.582 (0.384 to 0.831)	0.0149	0.0484825	C-Type lectin (CTL). [Source:VB External Description;Acc:AAEL000556]
AAEL000557-RA	AAEL000557	1.179 (0.697 to 1.7)	0.709	0.60965	conserved hypothetical protein [Source:VB External Description;Acc:AAEL000557]
AAEL000558-RA	AAEL000558	0.727 (0.362 to 1.161)	0.262	0.32986	neural stem cell-derived dendrite regulator [Source:VB External Description;Acc:AAEL000558]
AAEL000559-RA	AAEL000559	0.528 (0.22 to 0.85)	0.231	0.303938	glycosyl transferase [Source:VB External Description;Acc:AAEL000559]
AAEL000561-RA	AAEL000561	0.764 (0.519 to 1.162)	0.0757	0.141186	hypothetical protein [Source:VB External Description;Acc:AAEL000561]
AAEL000562-RA	AAEL000562	0.994 (0.69 to 1.264)	0.926	0.673282	conserved hypothetical protein [Source:VB External Description;Acc:AAEL000562]
AAEL000563-RA	AAEL000563	0.978 (0.785 to 1.384)	0.804	0.645669	C-Type lectin (CTL) - mannose binding. [Source:VB External Description;Acc:AAEL000563]
AAEL000564-RB	AAEL000564	1.08 (0.962 to 1.381)	0.4	0.435185	myotubularin [Source:VB External Description;Acc:AAEL000564]
AAEL000565-RA	AAEL000565	0.852 (0.667 to 1.078)	0.0763	0.142091	hypothetical protein [Source:VB External Description;Acc:AAEL000565]
AAEL000566-RA	AAEL000566	0.907 (0.653 to 1.388)	0.294	0.356063	conserved hypothetical protein [Source:VB External Description;Acc:AAEL000566]
AAEL000567-RA	AAEL000567	1.057 (0.548 to 1.601)	0.494	0.495775	Facilitated trehalose transporter Tret1 [Source:VB External Description;Acc:AAEL000567]
AAEL000568-RA	AAEL000568	1.038 (0.807 to 1.254)	0.501	0.50016	26S proteasome non-ATPase regulatory subunit [Source:VB External Description;Acc:AAEL000568]
AAEL000569-RA	AAEL000569	0.794 (0.509 to 1.259)	0.153	0.228424	omega-crystallin, putative [Source:VB External Description;Acc:AAEL000569]
AAEL000570-RA	AAEL000570	1.155 (0.934 to 1.514)	0.0223	0.0628293	conserved hypothetical protein [Source:VB External Description;Acc:AAEL000570]
AAEL000571-RA	AAEL000571	0.88 (0.395 to 1.26)	0.423	0.449266	hypothetical protein [Source:VB External Description;Acc:AAEL000571]
AAEL000572-RA	AAEL000572	0.878 (0.718 to 1.152)	0.165	0.240292	AMP dependent ligase [Source:VB External Description;Acc:AAEL000572]
AAEL000574-RA	AAEL000574	1.285 (0.814 to 1.692)	0.00662	0.0283108	conserved hypothetical protein [Source:VB External Description;Acc:AAEL000574]
AAEL000574-RB	AAEL000574	1.341 (1.003 to 1.649)	0.0157	0.050118	conserved hypothetical protein [Source:VB External Description;Acc:AAEL000574]
AAEL000575-RA	AAEL000575	1.583 (1.255 to 1.957)	7.31e-05	0.00182617	apyrase, putative [Source:VB External Description;Acc:AAEL000575]
AAEL000577-RA	AAEL000577	0.665 (0.0429 to 1.282)	0.242	0.312969	DNA binding protein elf-1 [Source:VB External Description;Acc:AAEL000577]
AAEL000578-RA	AAEL000578	0.639 (0.332 to 1.216)	0.733	0.619512	conserved hypothetical protein [Source:VB External Description;Acc:AAEL000578]
AAEL000579-RA	AAEL000579	0.909 (0.818 to 1.008)	0.162	0.23718	conserved hypothetical protein [Source:VB External Description;Acc:AAEL000579]
AAEL000581-RA	AAEL000581	0.912 (0.661 to 1.128)	0.26	0.328569	conserved hypothetical protein [Source:VB External Description;Acc:AAEL000581]
AAEL000583-RA	AAEL000583	0.808 (0.56 to 1.019)	0.0151	0.0488333	peroxisome assembly factor-2 (peroxisomal-type ATPase 1) [Source:VB External Description;Acc:AAEL000583]
AAEL000584-RA	AAEL000584	0.086 (0.0688 to 0.103)	0.903	0.668989	sex-determining region y protein, sry [Source:VB External Description;Acc:AAEL000584]
AAEL000586-RA	AAEL000586	1.256 (0.487 to 2.117)	0.132	0.206989	hypothetical protein [Source:VB External Description;Acc:AAEL000586]
AAEL000587-RA	AAEL000587	1.181 (0.841 to 1.778)	0.14	0.2153	hypothetical protein [Source:VB External Description;Acc:AAEL000587]
AAEL000588-RA	AAEL000588	1.169 (0.803 to 1.547)	0.0393	0.0913577	conserved hypothetical protein [Source:VB External Description;Acc:AAEL000588]
AAEL000589-RA	AAEL000589	0.814 (0.414 to 1.536)	0.364	0.409537	serine/threonine protein kinase [Source:VB External Description;Acc:AAEL000589]
AAEL000590-RA	AAEL000590	0.757 (0.461 to 1.047)	0.012	0.041955	Defenserepressor 1 [Source:VB External Description;Acc:AAEL000590]
AAEL000591-RA	AAEL000591	0.877 (0.418 to 1.512)	0.831	0.652305	hypothetical protein [Source:VB External Description;Acc:AAEL000591]
AAEL000593-RA	AAEL000593	0.863 (0.661 to 1.096)	0.101	0.172534	mitochondrial 18 kda protein (mtp18) [Source:VB External Description;Acc:AAEL000593]
AAEL000596-RA	AAEL000596	1.005 (0.536 to 1.474)	0.995	0.692749	myosin [Source:VB External Description;Acc:AAEL000596]
AAEL000598-RA	AAEL000598	14.02 (4.374 to 25.89)	0.000627	0.00558855	Cecropin,Anti-Microbial Peptide. [Source:VB External Description;Acc:AAEL000598]
AAEL000601-RA	AAEL000601	1.31 (0.863 to 2.302)	0.139	0.214385	hypothetical protein [Source:VB External Description;Acc:AAEL000601]
AAEL000602-RA	AAEL000602	0.97 (0.685 to 1.29)	0.595	0.557384	GPCR Orphan/Putative Class B Family [Source:VB External Description;Acc:AAEL000602]
AAEL000603-RA	AAEL000603	0.355 (0.0817 to 0.519)	0.604	0.56177	conserved hypothetical protein [Source:VB External Description;Acc:AAEL000603]
AAEL000604-RA	AAEL000604	1.202 (0.664 to 1.854)	0.133	0.208161	hypothetical protein [Source:VB External Description;Acc:AAEL000604]
AAEL000605-RA	AAEL000605	1.844 (1.314 to 2.78)	0.000127	0.00210992	rab geranylgeranyl transferase alpha subunit [Source:VB External Description;Acc:AAEL000605]
AAEL000606-RA	AAEL000606	0.359 (0.16 to 0.558)	0.755	0.627873	hypothetical protein [Source:VB External Description;Acc:AAEL000606]
AAEL000607-RA	AAEL000607	3.374 (1.6 to 5.191)	0.000203	0.00252513	hypothetical protein [Source:VB External Description;Acc:AAEL000607]
AAEL000608-RA	AAEL000608	0.53 (0.0189 to 0.736)	0.00566	0.0254376	conserved hypothetical protein [Source:VB External Description;Acc:AAEL000608]
AAEL000609-RA	AAEL000609	0.701 (0.463 to 1.046)	0.0589	0.11924	conserved hypothetical protein [Source:VB External Description;Acc:AAEL000609]
AAEL000610-RA	AAEL000610	0.803 (0.589 to 1.033)	0.0523	0.110243	hypothetical protein [Source:VB External Description;Acc:AAEL000610]
AAEL000611-RA	AAEL000611	17.45 (4.743 to 26.52)	0.000682	0.005933	Cecropin, Anti-Microbial Peptide. [Source:VB External Description;Acc:AAEL000611]
AAEL000612-RA	AAEL000612	0.421 (0.167 to 0.707)	0.0423	0.0961023	hypothetical protein [Source:VB External Description;Acc:AAEL000612]
AAEL000613-RA	AAEL000613	0.0379 (0.01 to 0.151)	0.958	0.679682	odorant receptor [Source:VB External Description;Acc:AAEL000613]
AAEL000615-RA	AAEL000615	1.016 (0.783 to 1.131)	0.773	0.634165	hypothetical protein [Source:VB External Description;Acc:AAEL000615]
AAEL000620-RA	AAEL000620	0.852 (0.449 to 1.476)	0.73	0.618033	hypothetical protein [Source:VB External Description;Acc:AAEL000620]
AAEL000621-RA	AAEL000621	14.19 (4.183 to 23.56)	0.000417	0.00402126	Cecropin,Anti-Microbial Peptide. [Source:VB External Description;Acc:AAEL000621]
AAEL000622-RA	AAEL000622	0.884 (0.541 to 1.087)	0.143	0.218374	conserved hypothetical protein [Source:VB External Description;Acc:AAEL000622]
AAEL000625-RA	AAEL000625	15.41 (7.249 to 27.2)	0.00021	0.00256906	Cecropin,Anti-Microbial Peptide. [Source:VB External Description;Acc:AAEL000625]
AAEL000626-RA	AAEL000626	1.569 (0.682 to 3.508)	0.113	0.186337	hypothetical protein [Source:VB External Description;Acc:AAEL000626]
AAEL000627-RA	AAEL000627	14.9 (2.731 to 33.28)	0.00128	0.00927851	Cecropin-A Precursor [Source:VB External Description;Acc:AAEL000627]
AAEL000629-RA	AAEL000629	1.092 (0.857 to 1.521)	0.32	0.376723	adenylate kinase 3, [Source:VB External Description;Acc:AAEL000629]
AAEL000630-RA	AAEL000630	1.674 (0.723 to 3.05)	0.0596	0.120165	cardioacceleratory peptide 2a, putative [Source:VB External Description;Acc:AAEL000630]
AAEL000634-RA	AAEL000634	0.888 (0.381 to 1.8)	0.816	0.648007	ceramide glucosyltransferase [Source:VB External Description;Acc:AAEL000634]
AAEL000635-RA	AAEL000635	0.909 (0.624 to 1.218)	0.237	0.308764	cop9 complex subunit 7a [Source:VB External Description;Acc:AAEL000635]
AAEL000635-RB	AAEL000635	0.935 (0.649 to 1.473)	0.534	0.52015	cop9 complex subunit 7a [Source:VB External Description;Acc:AAEL000635]
AAEL000635-RC	AAEL000635	0.89 (0.695 to 1.099)	0.175	0.24961	cop9 complex subunit 7a [Source:VB External Description;Acc:AAEL000635]
AAEL000636-RA	AAEL000636	8.807 (3.331 to 13.22)	1.18e-09	0.00176882	conserved hypothetical protein [Source:VB External Description;Acc:AAEL000636]
AAEL000638-RA	AAEL000638	0.773 (0.584 to 1.037)	0.0121	0.0421853	hypothetical protein [Source:VB External Description;Acc:AAEL000638]
AAEL000639-RA	AAEL000639	2.649 (0.497 to 5.332)	0.0114	0.0404098	n-acetylgalactosaminyltransferase [Source:VB External Description;Acc:AAEL000639]
AAEL000640-RA	AAEL000640	0.945 (0.482 to 1.321)	0.444	0.463146	alanine-glyoxylate aminotransferase [Source:VB External Description;Acc:AAEL000640]
AAEL000640-RB	AAEL000640	0.906 (0.282 to 1.489)	0.531	0.51859	alanine-glyoxylate aminotransferase [Source:VB External Description;Acc:AAEL000640]
AAEL000641-RA	AAEL000641	1.258 (0.807 to 1.867)	0.0122	0.0423151	protein disulfide isomerase [Source:VB External Description;Acc:AAEL000641]
AAEL000642-RA	AAEL000642	0.736 (0.502 to 1.231)	0.062	0.123261	alpha-amylase [Source:VB External Description;Acc:AAEL000642]
AAEL000643-RA	AAEL000643	0.895 (0.427 to 1.283)	0.511	0.505988	zinc finger protein [Source:VB External Description;Acc:AAEL000643]
AAEL000644-RA	AAEL000644	0.608 (0.399 to 1.048)	0.0394	0.0914755	conserved hypothetical protein [Source:VB External Description;Acc:AAEL000644]
AAEL000645-RA	AAEL000645	0.573 (0.4 to 0.829)	0.0133	0.0448916	hypothetical protein [Source:VB External Description;Acc:AAEL000645]
AAEL000647-RA	AAEL000647	0.292 (0.115 to 0.789)	0.171	0.245748	predicted protein [Source:VB External Description;Acc:AAEL000647]
AAEL000649-RA	AAEL000649	1.703 (0.406 to 2.316)	2.79e-06	0.00176882	conserved hypothetical protein [Source:VB External Description;Acc:AAEL000649]
AAEL000650-RA	AAEL000650	3.369 (2.252 to 4.167)	1.16e-07	0.00176882	conserved hypothetical protein [Source:VB External Description;Acc:AAEL000650]
AAEL000651-RA	AAEL000651	0.0334 (0.0153 to 0.0955)	0.881	0.666979	alpha-amylase [Source:VB External Description;Acc:AAEL000651]
AAEL000652-RA	AAEL000652	1.033 (0.7 to 1.3)	0.961	0.679729	Gram-NegativeBinding Protein (GNBP), or Beta-1,3-Glucan Binding Protein (BGBP). [Source:VB External Description;Acc:AAEL000652]
AAEL000654-RA	AAEL000654	0.773 (0.42 to 1.13)	0.0389	0.0906552	n-acetylgalactosaminyltransferase [Source:VB External Description;Acc:AAEL000654]
AAEL000655-RA	AAEL000655	1.384 (0.804 to 2.193)	0.0007	0.00606753	conserved hypothetical protein [Source:VB External Description;Acc:AAEL000655]
AAEL000657-RA	AAEL000657	0.809 (0.58 to 1.084)	0.0492	0.106183	hypothetical protein [Source:VB External Description;Acc:AAEL000657]
AAEL000658-RA	AAEL000658	0.704 (0.515 to 1.034)	0.0259	0.0691122	conserved hypothetical protein [Source:VB External Description;Acc:AAEL000658]
AAEL000659-RA	AAEL000659	0.81 (0.579 to 1.032)	0.0135	0.0453191	exosome complex exonuclease rrp43 (ribosomal RNA processing protein 43) [Source:VB External Description;Acc:AAEL000659]
AAEL000660-RA	AAEL000660	0.981 (0.66 to 1.411)	0.832	0.652675	peptide methionine sulfoxide reductase, putative [Source:VB External Description;Acc:AAEL000660]
AAEL000661-RA	AAEL000661	0.0925 (0.01 to 0.166)	0.841	0.655299	t-cell specific transcription factor, tcf [Source:VB External Description;Acc:AAEL000661]
AAEL000662-RA	AAEL000662	5.478 (1.4 to 9.75)	0.000847	0.00694163	conserved hypothetical protein [Source:VB External Description;Acc:AAEL000662]
AAEL000663-RA	AAEL000663	0.776 (0.474 to 1.03)	0.021	0.0603591	conserved hypothetical protein [Source:VB External Description;Acc:AAEL000663]
AAEL000667-RA	AAEL000667	0.273 (0.103 to 0.775)	0.228	0.301059	alpha-amylase [Source:VB External Description;Acc:AAEL000667]
AAEL000667-RB	AAEL000667	0.289 (0.126 to 0.77)	0.161	0.23637	alpha-amylase [Source:VB External Description;Acc:AAEL000667]
AAEL000668-RA	AAEL000668	10.85 (3.037 to 27.65)	0.0122	0.0423151	conserved hypothetical protein [Source:VB External Description;Acc:AAEL000668]
AAEL000670-RA	AAEL000670	1.66 (0.639 to 3.103)	0.0572	0.116787	methionine sulfoxide reductase [Source:VB External Description;Acc:AAEL000670]
AAEL000672-RA	AAEL000672	0.922 (0.6 to 1.3)	0.47	0.480534	cyclin a [Source:VB External Description;Acc:AAEL000672]
AAEL000673-RA	AAEL000673	0.77 (0.373 to 1.087)	0.0157	0.050118	conserved hypothetical protein [Source:VB External Description;Acc:AAEL000673]
AAEL000674-RA	AAEL000674	0.868 (0.516 to 1.045)	0.0663	0.128738	RNA m5u methyltransferase [Source:VB External Description;Acc:AAEL000674]
AAEL000676-RA	AAEL000676	0.916 (0.296 to 1.183)	0.602	0.560824	hypothetical protein [Source:VB External Description;Acc:AAEL000676]
AAEL000677-RA	AAEL000677	0.934 (0.46 to 1.357)	0.411	0.442671	DNA-directed RNA polymerase subunit rpb8 [Source:VB External Description;Acc:AAEL000677]
AAEL000678-RA	AAEL000678	0.428 (0.135 to 0.743)	0.7	0.605422	alpha-amylase [Source:VB External Description;Acc:AAEL000678]
AAEL000679-RA	AAEL000679	0.996 (0.775 to 1.295)	0.955	0.679635	NEDD8, putative [Source:VB External Description;Acc:AAEL000679]
AAEL000682-RA	AAEL000682	1.073 (0.411 to 1.625)	0.652	0.584707	hypothetical protein [Source:VB External Description;Acc:AAEL000682]
AAEL000685-RA	AAEL000685	0.634 (0.369 to 0.977)	0.000928	0.00733685	conserved hypothetical protein [Source:VB External Description;Acc:AAEL000685]
AAEL000687-RA	AAEL000687	1.221 (0.45 to 2.15)	0.251	0.320362	glucosyl/glucuronosyl transferases [Source:VB External Description;Acc:AAEL000687]
AAEL000689-RA	AAEL000689	0.563 (0.322 to 0.839)	0.0301	0.0767038	steroid dehydrogenase [Source:VB External Description;Acc:AAEL000689]
AAEL000690-RA	AAEL000690	0.673 (0.478 to 0.796)	0.00973	0.0367192	steroid dehydrogenase [Source:VB External Description;Acc:AAEL000690]
AAEL000691-RA	AAEL000691	0.961 (0.518 to 1.45)	0.848	0.658401	conserved hypothetical protein [Source:VB External Description;Acc:AAEL000691]
AAEL000692-RA	AAEL000692	3.299 (1.7 to 4.787)	0.000212	0.00257944	partner of sld5 [Source:VB External Description;Acc:AAEL000692]
AAEL000693-RA	AAEL000693	0.936 (0.646 to 1.137)	0.343	0.393371	fkbp-rapamycin associated protein [Source:VB External Description;Acc:AAEL000693]
AAEL000695-RA	AAEL000695	0.922 (0.174 to 1.485)	0.623	0.571768	conserved hypothetical protein [Source:VB External Description;Acc:AAEL000695]
AAEL000696-RA	AAEL000696	0.836 (0.684 to 1.103)	0.646	0.582142	hypothetical protein [Source:VB External Description;Acc:AAEL000696]
AAEL000697-RB	AAEL000697	0.671 (0.458 to 0.933)	0.00376	0.0195255	hypothetical protein [Source:VB External Description;Acc:AAEL000697]
AAEL000699-RA	AAEL000699	0.73 (0.501 to 0.947)	0.00209	0.0133263	conserved hypothetical protein [Source:VB External Description;Acc:AAEL000699]
AAEL000701-RA	AAEL000701	0.881 (0.202 to 1.277)	0.19	0.26514	60S ribosomal protein L4 [Source:VB External Description;Acc:AAEL000701]
AAEL000702-RA	AAEL000702	1.389 (0.265 to 2.066)	0.00584	0.0260257	hypothetical protein [Source:VB External Description;Acc:AAEL000702]
AAEL000703-RA	AAEL000703	0.855 (0.511 to 1.145)	0.109	0.181803	glycogen phosphorylase [Source:VB External Description;Acc:AAEL000703]
AAEL000705-RA	AAEL000705	0.381 (0.255 to 0.801)	0.00743	0.0305588	steroid dehydrogenase [Source:VB External Description;Acc:AAEL000705]
AAEL000706-RA	AAEL000706	1.261 (0.787 to 1.684)	0.00283	0.0163315	serine palmitoyltransferase [Source:VB External Description;Acc:AAEL000706]
AAEL000707-RA	AAEL000707	0.865 (0.73 to 1.043)	0.0491	0.106091	cell cycle control protein cwf22 [Source:VB External Description;Acc:AAEL000707]
AAEL000708-RA	AAEL000708	0.752 (0.515 to 1.058)	0.0202	0.0590438	hiv-1 rev binding protein [Source:VB External Description;Acc:AAEL000708]
AAEL000709-RA	AAEL000709	1.485 (0.747 to 2.279)	0.00014	0.00216112	no_info
AAEL000710-RA	AAEL000710	0.771 (0.39 to 1.263)	0.139	0.214385	conserved hypothetical protein [Source:VB External Description;Acc:AAEL000710]
AAEL000711-RC	AAEL000711	0.416 (0.328 to 0.527)	0.00168	0.0113877	hypothetical protein [Source:VB External Description;Acc:AAEL000711]
AAEL000713-RA	AAEL000713	0.913 (0.67 to 1.147)	0.277	0.343037	reticulon/nogo [Source:VB External Description;Acc:AAEL000713]
AAEL000714-RA	AAEL000714	0.436 (0.274 to 0.757)	0.00713	0.0297875	sodium-dependent excitatory amino acid transporter [Source:VB External Description;Acc:AAEL000714]
AAEL000715-RA	AAEL000715	0.869 (0.587 to 1.229)	0.26	0.328569	zinc finger protein [Source:VB External Description;Acc:AAEL000715]
AAEL000716-RA	AAEL000716	0.71 (0.112 to 0.971)	0.0048	0.0231284	chondroitin 4-sulfotransferase [Source:VB External Description;Acc:AAEL000716]
AAEL000717-RA	AAEL000717	0.0804 (0.01 to 0.241)	0.909	0.668989	protocadherin [Source:VB External Description;Acc:AAEL000717]
AAEL000718-RA	AAEL000718	1.245 (1.051 to 1.438)	0.000444	0.0042149	virus-induced RNA, putative [Source:VB External Description;Acc:AAEL000718]
AAEL000719-RA	AAEL000719	1.076 (0.713 to 1.654)	0.489	0.492289	pak-interacting exchange factor, beta-pix/cool-1 [Source:VB External Description;Acc:AAEL000719]
AAEL000720-RA	AAEL000720	0.671 (0.24 to 0.977)	0.00147	0.0102741	Mediator of RNA polymerase II transcription subunit 11 (Mediator complex subunit 11) [Source:VB External Description;Acc:AAEL000720]
AAEL000722-RC	AAEL000722	0.931 (0.452 to 1.389)	0.513	0.507291	conserved hypothetical protein [Source:VB External Description;Acc:AAEL000722]
AAEL000724-RA	AAEL000724	0.765 (0.631 to 0.911)	0.00901	0.0346367	conserved hypothetical protein [Source:VB External Description;Acc:AAEL000724]
AAEL000726-RA	AAEL000726	0.536 (0.323 to 0.828)	0.017	0.0529237	fibrinogen and fibronectin [Source:VB External Description;Acc:AAEL000726]
AAEL000730-RA	AAEL000730	1.221 (0.946 to 1.645)	0.0227	0.063474	conserved hypothetical protein [Source:VB External Description;Acc:AAEL000730]
AAEL000731-RA	AAEL000731	0.817 (0.197 to 1.187)	0.163	0.238268	hypothetical protein [Source:VB External Description;Acc:AAEL000731]
AAEL000732-RA	AAEL000732	0.729 (0.159 to 1.032)	0.0649	0.127018	conserved hypothetical protein [Source:VB External Description;Acc:AAEL000732]
AAEL000733-RB	AAEL000733	0.356	0.782	0.637319	hydroxysteroid dehydrogenase [Source:VB External Description;Acc:AAEL000733]
AAEL000735-RA	AAEL000735	1.036 (0.751 to 1.413)	0.639	0.578576	acyl-CoA oxidase [Source:VB External Description;Acc:AAEL000735]
AAEL000737-RA	AAEL000737	1.484 (0.982 to 2.114)	0.00183	0.0121165	rab6 GTPase activating protein, gapcena (rabgap1 protein) [Source:VB External Description;Acc:AAEL000737]
AAEL000737-RB	AAEL000737	1.155 (0.602 to 1.759)	0.485	0.490393	rab6 GTPase activating protein, gapcena (rabgap1 protein) [Source:VB External Description;Acc:AAEL000737]
AAEL000738-RA	AAEL000738	1.438 (0.9 to 1.95)	0.205	0.279036	conserved hypothetical protein [Source:VB External Description;Acc:AAEL000738]
AAEL000739-RA	AAEL000739	0.479 (0.01 to 0.776)	0.628	0.573518	hypothetical protein [Source:VB External Description;Acc:AAEL000739]
AAEL000741-RA	AAEL000741	0.714 (0.504 to 1.112)	0.0143	0.0472139	ecdysone-induced protein 74EF (ETS transcription factor E74A) [Source:VB External Description;Acc:AAEL000741]
AAEL000744-RA	AAEL000744	0.715 (0.48 to 1.065)	0.0118	0.0414316	troponin C [Source:VB External Description;Acc:AAEL000744]
AAEL000745-RA	AAEL000745	0.951 (0.666 to 1.394)	0.703	0.606672	hypothetical protein [Source:VB External Description;Acc:AAEL000745]
AAEL000746-RA	AAEL000746	1.766 (1.074 to 2.443)	4.79e-07	0.00176882	NADP-specific isocitrate dehydrogenase [Source:VB External Description;Acc:AAEL000746]
AAEL000747-RA	AAEL000747	0.479 (0.329 to 0.885)	0.754	0.627534	conserved hypothetical protein [Source:VB External Description;Acc:AAEL000747]
AAEL000748-RA	AAEL000748	0.478 (0.0505 to 1.121)	0.231	0.303938	conserved hypothetical protein [Source:VB External Description;Acc:AAEL000748]
AAEL000749-RA	AAEL000749	0.373 (0.19 to 0.637)	0.0537	0.112237	conserved hypothetical protein [Source:VB External Description;Acc:AAEL000749]
AAEL000750-RA	AAEL000750	1.082 (0.368 to 1.318)	0.277	0.343037	hypothetical protein [Source:VB External Description;Acc:AAEL000750]
AAEL000752-RA	AAEL000752	1.15 (0.73 to 1.593)	0.128	0.202689	conserved hypothetical protein [Source:VB External Description;Acc:AAEL000752]
AAEL000753-RA	AAEL000753	0.848 (0.01 to 1.409)	0.2	0.274193	conserved hypothetical protein [Source:VB External Description;Acc:AAEL000753]
AAEL000755-RA	AAEL000755	0.753 (0.479 to 1.174)	0.0368	0.0875778	conserved hypothetical protein [Source:VB External Description;Acc:AAEL000755]
AAEL000757-RB	AAEL000757	0.791 (0.281 to 2.024)	0.619	0.56986	anterior fat body protein [Source:VB External Description;Acc:AAEL000757]
AAEL000758-RA	AAEL000758	1.315 (0.964 to 1.771)	0.00201	0.0129386	ubiquitin-activating enzyme E1 [Source:VB External Description;Acc:AAEL000758]
AAEL000758-RB	AAEL000758	1.301 (0.656 to 1.545)	5.7e-05	0.00179281	ubiquitin-activating enzyme E1 [Source:VB External Description;Acc:AAEL000758]
AAEL000759-RA	AAEL000759	1.179 (0.639 to 1.527)	0.172	0.246612	gamma-glutamylcysteine synthetase, putative [Source:VB External Description;Acc:AAEL000759]
AAEL000760-RA	AAEL000760	0.937 (0.648 to 1.544)	0.552	0.531195	Clip-domain serine protease, family B. [Source:VB External Description;Acc:AAEL000760]
AAEL000761-RA	AAEL000761	1.03 (0.833 to 1.407)	0.775	0.634753	hypothetical protein [Source:VB External Description;Acc:AAEL000761]
AAEL000762-RA	AAEL000762	1.42 (0.607 to 2.035)	0.0537	0.112237	no_info
AAEL000766-RA	AAEL000766	0.942 (0.229 to 1.37)	0.4	0.435185	ubiquinol cytochrome C oxidoreductase-subunit 6.4kD-subunit, putative [Source:VB External Description;Acc:AAEL000766]
AAEL000767-RB	AAEL000767	1.145 (0.707 to 2.001)	0.355	0.402403	phospholipid-transporting ATPase 1 (aminophospholipid flippase 1) [Source:VB External Description;Acc:AAEL000767]
AAEL000770-RA	AAEL000770	1.177 (0.428 to 1.617)	0.194	0.268449	platelet-activating factor acetylhydrolase isoform 1b alpha subunit [Source:VB External Description;Acc:AAEL000770]
AAEL000772-RA	AAEL000772	0.188	0.86	0.660526	conserved hypothetical protein [Source:VB External Description;Acc:AAEL000772]
AAEL000773-RA	AAEL000773	0.868 (0.619 to 1.442)	0.393	0.430411	kinesin heavy chain [Source:VB External Description;Acc:AAEL000773]
AAEL000774-RA	AAEL000774	0.52 (0.356 to 0.759)	0.003	0.0168535	conserved hypothetical protein [Source:VB External Description;Acc:AAEL000774]
AAEL000776-RA	AAEL000776	0.117 (0.0507 to 0.178)	0.764	0.631163	conserved hypothetical protein [Source:VB External Description;Acc:AAEL000776]
AAEL000778-RA	AAEL000778	1.066 (0.427 to 1.405)	0.652	0.584707	conserved hypothetical protein [Source:VB External Description;Acc:AAEL000778]
AAEL000779-RA	AAEL000779	0.771 (0.288 to 1.507)	0.424	0.449813	hypothetical protein [Source:VB External Description;Acc:AAEL000779]
AAEL000783-RA	AAEL000783	0.861 (0.636 to 1.193)	0.0642	0.126147	conserved hypothetical protein [Source:VB External Description;Acc:AAEL000783]
AAEL000785-RA	AAEL000785	0.737 (0.318 to 1.03)	0.0105	0.0384131	conserved hypothetical protein [Source:VB External Description;Acc:AAEL000785]
AAEL000786-RA	AAEL000786	1.127 (0.863 to 1.371)	0.0623	0.123758	hypothetical protein [Source:VB External Description;Acc:AAEL000786]
AAEL000787-RA	AAEL000787	0.888 (0.529 to 1.215)	0.354	0.401515	Ubiquitin carboxyl-terminal hydrolase calypso (EC 3.4.19.12)(BAP1 homolog) [Source:VB External Description;Acc:AAEL000787]
AAEL000788-RA	AAEL000788	1.587 (0.9 to 2.05)	0.0701	0.133736	matrix metalloproteinase [Source:VB External Description;Acc:AAEL000788]
AAEL000789-RA	AAEL000789	0.933 (0.341 to 1.557)	0.849	0.658557	hypothetical protein [Source:VB External Description;Acc:AAEL000789]
AAEL000791-RA	AAEL000791	0.864 (0.527 to 1.08)	0.0903	0.15951	hypothetical protein [Source:VB External Description;Acc:AAEL000791]
AAEL000793-RA	AAEL000793	0.898 (0.531 to 1.419)	0.494	0.495775	venom allergen [Source:VB External Description;Acc:AAEL000793]
AAEL000794-RA	AAEL000794	0.818 (0.522 to 1.192)	0.0562	0.115412	Protein KIAA0664 homolog [Source:VB External Description;Acc:AAEL000794]
AAEL000798-RA	AAEL000798	1.248 (0.898 to 1.719)	0.0339	0.0829917	sterol regulatory element binding protein cleavage-activating protein (srebp cleavage-activating protein) (scap) [Source:VB External Description;Acc:AAEL000798]
AAEL000799-RA	AAEL000799	0.705 (0.435 to 1.039)	0.0731	0.137898	hypothetical protein [Source:VB External Description;Acc:AAEL000799]
AAEL000800-RA	AAEL000800	1.767 (1.084 to 3.686)	0.0449	0.0999275	microsomal dipeptidase [Source:VB External Description;Acc:AAEL000800]
AAEL000801-RA	AAEL000801	0.358 (0.01 to 0.758)	0.765	0.631163	metalloproteinase, putative [Source:VB External Description;Acc:AAEL000801]
AAEL000802-RA	AAEL000802	1.245 (1.06 to 1.429)	0.000783	0.0065476	conserved hypothetical protein [Source:VB External Description;Acc:AAEL000802]
AAEL000804-RA	AAEL000804	0.857 (0.131 to 1.215)	0.0933	0.1631	conserved hypothetical protein [Source:VB External Description;Acc:AAEL000804]
AAEL000805-RA	AAEL000805	1.675 (0.895 to 2.9)	0.0868	0.154952	conserved hypothetical protein [Source:VB External Description;Acc:AAEL000805]
AAEL000806-RA	AAEL000806	0.671 (0.421 to 0.949)	0.087	0.155197	hypothetical protein [Source:VB External Description;Acc:AAEL000806]
AAEL000807-RA	AAEL000807	1.229 (0.442 to 1.601)	0.00659	0.0282314	tetratricopeptide repeat protein, putative [Source:VB External Description;Acc:AAEL000807]
AAEL000809-RA	AAEL000809	0.743 (0.478 to 1.221)	0.0902	0.15941	conserved hypothetical protein [Source:VB External Description;Acc:AAEL000809]
AAEL000810-RA	AAEL000810	0.683	0.668	0.591473	protein kinase c [Source:VB External Description;Acc:AAEL000810]
AAEL000811-RA	AAEL000811	1.593 (0.714 to 2.855)	0.027	0.0710756	GPCR Methuselah Family [Source:VB External Description;Acc:AAEL000811]
AAEL000812-RA	AAEL000812	0.99 (0.667 to 1.193)	0.937	0.675902	conserved hypothetical protein [Source:VB External Description;Acc:AAEL000812]
AAEL000813-RA	AAEL000813	0.0797 (0.01 to 0.159)	0.903	0.668989	dimethylaniline monooxygenase [Source:VB External Description;Acc:AAEL000813]
AAEL000815-RA	AAEL000815	0.963 (0.693 to 1.201)	0.512	0.506776	conserved hypothetical protein [Source:VB External Description;Acc:AAEL000815]
AAEL000816-RA	AAEL000816	0.994 (0.774 to 1.321)	0.916	0.670547	carbonic anhydrase [Source:VB External Description;Acc:AAEL000816]
AAEL000817-RA	AAEL000817	0.0177 (0.01 to 0.461)	0.879	0.666694	rhomboid [Source:VB External Description;Acc:AAEL000817]
AAEL000820-RA	AAEL000820	0.613 (0.238 to 1.9)	0.347	0.396303	dimethylaniline monooxygenase [Source:VB External Description;Acc:AAEL000820]
AAEL000821-RA	AAEL000821	0.0278 (0.01 to 0.374)	0.931	0.674404	conserved hypothetical protein [Source:VB External Description;Acc:AAEL000821]
AAEL000822-RA	AAEL000822	1.023 (0.45 to 2.3)	0.953	0.67926	kinesin-like protein KLP68D [Source:VB External Description;Acc:AAEL000822]
AAEL000824-RB	AAEL000824	0.892 (0.583 to 1.25)	0.482	0.488559	hypothetical protein [Source:VB External Description;Acc:AAEL000824]
AAEL000825-RA	AAEL000825	1.073 (0.731 to 1.545)	0.194	0.268449	eukaryotic peptide chain release factor GTP-binding subunit (erf2) (translation release factor 3) (erf3) (erf-3) [Source:VB External Description;Acc:AAEL000825]
AAEL000828-RA	AAEL000828	1.021 (0.369 to 4.25)	0.973	0.683335	vitellogenin,, putative [Source:VB External Description;Acc:AAEL000828]
AAEL000829-RA	AAEL000829	1.096 (0.908 to 1.263)	0.149	0.224531	dimethylaniline monooxygenase [Source:VB External Description;Acc:AAEL000829]
AAEL000832-RA	AAEL000832	0.883 (0.563 to 1.313)	0.0921	0.161612	cleavage and polyadenylation specificity factor cpsf [Source:VB External Description;Acc:AAEL000832]
AAEL000834-RA	AAEL000834	2.763 (2.119 to 3.571)	9.06e-09	0.00176882	dimethylaniline monooxygenase [Source:VB External Description;Acc:AAEL000834]
AAEL000834-RB	AAEL000834	2.7 (2.179 to 3.269)	6.21e-11	0.00176882	dimethylaniline monooxygenase [Source:VB External Description;Acc:AAEL000834]
AAEL000836-RA	AAEL000836	0.822 (0.619 to 1.448)	0.299	0.360528	spermatogenesis associated factor [Source:VB External Description;Acc:AAEL000836]
AAEL000837-RA	AAEL000837	1.638 (0.809 to 2.568)	0.0167	0.0523193	conserved hypothetical protein [Source:VB External Description;Acc:AAEL000837]
AAEL000838-RA	AAEL000838	1.183 (0.716 to 1.671)	0.192	0.266826	hypothetical protein [Source:VB External Description;Acc:AAEL000838]
AAEL000839-RA	AAEL000839	1.335 (0.866 to 1.789)	0.0373	0.0883142	O-fucosyltransferase, putative [Source:VB External Description;Acc:AAEL000839]
AAEL000840-RA	AAEL000840	1.114 (0.836 to 1.373)	0.0836	0.150984	skeletal muscle/kidney enriched inositol 5-phosphatase [Source:VB External Description;Acc:AAEL000840]
AAEL000841-RC	AAEL000841	0.994 (0.546 to 1.813)	0.973	0.683335	hypothetical protein [Source:VB External Description;Acc:AAEL000841]
AAEL000842-RA	AAEL000842	1	1	0.69382	microsomal dipeptidase [Source:VB External Description;Acc:AAEL000842]
AAEL000844-RA	AAEL000844	0.605 (0.455 to 0.759)	0.00366	0.0191268	ad-003 [Source:VB External Description;Acc:AAEL000844]
AAEL000845-RA	AAEL000845	4.671 (2.3 to 9.238)	0.00052	0.00482668	protein-tyrosine phosphatase [Source:VB External Description;Acc:AAEL000845]
AAEL000846-RA	AAEL000846	0.455 (0.306 to 0.646)	0.554	0.53229	conserved hypothetical protein [Source:VB External Description;Acc:AAEL000846]
AAEL000847-RA	AAEL000847	0.701 (0.525 to 0.849)	0.00273	0.015928	conserved hypothetical protein [Source:VB External Description;Acc:AAEL000847]
AAEL000848-RA	AAEL000848	0.625 (0.0775 to 1.033)	0.0397	0.091913	poly(a) polymerase [Source:VB External Description;Acc:AAEL000848]
AAEL000850-RA	AAEL000850	0.872 (0.308 to 1.378)	0.347	0.396303	tyrosine kinase receptor [Source:VB External Description;Acc:AAEL000850]
AAEL000851-RA	AAEL000851	0.781 (0.589 to 1.205)	0.089	0.157702	conserved hypothetical protein [Source:VB External Description;Acc:AAEL000851]
AAEL000853-RA	AAEL000853	1.015 (0.682 to 1.174)	0.812	0.647257	skinny hedgehog/sightless/rasp [Source:VB External Description;Acc:AAEL000853]
AAEL000854-RA	AAEL000854	0.987 (0.762 to 1.492)	0.885	0.666979	fumarylacetoacetate hydrolase [Source:VB External Description;Acc:AAEL000854]
AAEL000855-RA	AAEL000855	0.787 (0.414 to 1.127)	0.195	0.26923	mannosyltransferase 1, [Source:VB External Description;Acc:AAEL000855]
AAEL000856-RA	AAEL000856	0.891 (0.656 to 1.188)	0.23	0.303052	germ cell-less protein [Source:VB External Description;Acc:AAEL000856]
AAEL000857-RA	AAEL000857	1.112 (0.598 to 1.585)	0.312	0.370718	conserved hypothetical protein [Source:VB External Description;Acc:AAEL000857]
AAEL000858-RA	AAEL000858	0.896 (0.641 to 1.205)	0.141	0.216344	ral guanine nucleotide exchange factor, [Source:VB External Description;Acc:AAEL000858]
AAEL000859-RA	AAEL000859	1.249 (0.589 to 2.101)	0.172	0.246612	hypothetical protein [Source:VB External Description;Acc:AAEL000859]
AAEL000861-RA	AAEL000861	3.491 (1.276 to 7.1)	0.00298	0.0168304	hypothetical protein [Source:VB External Description;Acc:AAEL000861]
AAEL000862-RA	AAEL000862	0.795 (0.533 to 1.007)	0.592	0.555486
AAEL000863-RA	AAEL000863	1.009 (0.611 to 1.433)	0.959	0.679682	SPASIC protein, putative [Source:VB External Description;Acc:AAEL000863]
AAEL000867-RA	AAEL000867	0.986 (0.653 to 1.207)	0.852	0.659263	F-box protein [Source:VB External Description;Acc:AAEL000867]
AAEL000868-RA	AAEL000868	1.074 (0.583 to 1.574)	0.457	0.471993	conserved hypothetical protein [Source:VB External Description;Acc:AAEL000868]
AAEL000871-RA	AAEL000871	0.713 (0.334 to 1.244)	0.211	0.28537	conserved hypothetical protein [Source:VB External Description;Acc:AAEL000871]
AAEL000873-RA	AAEL000873	0.0316 (0.01 to 0.0632)	0.93	0.674141	pickpocket [Source:VB External Description;Acc:AAEL000873]
AAEL000880-RA	AAEL000880	0.988 (0.715 to 1.257)	0.873	0.664932	hypothetical protein [Source:VB External Description;Acc:AAEL000880]
AAEL000881-RA	AAEL000881	0.129 (0.01 to 0.343)	0.887	0.666979	conserved hypothetical protein [Source:VB External Description;Acc:AAEL000881]
AAEL000883-RA	AAEL000883	0.999 (0.778 to 1.142)	0.993	0.691942	hypothetical protein [Source:VB External Description;Acc:AAEL000883]
AAEL000883-RB	AAEL000883	0.951 (0.769 to 1.225)	0.537	0.522112	hypothetical protein [Source:VB External Description;Acc:AAEL000883]
AAEL000884-RA	AAEL000884	1.765 (0.976 to 2.599)	0.00234	0.0143408	eukaryotic translation initiation factor 2 alpha kinase 1 (heme-regulated eukaryotic initiation factor eif-2-alpha kinase) [Source:VB External Description;Acc:AAEL000884]
AAEL000886-RA	AAEL000886	0.816 (0.204 to 1.678)	0.468	0.479017	hypothetical protein [Source:VB External Description;Acc:AAEL000886]
AAEL000888-RA	AAEL000888	0.331 (0.298 to 0.398)	0.809	0.646672	single stranded DNA binding protein [Source:VB External Description;Acc:AAEL000888]
AAEL000890-RA	AAEL000890	0.0974	0.73	0.618033	conserved hypothetical protein [Source:VB External Description;Acc:AAEL000890]
AAEL000894-RA	AAEL000894	0.647 (0.133 to 1.9)	0.415	0.445105	hunchback protein [Source:VB External Description;Acc:AAEL000894]
AAEL000895-RA	AAEL000895	0.932 (0.721 to 1.339)	0.438	0.459148	peroxisome biogenesis factor 1 (peroxin-1) [Source:VB External Description;Acc:AAEL000895]
AAEL000897-RA	AAEL000897	0.499 (0.01 to 0.816)	0.0838	0.151161	conserved hypothetical protein [Source:VB External Description;Acc:AAEL000897]
AAEL000898-RA	AAEL000898	0.365 (0.276 to 0.476)	0.372	0.41495
AAEL000899-RA	AAEL000899	0.762 (0.478 to 1.1)	0.5	0.499768	glycosyltransferase [Source:VB External Description;Acc:AAEL000899]
AAEL000900-RA	AAEL000900	1.061 (0.696 to 1.83)	0.674	0.594161	conserved hypothetical protein [Source:VB External Description;Acc:AAEL000900]
AAEL000901-RA	AAEL000901	1.275 (0.45 to 2.1)	0.796	0.643144	conserved hypothetical protein [Source:VB External Description;Acc:AAEL000901]
AAEL000902-RA	AAEL000902	1.008 (0.641 to 1.521)	0.942	0.675902	sugar transporter [Source:VB External Description;Acc:AAEL000902]
AAEL000903-RA	AAEL000903	0.762 (0.557 to 1.067)	0.0274	0.0717718	Enhancer of yellow 2 transcription factor [Source:VB External Description;Acc:AAEL000903]
AAEL000904-RA	AAEL000904	0.415 (0.368 to 0.495)	0.393	0.430411
AAEL000905-RA	AAEL000905	0.11 (0.0815 to 0.181)	0.518	0.510737
AAEL000906-RA	AAEL000906	0.707 (0.497 to 1.068)	0.0926	0.162336	guanyl-nucleotide exchange factor [Source:VB External Description;Acc:AAEL000906]
AAEL000907-RA	AAEL000907	0.648 (0.314 to 1.65)	0.741	0.62329	hypothetical protein [Source:VB External Description;Acc:AAEL000907]
AAEL000908-RA	AAEL000908	1.621 (1.001 to 2.67)	0.378	0.418933	conserved hypothetical protein [Source:VB External Description;Acc:AAEL000908]
AAEL000910-RA	AAEL000910	0.629 (0.431 to 1.267)	0.0113	0.0402091	conserved hypothetical protein [Source:VB External Description;Acc:AAEL000910]
AAEL000911-RA	AAEL000911	0.118	0.854	0.659263	conserved hypothetical protein [Source:VB External Description;Acc:AAEL000911]
AAEL000912-RA	AAEL000912	0.494 (0.306 to 0.852)	0.051	0.10852	conserved hypothetical protein [Source:VB External Description;Acc:AAEL000912]
AAEL000914-RA	AAEL000914	0.553 (0.437 to 0.698)	0.691	0.601849	conserved hypothetical protein [Source:VB External Description;Acc:AAEL000914]
AAEL000915-RA	AAEL000915	0.397 (0.361 to 0.433)	0.726	0.616336	hypothetical protein [Source:VB External Description;Acc:AAEL000915]
AAEL000918-RA	AAEL000918	1.075 (0.607 to 1.45)	0.522	0.513112
AAEL000919-RA	AAEL000919	0.27	0.785	0.63843	hypothetical protein [Source:VB External Description;Acc:AAEL000919]
AAEL000920-RA	AAEL000920	0.589 (0.0736 to 1.104)	0.72	0.614478	hypothetical protein [Source:VB External Description;Acc:AAEL000920]
AAEL000922-RA	AAEL000922	1.131 (0.864 to 1.426)	0.0539	0.112401	polyribonucleotide nucleotidyltransferase [Source:VB External Description;Acc:AAEL000922]
AAEL000923-RA	AAEL000923	0.0306 (0.01 to 0.0775)	0.888	0.666979	conserved hypothetical protein [Source:VB External Description;Acc:AAEL000923]
AAEL000924-RA	AAEL000924	0.865 (0.63 to 1.121)	0.0679	0.130817	eukaryotic translation initiation factor 2-alpha kinase [Source:VB External Description;Acc:AAEL000924]
AAEL000925-RA	AAEL000925	1.165 (0.34 to 1.934)	0.404	0.437739	leucine-zipper-like transcriptional regulator 1 (LZTR-1) [Source:VB External Description;Acc:AAEL000925]
AAEL000926-RA	AAEL000926	0.296 (0.253 to 0.338)	0.73	0.618033	pickpocket [Source:VB External Description;Acc:AAEL000926]
AAEL000927-RA	AAEL000927	1.453 (0.983 to 1.978)	0.00152	0.0105146	hypothetical protein [Source:VB External Description;Acc:AAEL000927]
AAEL000928-RA	AAEL000928	0.669 (0.382 to 0.956)	0.799	0.644024	conserved hypothetical protein [Source:VB External Description;Acc:AAEL000928]
AAEL000929-RA	AAEL000929	0.74 (0.597 to 1.297)	0.0241	0.0659708	cytochrome c oxidase, subunit VIA, putative [Source:VB External Description;Acc:AAEL000929]
AAEL000930-RB	AAEL000930	1.149 (0.571 to 1.318)	0.0598	0.120372	conserved hypothetical protein [Source:VB External Description;Acc:AAEL000930]
AAEL000931-RA	AAEL000931	2.153 (1.533 to 3.33)	4.14e-06	0.00176882	alkaline phosphatase [Source:VB External Description;Acc:AAEL000931]
AAEL000933-RA	AAEL000933	1.148 (0.25 to 1.496)	0.0896	0.1585	conserved hypothetical protein [Source:VB External Description;Acc:AAEL000933]
AAEL000934-RC	AAEL000934	1.425 (1.023 to 1.749)	1.3e-05	0.00176882	clathrin light chain [Source:VB External Description;Acc:AAEL000934]
AAEL000936-RA	AAEL000936	0.576 (0.45 to 0.992)	0.00233	0.0143032	hypothetical protein [Source:VB External Description;Acc:AAEL000936]
AAEL000937-RA	AAEL000937	0.0298 (0.01 to 0.0596)	0.931	0.674404	conserved hypothetical protein [Source:VB External Description;Acc:AAEL000937]
AAEL000938-RA	AAEL000938	0.725 (0.311 to 1.048)	0.00258	0.0153057	conserved hypothetical protein [Source:VB External Description;Acc:AAEL000938]
AAEL000939-RA	AAEL000939	0.996 (0.434 to 1.45)	0.991	0.691263	conserved hypothetical protein [Source:VB External Description;Acc:AAEL000939]
AAEL000940-RA	AAEL000940	0.373 (0.148 to 1.221)	0.165	0.240292	conserved hypothetical protein [Source:VB External Description;Acc:AAEL000940]
AAEL000941-RA	AAEL000941	0.837 (0.656 to 1.02)	0.0162	0.0512727	mitochondrial inner membrane protein translocase, 8kD-subunit, putative [Source:VB External Description;Acc:AAEL000941]
AAEL000942-RA	AAEL000942	0.82 (0.499 to 1.104)	0.0637	0.125497	conserved hypothetical protein [Source:VB External Description;Acc:AAEL000942]
AAEL000942-RB	AAEL000942	0.828 (0.62 to 0.996)	0.0442	0.0989039	conserved hypothetical protein [Source:VB External Description;Acc:AAEL000942]
AAEL000943-RA	AAEL000943	0.521 (0.268 to 1.218)	0.0313	0.0787604	conserved hypothetical protein [Source:VB External Description;Acc:AAEL000943]
AAEL000944-RA	AAEL000944	0.91 (0.157 to 1.158)	0.317	0.374618	conserved hypothetical protein [Source:VB External Description;Acc:AAEL000944]
AAEL000947-RA	AAEL000947	0.848 (0.463 to 0.986)	0.0657	0.128076	microsomal signal peptidase 23 kd subunit (spc22/23) [Source:VB External Description;Acc:AAEL000947]
AAEL000948-RA	AAEL000948	0.485 (0.295 to 0.839)	0.134	0.209109	conserved hypothetical protein [Source:VB External Description;Acc:AAEL000948]
AAEL000949-RA	AAEL000949	0.682 (0.338 to 1.231)	0.581	0.548287	conserved hypothetical protein [Source:VB External Description;Acc:AAEL000949]
AAEL000950-RA	AAEL000950	0.897 (0.601 to 1.161)	0.171	0.245748	conserved hypothetical protein [Source:VB External Description;Acc:AAEL000950]
AAEL000952-RA	AAEL000952	0.853 (0.652 to 1.175)	0.0705	0.13443	conserved hypothetical protein [Source:VB External Description;Acc:AAEL000952]
AAEL000953-RA	AAEL000953	1.169 (0.773 to 1.526)	0.0646	0.126597	conserved hypothetical protein [Source:VB External Description;Acc:AAEL000953]
AAEL000954-RA	AAEL000954	0.214 (0.108 to 0.354)	0.0427	0.0967443	conserved hypothetical protein [Source:VB External Description;Acc:AAEL000954]
AAEL000955-RA	AAEL000955	0.965 (0.768 to 1.247)	0.561	0.53686	conserved hypothetical protein [Source:VB External Description;Acc:AAEL000955]
AAEL000956-RB	AAEL000956	0.802 (0.498 to 1.125)	0.148	0.223342	conserved hypothetical protein [Source:VB External Description;Acc:AAEL000956]
AAEL000957-RA	AAEL000957	0.229 (0.01 to 0.431)	0.422	0.448976	hypothetical protein [Source:VB External Description;Acc:AAEL000957]
AAEL000958-RA	AAEL000958	0.861 (0.663 to 1.107)	0.0677	0.130568	conserved hypothetical protein [Source:VB External Description;Acc:AAEL000958]
AAEL000962-RA	AAEL000962	0.713 (0.441 to 1.136)	0.172	0.246612	conserved hypothetical protein [Source:VB External Description;Acc:AAEL000962]
AAEL000963-RA	AAEL000963	0.718 (0.553 to 0.978)	0.00976	0.036795	conserved hypothetical protein [Source:VB External Description;Acc:AAEL000963]
AAEL000964-RA	AAEL000964	0.867 (0.667 to 1.088)	0.0587	0.118998	regulatory factor X-associated ankyrin-containing protein, putative [Source:VB External Description;Acc:AAEL000964]
AAEL000965-RA	AAEL000965	0.956 (0.549 to 1.154)	0.526	0.515881	conserved hypothetical protein [Source:VB External Description;Acc:AAEL000965]
AAEL000966-RA	AAEL000966	0.714 (0.364 to 1.564)	0.574	0.544522	hypothetical protein [Source:VB External Description;Acc:AAEL000966]
AAEL000967-RA	AAEL000967	1.151 (0.95 to 1.35)	0.472	0.481914	tmc7 protein [Source:VB External Description;Acc:AAEL000967]
AAEL000970-RA	AAEL000970	0.863 (0.739 to 1.024)	0.0731	0.137898	predicted protein [Source:VB External Description;Acc:AAEL000970]
AAEL000972-RA	AAEL000972	0.147 (0.01 to 0.635)	0.888	0.666979	conserved hypothetical protein [Source:VB External Description;Acc:AAEL000972]
AAEL000973-RA	AAEL000973	1.01 (0.819 to 1.268)	0.943	0.676031	conserved hypothetical protein [Source:VB External Description;Acc:AAEL000973]
AAEL000974-RA	AAEL000974	1 (0.8 to 1.2)	1	0.69382	zinc finger protein [Source:VB External Description;Acc:AAEL000974]
AAEL000975-RA	AAEL000975	1.615 (0.495 to 2.646)	0.00419	0.0210795	hypothetical protein [Source:VB External Description;Acc:AAEL000975]
AAEL000976-RA	AAEL000976	0.581 (0.361 to 0.805)	0.188	0.26334	nucleoprotein, putative [Source:VB External Description;Acc:AAEL000976]
AAEL000977-RA	AAEL000977	0.942 (0.699 to 1.2)	0.608	0.564146	hypothetical protein [Source:VB External Description;Acc:AAEL000977]
AAEL000978-RA	AAEL000978	0.565 (0.202 to 0.921)	0.00655	0.028125	conserved hypothetical protein [Source:VB External Description;Acc:AAEL000978]
AAEL000980-RA	AAEL000980	0.625 (0.468 to 0.884)	0.0377	0.0888358	hypothetical protein [Source:VB External Description;Acc:AAEL000980]
AAEL000981-RA	AAEL000981	1.308 (0.97 to 1.87)	0.0371	0.087953	hypothetical protein [Source:VB External Description;Acc:AAEL000981]
AAEL000982-RA	AAEL000982	1.047 (0.658 to 1.335)	0.464	0.475974	Mediator of RNA polymerase II transcription subunit 7 (Mediator complex subunit 7) [Source:VB External Description;Acc:AAEL000982]
AAEL000983-RC	AAEL000983	0.989 (0.486 to 1.447)	0.941	0.675902	clathrin coat assembly protein ap19 [Source:VB External Description;Acc:AAEL000983]
AAEL000984-RA	AAEL000984	1.314 (0.8 to 1.9)	0.0123	0.0425227	conserved hypothetical protein [Source:VB External Description;Acc:AAEL000984]
AAEL000985-RA	AAEL000985	1.189 (0.602 to 1.532)	0.0428	0.0967934	conserved hypothetical protein [Source:VB External Description;Acc:AAEL000985]
AAEL000986-RA	AAEL000986	0.901 (0.657 to 1.356)	0.411	0.442671	NADH-ubiquinone oxidoreductase ashi subunit [Source:VB External Description;Acc:AAEL000986]
AAEL000986-RB	AAEL000986	0.954 (0.76 to 1.238)	0.534	0.52015	NADH-ubiquinone oxidoreductase ashi subunit [Source:VB External Description;Acc:AAEL000986]
AAEL000987-RA	AAEL000987	1.036 (0.281 to 1.36)	0.596	0.557898	60S ribosomal protein L8 [Source:VB External Description;Acc:AAEL000987]
AAEL000988-RA	AAEL000988	0.923 (0.629 to 1.33)	0.428	0.452632	conserved hypothetical protein [Source:VB External Description;Acc:AAEL000988]
AAEL000989-RA	AAEL000989	0.0924 (0.0396 to 0.158)	0.882	0.666979	hypothetical protein [Source:VB External Description;Acc:AAEL000989]
AAEL000990-RA	AAEL000990	0.833 (0.0741 to 1.015)	0.294	0.356063	conserved hypothetical protein [Source:VB External Description;Acc:AAEL000990]
AAEL000991-RA	AAEL000991	0.505 (0.306 to 0.697)	0.0107	0.0388572	conserved hypothetical protein [Source:VB External Description;Acc:AAEL000991]
AAEL000992-RA	AAEL000992	0.606 (0.358 to 1.054)	0.271	0.337807	hypothetical protein [Source:VB External Description;Acc:AAEL000992]
AAEL000993-RA	AAEL000993	1.627 (1.211 to 2.115)	0.000697	0.0060487	dally [Source:VB External Description;Acc:AAEL000993]
AAEL000994-RA	AAEL000994	1.121 (0.704 to 1.909)	0.612	0.566228	conserved hypothetical protein [Source:VB External Description;Acc:AAEL000994]
AAEL000996-RA	AAEL000996	1.008 (0.802 to 1.328)	0.891	0.6674	conserved hypothetical protein [Source:VB External Description;Acc:AAEL000996]
AAEL000997-RA	AAEL000997	0.471 (0.228 to 0.968)	0.187	0.262187	nucleoprotein, putative [Source:VB External Description;Acc:AAEL000997]
AAEL000998-RA	AAEL000998	1.685 (0.815 to 2.6)	0.102	0.173642	galactose-specific C-type lectin, putative [Source:VB External Description;Acc:AAEL000998]
AAEL000999-RA	AAEL000999	1.857 (1.359 to 2.314)	0.000534	0.00491718	DNA replication licensing factor MCM7 [Source:VB External Description;Acc:AAEL000999]
AAEL001000-RA	AAEL001000	1.161 (0.969 to 1.73)	0.265	0.332339	1-acyl-sn-glycerol-3-phosphate acyltransferase [Source:VB External Description;Acc:AAEL001000]
AAEL001001-RA	AAEL001001	0.888 (0.488 to 1.254)	0.513	0.507291	hypothetical protein [Source:VB External Description;Acc:AAEL001001]
AAEL001002-RA	AAEL001002	0.814 (0.271 to 1.311)	0.853	0.659263	sodium/solute symporter [Source:VB External Description;Acc:AAEL001002]
AAEL001004-RA	AAEL001004	0.98 (0.689 to 1.377)	0.813	0.647497	conserved hypothetical protein [Source:VB External Description;Acc:AAEL001004]
AAEL001005-RA	AAEL001005	1.076 (0.782 to 1.309)	0.369	0.412908	calreticulin [Source:VB External Description;Acc:AAEL001005]
AAEL001006-RA	AAEL001006	0.966 (0.681 to 1.249)	0.868	0.663577	conserved hypothetical protein [Source:VB External Description;Acc:AAEL001006]
AAEL001007-RA	AAEL001007	0.849 (0.561 to 1.213)	0.294	0.356063	conserved hypothetical protein [Source:VB External Description;Acc:AAEL001007]
AAEL001008-RA	AAEL001008	1.365 (0.98 to 1.767)	0.000179	0.00239571	conserved hypothetical protein [Source:VB External Description;Acc:AAEL001008]
AAEL001009-RA	AAEL001009	0.915 (0.532 to 1.4)	0.88	0.666975	dab2-interacting protein [Source:VB External Description;Acc:AAEL001009]
AAEL001011-RA	AAEL001011	0.835 (0.487 to 1.234)	0.151	0.226807	conserved hypothetical protein [Source:VB External Description;Acc:AAEL001011]
AAEL001012-RA	AAEL001012	0.0188 (0.01 to 0.0281)	0.936	0.675782	hypothetical protein [Source:VB External Description;Acc:AAEL001012]
AAEL001013-RA	AAEL001013	1.306 (0.301 to 1.658)	0.00121	0.00893709	conserved hypothetical protein [Source:VB External Description;Acc:AAEL001013]
AAEL001014-RA	AAEL001014	1.107 (0.837 to 1.364)	0.166	0.241274	vacuolar protein sorting-associated [Source:VB External Description;Acc:AAEL001014]
AAEL001015-RA	AAEL001015	0.151 (0.01 to 0.389)	0.871	0.664569	conserved hypothetical protein [Source:VB External Description;Acc:AAEL001015]
AAEL001016-RA	AAEL001016	0.662 (0.113 to 0.946)	0.0432	0.0974602	zinc finger protein [Source:VB External Description;Acc:AAEL001016]
AAEL001017-RA	AAEL001017	0.607 (0.313 to 1.073)	0.0276	0.0722447	tyrosine-protein kinase [Source:VB External Description;Acc:AAEL001017]
AAEL001018-RA	AAEL001018	0.0128 (0.01 to 0.0383)	0.952	0.678743	conserved hypothetical protein [Source:VB External Description;Acc:AAEL001018]
AAEL001019-RA	AAEL001019	0.965 (0.782 to 1.157)	0.654	0.585792	translation elongation factor [Source:VB External Description;Acc:AAEL001019]
AAEL001020-RA	AAEL001020	0.692 (0.465 to 0.929)	0.0016	0.0109556	anterior fat body protein [Source:VB External Description;Acc:AAEL001020]
AAEL001024-RA	AAEL001024	1.114 (0.732 to 1.324)	0.0826	0.149725	mitochondrial carrier protein [Source:VB External Description;Acc:AAEL001024]
AAEL001029-RA	AAEL001029	0.911 (0.642 to 1.155)	0.319	0.375904	conserved hypothetical protein [Source:VB External Description;Acc:AAEL001029]
AAEL001030-RA	AAEL001030	0.882 (0.365 to 1.199)	0.305	0.365092	S-formylglutathione hydrolase, putative [Source:VB External Description;Acc:AAEL001030]
AAEL001031-RA	AAEL001031	1.073 (0.428 to 1.757)	0.757	0.628619	conserved hypothetical protein [Source:VB External Description;Acc:AAEL001031]
AAEL001032-RA	AAEL001032	0.694 (0.393 to 0.997)	0.0173	0.0533426	conserved hypothetical protein [Source:VB External Description;Acc:AAEL001032]
AAEL001033-RA	AAEL001033	0.788 (0.545 to 1.077)	0.0295	0.0755383	methyl-cpg binding protein, mbd [Source:VB External Description;Acc:AAEL001033]
AAEL001034-RA	AAEL001034	1.05 (0.7 to 1.4)	0.942	0.675902	adenylate cyclase type vi [Source:VB External Description;Acc:AAEL001034]
AAEL001035-RA	AAEL001035	0.257 (0.172 to 0.343)	0.753	0.627406	anterior fat body protein [Source:VB External Description;Acc:AAEL001035]
AAEL001036-RA	AAEL001036	0.811 (0.203 to 1.129)	0.106	0.178323	ikappab kinase complex-associated protein [Source:VB External Description;Acc:AAEL001036]
AAEL001037-RA	AAEL001037	0.707 (0.573 to 0.839)	0.00477	0.0230138	ribosomal RNA methyltransferase [Source:VB External Description;Acc:AAEL001037]
AAEL001038-RA	AAEL001038	0.87 (0.52 to 1.183)	0.276	0.342371	cak1 [Source:VB External Description;Acc:AAEL001038]
AAEL001039-RB	AAEL001039	1.144 (0.912 to 1.353)	0.0414	0.0949007	metaxin [Source:VB External Description;Acc:AAEL001039]
AAEL001041-RA	AAEL001041	1.115 (0.798 to 1.95)	0.336	0.388225	guanine nucleotide-binding protein beta 3 (g protein beta3) [Source:VB External Description;Acc:AAEL001041]
AAEL001044-RA	AAEL001044	1.038 (0.756 to 1.311)	0.465	0.476802	tyrosyl-tRNA synthetase [Source:VB External Description;Acc:AAEL001044]
AAEL001046-RA	AAEL001046	1.333 (1.014 to 1.8)	0.154	0.22904	phosphatase fragment [Source:VB External Description;Acc:AAEL001046]
AAEL001047-RA	AAEL001047	1.025 (0.617 to 1.673)	0.855	0.659349	adenylate cyclase [Source:VB External Description;Acc:AAEL001047]
AAEL001048-RA	AAEL001048	1.386 (1.031 to 1.77)	0.000299	0.00314965	short-chain dehydrogenase [Source:VB External Description;Acc:AAEL001048]
AAEL001049-RA	AAEL001049	0.684 (0.27 to 1.55)	0.689	0.600813	conserved hypothetical protein [Source:VB External Description;Acc:AAEL001049]
AAEL001050-RA	AAEL001050	0.768 (0.549 to 1.002)	0.0135	0.0453191	conserved hypothetical protein [Source:VB External Description;Acc:AAEL001050]
AAEL001052-RA	AAEL001052	0.844 (0.235 to 1.19)	0.0651	0.127342	heat shock protein, putative [Source:VB External Description;Acc:AAEL001052]
AAEL001054-RA	AAEL001054	1.162 (0.336 to 3)	0.697	0.604025	glutathionetransferase [Source:VB External Description;Acc:AAEL001054]
AAEL001056-RA	AAEL001056	1.084 (0.768 to 1.466)	0.386	0.42513	hypothetical protein [Source:VB External Description;Acc:AAEL001056]
AAEL001061-RA	AAEL001061	0.864 (0.543 to 1.65)	0.668	0.591473	glutathionetransferase [Source:VB External Description;Acc:AAEL001061]
AAEL001064-RA	AAEL001064	0.247 (0.099 to 0.396)	0.837	0.654244	triacylglycerol lipase, putative [Source:VB External Description;Acc:AAEL001064]
AAEL001065-RA	AAEL001065	0.821 (0.588 to 1.053)	0.0545	0.113048	conserved hypothetical protein [Source:VB External Description;Acc:AAEL001065]
AAEL001066-RA	AAEL001066	0.818 (0.623 to 1.081)	0.0804	0.147176	mitochondrial ribosomal protein, L22, putative [Source:VB External Description;Acc:AAEL001066]
AAEL001068-RA	AAEL001068	0.536 (0.292 to 0.973)	0.0869	0.155056	myosin light chain 2V, putative [Source:VB External Description;Acc:AAEL001068]
AAEL001069-RA	AAEL001069	1.012 (0.601 to 1.681)	0.93	0.674141	histone deacetylase [Source:VB External Description;Acc:AAEL001069]
AAEL001070-RA	AAEL001070	0.44 (0.294 to 0.933)	0.608	0.564146	conserved hypothetical protein [Source:VB External Description;Acc:AAEL001070]
AAEL001071-RA	AAEL001071	1.911 (1.064 to 2.618)	0.000705	0.00609644	glutathionetransferase [Source:VB External Description;Acc:AAEL001071]
AAEL001075-RA	AAEL001075	0.463 (0.181 to 0.907)	0.0171	0.0530791	conserved hypothetical protein [Source:VB External Description;Acc:AAEL001075]
AAEL001077-RA	AAEL001077	2.503 (1.622 to 4.255)	0.000124	0.00209056	Clip-domain serine protease, family B. Protease homologue. [Source:VB External Description;Acc:AAEL001077]
AAEL001080-RA	AAEL001080	0.649 (0.493 to 0.97)	0.00425	0.0213235	RNA 3' terminal phosphate cyclase [Source:VB External Description;Acc:AAEL001080]
AAEL001081-RA	AAEL001081	0.561 (0.282 to 1.4)	0.457	0.471993	triacylglycerol lipase, putative [Source:VB External Description;Acc:AAEL001081]
AAEL001082-RA	AAEL001082	1.196 (0.918 to 1.554)	0.0229	0.0638647	conserved hypothetical protein [Source:VB External Description;Acc:AAEL001082]
AAEL001084-RA	AAEL001084	8.998 (6.366 to 13.4)	1.56e-10	0.00176882	Clip-domain serine protease, family B. Protease homologue. [Source:VB External Description;Acc:AAEL001084]
AAEL001085-RA	AAEL001085	0.799 (0.564 to 1.059)	0.0476	0.103909	conserved hypothetical protein [Source:VB External Description;Acc:AAEL001085]
AAEL001087-RA	AAEL001087	0.757 (0.515 to 1.238)	0.0471	0.103213	synaptic vesicle protein [Source:VB External Description;Acc:AAEL001087]
AAEL001088-RA	AAEL001088	1.12 (0.9 to 1.407)	0.164	0.239258	beta-1,3-galactosyltransferase [Source:VB External Description;Acc:AAEL001088]
AAEL001089-RA	AAEL001089	0.868 (0.13 to 1.088)	0.147	0.222557	conserved hypothetical protein [Source:VB External Description;Acc:AAEL001089]
AAEL001090-RA	AAEL001090	1 (0.85 to 1.15)	1	0.69382	glutathionetransferase [Source:VB External Description;Acc:AAEL001090]
AAEL001091-RA	AAEL001091	0.645 (0.398 to 0.956)	0.0211	0.0604591	malic enzyme [Source:VB External Description;Acc:AAEL001091]
AAEL001092-RA	AAEL001092	0.743 (0.569 to 1.026)	0.0161	0.0510215	udp-glucose pyrophosphatase [Source:VB External Description;Acc:AAEL001092]
AAEL001094-RB	AAEL001094	0.796 (0.582 to 1.026)	0.0588	0.119168	conserved hypothetical protein [Source:VB External Description;Acc:AAEL001094]
AAEL001095-RA	AAEL001095	0.769 (0.306 to 1.091)	0.0348	0.0841961	hypothetical protein [Source:VB External Description;Acc:AAEL001095]
AAEL001097-RA	AAEL001097	0.761 (0.577 to 1.104)	0.0515	0.109239	hypoxia-inducible factor [Source:VB External Description;Acc:AAEL001097]
AAEL001098-RA	AAEL001098	7.425 (4.256 to 14.06)	1.21e-05	0.00176882	clip-domain serine protease, putative [Source:VB External Description;Acc:AAEL001098]
AAEL001099-RA	AAEL001099	1.146 (0.764 to 1.52)	0.172	0.246612	DEAD box polypeptide [Source:VB External Description;Acc:AAEL001099]
AAEL001101-RA	AAEL001101	1.292 (1.033 to 1.619)	5.09e-05	0.00177686	ATP-dependent transporter [Source:VB External Description;Acc:AAEL001101]
AAEL001102-RA	AAEL001102	0.864 (0.685 to 1.132)	0.0889	0.1576	adenosine kinase [Source:VB External Description;Acc:AAEL001102]
AAEL001103-RA	AAEL001103	0.915 (0.779 to 1.058)	0.174	0.248614	prefoldin, subunit, putative [Source:VB External Description;Acc:AAEL001103]
AAEL001104-RA	AAEL001104	1.198 (0.301 to 1.473)	0.0109	0.0393522	conserved hypothetical protein [Source:VB External Description;Acc:AAEL001104]
AAEL001106-RA	AAEL001106	1.289 (0.704 to 2.275)	0.0909	0.160036	conserved hypothetical protein [Source:VB External Description;Acc:AAEL001106]
AAEL001107-RA	AAEL001107	1.062 (0.734 to 1.484)	0.487	0.491611	hypothetical protein [Source:VB External Description;Acc:AAEL001107]
AAEL001108-RA	AAEL001108	0.595 (0.401 to 0.892)	0.0978	0.168582	protein kinase c [Source:VB External Description;Acc:AAEL001108]
AAEL001109-RA	AAEL001109	0.757 (0.552 to 0.919)	0.00524	0.0244387	glutaredoxin [Source:VB External Description;Acc:AAEL001109]
AAEL001110-RA	AAEL001110	0.652 (0.417 to 1)	0.508	0.504365	jnk stimulatory phosphatase (jsp1) [Source:VB External Description;Acc:AAEL001110]
AAEL001111-RA	AAEL001111	0.753 (0.647 to 0.87)	0.1	0.171299	zinc finger protein [Source:VB External Description;Acc:AAEL001111]
AAEL001112-RA	AAEL001112	1.291 (0.917 to 1.654)	0.000708	0.00611516	conserved hypothetical protein [Source:VB External Description;Acc:AAEL001112]
AAEL001113-RA	AAEL001113	1.019 (0.692 to 1.384)	0.808	0.646672	inorganic phosphate cotransporter, putative [Source:VB External Description;Acc:AAEL001113]
AAEL001114-RA	AAEL001114	0.973 (0.678 to 1.258)	0.644	0.581258	amino acid transporter [Source:VB External Description;Acc:AAEL001114]
AAEL001117-RA	AAEL001117	0.925 (0.651 to 1.688)	0.617	0.568655	conserved hypothetical protein [Source:VB External Description;Acc:AAEL001117]
AAEL001119-RA	AAEL001119	0.759 (0.458 to 1.298)	0.294	0.356063	DNA-binding protein Ewg, putative [Source:VB External Description;Acc:AAEL001119]
AAEL001120-RA	AAEL001120	0.8 (0.21 to 1.7)	0.485	0.490393	conserved hypothetical protein [Source:VB External Description;Acc:AAEL001120]
AAEL001121-RA	AAEL001121	1.306 (0.981 to 1.963)	0.0658	0.128237	n-acetylgalactosaminyltransferase [Source:VB External Description;Acc:AAEL001121]
AAEL001123-RA	AAEL001123	0.229 (0.0186 to 1.8)	0.811	0.647225	conserved hypothetical protein [Source:VB External Description;Acc:AAEL001123]
AAEL001124-RA	AAEL001124	0.887 (0.113 to 1.357)	0.212	0.286148	conserved hypothetical protein [Source:VB External Description;Acc:AAEL001124]
AAEL001126-RB	AAEL001126	1.001 (0.887 to 1.211)	0.984	0.688387	rest corepressor (corest) protein [Source:VB External Description;Acc:AAEL001126]
AAEL001127-RA	AAEL001127	1.141 (0.75 to 1.55)	0.661	0.589073	defective proboscis extension response, putative [Source:VB External Description;Acc:AAEL001127]
AAEL001128-RA	AAEL001128	0.789 (0.178 to 1.065)	0.0308	0.0778191	AMP dependent coa ligase [Source:VB External Description;Acc:AAEL001128]
AAEL001129-RA	AAEL001129	0.951 (0.703 to 1.215)	0.377	0.418387	conserved hypothetical protein [Source:VB External Description;Acc:AAEL001129]
AAEL001130-RA	AAEL001130	0.142 (0.01 to 0.244)	0.834	0.653277	alpha-amylase [Source:VB External Description;Acc:AAEL001130]
AAEL001131-RA	AAEL001131	0.651 (0.522 to 0.861)	0.00256	0.015248	splicing factor, putative [Source:VB External Description;Acc:AAEL001131]
AAEL001132-RA	AAEL001132	0.977 (0.72 to 1.274)	0.722	0.61484	conserved hypothetical protein [Source:VB External Description;Acc:AAEL001132]
AAEL001133-RA	AAEL001133	1.035 (0.786 to 1.449)	0.619	0.56986	conserved hypothetical protein [Source:VB External Description;Acc:AAEL001133]
AAEL001134-RA	AAEL001134	0.715 (0.414 to 1.081)	0.0273	0.0716111	Probable methylmalonate-semialdehyde dehydrogenase [acylating], mitochondrial Precursor (Malonate-semialdehyde dehydrogenase [acylating])(MMSDH)(EC 1.2.1.27)(EC 1.2.1.18) [Source:VB External Description;Acc:AAEL001134]
AAEL001136-RA	AAEL001136	0.936 (0.551 to 1.365)	0.732	0.618949	hypothetical protein [Source:VB External Description;Acc:AAEL001136]
AAEL001138-RA	AAEL001138	0.559 (0.361 to 1.013)	0.134	0.209109	hypothetical protein [Source:VB External Description;Acc:AAEL001138]
AAEL001141-RA	AAEL001141	0.902 (0.724 to 1.215)	0.182	0.257024	transcriptional regulator ATRX (X-linked helicase II) [Source:VB External Description;Acc:AAEL001141]
AAEL001142-RA	AAEL001142	0.851 (0.635 to 1.256)	0.116	0.189849	rab gdp/GTP exchange factor [Source:VB External Description;Acc:AAEL001142]
AAEL001143-RA	AAEL001143	0.818 (0.515 to 1.141)	0.055	0.113767	conserved hypothetical protein [Source:VB External Description;Acc:AAEL001143]
AAEL001144-RA	AAEL001144	1.535 (0.835 to 1.985)	1.49e-06	0.00176882	conserved hypothetical protein [Source:VB External Description;Acc:AAEL001144]
AAEL001145-RA	AAEL001145	1.224 (0.797 to 1.62)	0.0555	0.11445	dual specificity protein phosphatase 7, putative [Source:VB External Description;Acc:AAEL001145]
AAEL001146-RA	AAEL001146	0.617 (0.394 to 1.151)	0.233	0.305485	n-acetylgalactosaminyltransferase [Source:VB External Description;Acc:AAEL001146]
AAEL001147-RA	AAEL001147	0.767 (0.45 to 1.688)	0.414	0.44474	hypothetical protein [Source:VB External Description;Acc:AAEL001147]
AAEL001149-RA	AAEL001149	0.193 (0.0268 to 0.45)	0.694	0.602763	conserved hypothetical protein [Source:VB External Description;Acc:AAEL001149]
AAEL001150-RA	AAEL001150	0.79 (0.313 to 1.641)	0.225	0.298747	conserved hypothetical protein [Source:VB External Description;Acc:AAEL001150]
AAEL001151-RA	AAEL001151	0.621 (0.312 to 1.238)	0.0804	0.147176	n-acetylgalactosaminyltransferase [Source:VB External Description;Acc:AAEL001151]
AAEL001152-RA	AAEL001152	0.412 (0.171 to 0.819)	0.0286	0.0739745	beta-1,3-galactosyltransferase-6 [Source:VB External Description;Acc:AAEL001152]
AAEL001154-RA	AAEL001154	0.818 (0.666 to 1.248)	0.0499	0.107133	conserved hypothetical protein [Source:VB External Description;Acc:AAEL001154]
AAEL001155-RA	AAEL001155	0.94 (0.724 to 1.346)	0.458	0.472565	hypothetical protein [Source:VB External Description;Acc:AAEL001155]
AAEL001156-RA	AAEL001156	0.558 (0.301 to 1.054)	0.553	0.531743	conserved hypothetical protein [Source:VB External Description;Acc:AAEL001156]
AAEL001157-RA	AAEL001157	1.174 (0.79 to 1.534)	0.00607	0.0267453	light protein [Source:VB External Description;Acc:AAEL001157]
AAEL001158-RA	AAEL001158	1.043 (0.86 to 1.4)	0.583	0.549265	fructose-1,6-bisphosphatase [Source:VB External Description;Acc:AAEL001158]
AAEL001158-RB	AAEL001158	1.079 (0.688 to 1.637)	0.552	0.531195	fructose-1,6-bisphosphatase [Source:VB External Description;Acc:AAEL001158]
AAEL001159-RA	AAEL001159	0.835 (0.168 to 1.241)	0.286	0.350553	ribonuclease t2 [Source:VB External Description;Acc:AAEL001159]
AAEL001160-RA	AAEL001160	1.225 (0.696 to 6.108)	0.444	0.463146	zinc finger protein [Source:VB External Description;Acc:AAEL001160]
AAEL001162-RA	AAEL001162	1.317 (0.832 to 1.892)	0.00169	0.0114137	conserved hypothetical protein [Source:VB External Description;Acc:AAEL001162]
AAEL001163-RA	AAEL001163	2.964 (0.56 to 3.912)	3.94e-07	0.00176882	macroglobulin/complement [Source:VB External Description;Acc:AAEL001163]
AAEL001164-RA	AAEL001164	0.993 (0.204 to 1.331)	0.937	0.675902	NADH:ubiquinone dehydrogenase, putative [Source:VB External Description;Acc:AAEL001164]
AAEL001165-RA	AAEL001165	1.258 (0.711 to 2.014)	0.0795	0.146178	ras GTP exchange factor, son of sevenless [Source:VB External Description;Acc:AAEL001165]
AAEL001166-RA	AAEL001166	1.058 (0.744 to 1.44)	0.443	0.462754	protein phosphatases pp1 regulatory subunit [Source:VB External Description;Acc:AAEL001166]
AAEL001167-RA	AAEL001167	1.017 (0.463 to 1.85)	0.971	0.682641	synaptotagmin [Source:VB External Description;Acc:AAEL001167]
AAEL001169-RA	AAEL001169	0.779 (0.554 to 1.163)	0.0196	0.0579294	Ribosome biogenesis protein BOP1 homolog [Source:VB External Description;Acc:AAEL001169]
[truncated: 9,830 more rows]
